# Supplementary material for: coTRaCTE predicts co-occurring transcription factors within cell-type specific enhancers
Source: PLoS Comput Biol. 2018 Aug 24;14(8):e1006372. doi: 10.1371/journal.pcbi.1006372 (PMC6126874; doi:10.1371/journal.pcbi.1006372)
Supplement: S1 File — (XLSX) [file pcbi.1006372.s014.xlsx]

## Sheet: Tabelle1
Supplementary Table 1: DNase-seq data from ENCODE project used in the analysis.
file name	cell line	description	tissue	replicate	cell type
wgEncodeUwDnaseAg04449AlnRep1	AG04449	fetal buttock/thigh fibroblast	skin	1	fetal thigh fibroblast
wgEncodeUwDnaseAg04449AlnRep2	AG04449	fetal buttock/thigh fibroblast	skin	2	fetal thigh fibroblast
wgEncodeUwDnaseAg04450AlnRep1	AG04450	fetal lung fibroblast	lung	1	fetal lung fibroblast
wgEncodeUwDnaseAg04450AlnRep2	AG04450	fetal lung fibroblast	lung	2	fetal lung fibroblast
wgEncodeUwDnaseAg09309AlnRep1	AG09309	toe fibroblast	skin	1	toe fibroblast
wgEncodeUwDnaseAg09309AlnRep2	AG09309	toe fibroblast	skin	2	toe fibroblast
wgEncodeUwDnaseAg09319AlnRep1	AG09319	gum fibroblast	gingival	1	gum fibroblast
wgEncodeUwDnaseAg09319AlnRep2	AG09319	gum fibroblast	gingival	2	gum fibroblast
wgEncodeUwDnaseAg10803AlnRep1	AG10803	abdominal skin fibroblasts	skin	1	abdominal fibroblast
wgEncodeUwDnaseAg10803AlnRep2	AG10803	abdominal skin fibroblasts	skin	2	abdominal fibroblast
wgEncodeUwDnaseAoafAlnRep1	AoAF	aortic adventitial fibroblast	blood_vessel	1	aortic fibroblast
wgEncodeUwDnaseAoafAlnRep2	AoAF	aortic adventitial fibroblast	blood_vessel	2	aortic fibroblast
wgEncodeUwDnaseBjAlnRep1	BJ	skin fibroblast	skin	1	skin fibroblast
wgEncodeUwDnaseBjAlnRep2	BJ	skin fibroblast	skin	2	skin fibroblast
wgEncodeUwDnaseCd34mobilizedAlnRep1	CD34+_Mobilized	hematopoietic progenitor cells	blood	1	hematopoietic progenitor
wgEncodeUwDnaseCd4naivewb11970640AlnRep1	CD4+_Naive_Wb11970640	T-helper cell	blood	1	T-cell
wgEncodeUwDnaseCd4naivewb78495824AlnRep1	CD4+_Naive_Wb78495824	T-helper cell	blood	1	T-cell
wgEncodeUwDnaseGm04503AlnRep1	GM04503	adult twin pair fibroblasts	skin	1	twin fibroblast
wgEncodeUwDnaseGm04503AlnRep2	GM04503	adult twin pair fibroblasts	skin	2	twin fibroblast
wgEncodeUwDnaseGm04504AlnRep1	GM04504	adult twin pair fibroblasts	skin	1	twin fibroblast
wgEncodeUwDnaseGm04504AlnRep2	GM04504	adult twin pair fibroblasts	skin	2	twin fibroblast
wgEncodeUwDnaseGm06990AlnRep1	GM06990	B-lymphocyte	blood	1	B-lymphocyte
wgEncodeUwDnaseGm06990AlnRep2	GM06990	B-lymphocyte	blood	2	B-lymphocyte
wgEncodeUwDnaseGm12864AlnRep1	GM12864	B-lymphocyte	blood	1	B-lymphocyte
wgEncodeUwDnaseGm12865AlnRep1	GM12865	B-lymphocyte	blood	1	B-lymphocyte
wgEncodeUwDnaseGm12865AlnRep2	GM12865	B-lymphocyte	blood	2	B-lymphocyte
wgEncodeUwDnaseGm12878AlnRep1	GM12878	B-lymphocyte	blood	1	B-lymphocyte
wgEncodeUwDnaseGm12878AlnRep2	GM12878	B-lymphocyte	blood	2	B-lymphocyte
wgEncodeUwDnaseH1hescAlnRep1	H1-hESC	embryonic stem cells	ESC	1	ESC
wgEncodeUwDnaseH7esAlnRep1	H7-hESC	undifferentiated embryonic stem cells	ESC	1	undiff ESC
wgEncodeUwDnaseH7esAlnRep2	H7-hESC	undifferentiated embryonic stem cells	ESC	2	undiff ESC
wgEncodeUwDnaseH7esDiffa14dAlnRep1	H7-hESC_diff14d	differentiated embryonic stem cells	ESC	1	diff ESC
wgEncodeUwDnaseH7esDiffa14dAlnRep2	H7-hESC_diff14d	differentiated embryonic stem cells	ESC	2	diff ESC
wgEncodeUwDnaseH7esDiffa2dAlnRep1	H7-hESC_diff2d	differentiated embryonic stem cells	ESC	1	diff ESC
wgEncodeUwDnaseH7esDiffa5dAlnRep1	H7-hESC_diff5d	differentiated embryonic stem cells	ESC	1	diff ESC
wgEncodeUwDnaseH7esDiffa5dAlnRep2	H7-hESC_diff5d	differentiated embryonic stem cells	ESC	2	diff ESC
wgEncodeUwDnaseH7esDiffa9dAlnRep1	H7-hESC_diff9d	differentiated embryonic stem cells	ESC	1	diff ESC
wgEncodeUwDnaseHacAlnRep1	HAc	astrocytes-cerebellar	brain	1	astrocytes cerebellar
wgEncodeUwDnaseHacAlnRep2	HAc	astrocytes-cerebellar	brain	2	astrocytes cerebellar
wgEncodeUwDnaseHaeAlnRep1	HAEpiC	amniotic epithelial cells	epithelium	1	amniotic epithelial
wgEncodeUwDnaseHaeAlnRep2	HAEpiC	amniotic epithelial cells	epithelium	2	amniotic epithelial
wgEncodeUwDnaseHahAlnRep1	HA-h	astrocytes-hippocampal	brain	1	astrocytes hippocampal
wgEncodeUwDnaseHahAlnRep2	HA-h	astrocytes-hippocampal	brain	2	astrocytes hippocampal
wgEncodeUwDnaseHaspAlnRep1	HA-sp	astrocytes-spinal cord	brain	1	astrocytes spinal cord
wgEncodeUwDnaseHaspAlnRep2	HA-sp	astrocytes-spinal cord	brain	2	astrocytes spinal cord
wgEncodeUwDnaseHbmecAlnRep1	HBMEC	brain microvascular endothelial cells	blood_vessel	1	brain microvascular endothelial
wgEncodeUwDnaseHbmecAlnRep2	HBMEC	brain microvascular endothelial cells	blood_vessel	2	brain microvascular endothelial
wgEncodeUwDnaseHbvpAlnRep1	HBVP	brain vascular pericytes	blood_vessel	1	brain vascular
wgEncodeUwDnaseHbvsmcAlnRep1	HBVSMC	brain vascular smooth muscle cells	blood_vessel	1	brain vascular
wgEncodeUwDnaseHbvsmcAlnRep2	HBVSMC	brain vascular smooth muscle cells	blood_vessel	2	brain vascular
wgEncodeUwDnaseHcfAlnRep1	HCF	cardiac fibroblasts	heart	1	cardiac fibroblasts
wgEncodeUwDnaseHcfAlnRep2	HCF	cardiac fibroblasts	heart	2	cardiac fibroblasts
wgEncodeUwDnaseHcfaaAlnRep1	HCFaa	cardiac fibroblasts atrial	heart	1	cardiac fibroblasts atrial
wgEncodeUwDnaseHcfaaAlnRep2	HCFaa	cardiac fibroblasts atrial	heart	2	cardiac fibroblasts atrial
wgEncodeUwDnaseHcmAlnRep1	HCM	cardiac myocytes	heart	1	cardiac myocytes
wgEncodeUwDnaseHcmAlnRep2	HCM	cardiac myocytes	heart	2	cardiac myocytes
wgEncodeUwDnaseHconfAlnRep1	HConF	conjunctival fibroblast	eye	1	conjunctival fibroblast
wgEncodeUwDnaseHconfAlnRep2	HConF	conjunctival fibroblast	eye	2	conjunctival fibroblast
wgEncodeUwDnaseHcpeAlnRep1	HCPEpiC	choroid plexus epithelial cells	epithelium	1	plexus epithelial
wgEncodeUwDnaseHcpeAlnRep2	HCPEpiC	choroid plexus epithelial cells	epithelium	2	plexus epithelial
wgEncodeUwDnaseHeeAlnRep1	HEEpiC	esophageal epithelial cells	epithelium	1	esophageal epithelial
wgEncodeUwDnaseHeeAlnRep2	HEEpiC	esophageal epithelial cells	epithelium	2	esophageal epithelial
wgEncodeUwDnaseHelas3AlnRep1	HeLa-S3	cervical carcinoma	urogenital	1	cervical carcinoma
wgEncodeUwDnaseHelas3AlnRep2	HeLa-S3	cervical carcinoma	urogenital	2	cervical carcinoma
wgEncodeUwDnaseHffAlnRep1	HFF	foreskin fibroblast	urogenital	1	foreskin fibroblast
wgEncodeUwDnaseHffAlnRep2	HFF	foreskin fibroblast	urogenital	2	foreskin fibroblast
wgEncodeUwDnaseHffmycAlnRep1	HFF-Myc	foreskin fibroblast cells expressing canine cMyc	urogenital	1	foreskin fibroblast
wgEncodeUwDnaseHffmycAlnRep2	HFF-Myc	foreskin fibroblast cells expressing canine cMyc	urogenital	2	foreskin fibroblast
wgEncodeUwDnaseHgfAlnRep1	HGF	gingival fibroblasts	gingival	1	gingival fibroblasts
wgEncodeUwDnaseHgfAlnRep2	HGF	gingival fibroblasts	gingival	2	gingival fibroblasts
wgEncodeUwDnaseHipeAlnRep1	HIPEpiC	iris pigment epithelial cells	epithelium	1	pigment epithelial
wgEncodeUwDnaseHipeAlnRep2	HIPEpiC	iris pigment epithelial cells	epithelium	2	pigment epithelial
wgEncodeUwDnaseHmecAlnRep1	HMEC	mammary epithelial cells	epithelium	1	mammary epithelial
wgEncodeUwDnaseHmecAlnRep2	HMEC	mammary epithelial cells	epithelium	2	mammary epithelial
wgEncodeUwDnaseHmfAlnRep1	HMF	mammary fibroblasts	urogenital	1	mammary fibroblasts
wgEncodeUwDnaseHmfAlnRep2	HMF	mammary fibroblasts	urogenital	2	mammary fibroblasts
wgEncodeUwDnaseHmvecdadAlnRep1	HMVEC-dAd	adult dermal microvascular endothelial cells	blood_vessel	1	lymph microvascular endothelial dermal
wgEncodeUwDnaseHmvecdadAlnRep2	HMVEC-dAd	adult dermal microvascular endothelial cells	blood_vessel	2	lymph microvascular endothelial dermal
wgEncodeUwDnaseHmvecdbladAlnRep1	HMVEC-dBl-Ad	adult blood microvascular endothelial cells, dermal-derived	blood_vessel	1	blood microvascular endothelial dermal
wgEncodeUwDnaseHmvecdbladAlnRep2	HMVEC-dBl-Ad	adult blood microvascular endothelial cells, dermal-derived	blood_vessel	2	blood microvascular endothelial dermal
wgEncodeUwDnaseHmvecdblneoAlnRep1	HMVEC-dBl-Neo	neonatal blood microvascular endothelial cells, dermal-derived	blood_vessel	1	neonatal blood microvascular endothelial
wgEncodeUwDnaseHmvecdblneoAlnRep2	HMVEC-dBl-Neo	neonatal blood microvascular endothelial cells, dermal-derived	blood_vessel	2	neonatal blood microvascular endothelial
wgEncodeUwDnaseHmvecdlyadAlnRep1	HMVEC-dLy-Ad	adult lymphatic microvascular endothelial cells, dermal-derived	blood_vessel	1	lymph microvascular endothelial dermal
wgEncodeUwDnaseHmvecdlyadAlnRep2	HMVEC-dLy-Ad	adult lymphatic microvascular endothelial cells, dermal-derived	blood_vessel	2	lymph microvascular endothelial dermal
wgEncodeUwDnaseHmvecdlyneoAlnRep1	HMVEC-dLy-Neo	neonatal lymphatic microvascular endothelial cells, dermal-derived	blood_vessel	1	lymph microvascular endothelial dermal
wgEncodeUwDnaseHmvecdlyneoAlnRep2	HMVEC-dLy-Neo	neonatal lymphatic microvascular endothelial cells, dermal-derived	blood_vessel	2	lymph microvascular endothelial dermal
wgEncodeUwDnaseHmvecdneoAlnRep1	HMVEC-dNeo	neonatal microvascular endothelial cells, dermal-derived	blood_vessel	1	lymph microvascular endothelial dermal
wgEncodeUwDnaseHmvecdneoAlnRep2	HMVEC-dNeo	neonatal microvascular endothelial cells, dermal-derived	blood_vessel	2	lymph microvascular endothelial dermal
wgEncodeUwDnaseHmveclblAlnRep1	HMVEC-LBl	blood microvascular endothelial cells, lung-derived	blood_vessel	1	blood microvascular endothelial lung
wgEncodeUwDnaseHmveclblAlnRep2	HMVEC-LBl	blood microvascular endothelial cells, lung-derived	blood_vessel	2	blood microvascular endothelial lung
wgEncodeUwDnaseHmvecllyAlnRep1	HMVEC-LLy	lymphatic microvascular endothelial cells, lung-derived	blood_vessel	1	lymph microvascular endothelial lung
wgEncodeUwDnaseHmvecllyAlnRep2	HMVEC-LLy	lymphatic microvascular endothelial cells, lung-derived	blood_vessel	2	lymph microvascular endothelial lung
wgEncodeUwDnaseHnpceAlnRep1	HNPCEpiC	non-pigment ciliary epithelial cells	epithelium	1	ciliary epithelial
wgEncodeUwDnaseHnpceAlnRep2	HNPCEpiC	non-pigment ciliary epithelial cells	epithelium	2	ciliary epithelial
wgEncodeUwDnaseHpaecAlnRep1	HPAEC	pulmonary artery endothelial cells	blood_vessel	1	pulmonary artery endothelial
wgEncodeUwDnaseHpafAlnRep1	HPAF	pulmonary artery fibroblasts	blood_vessel	1	pulmonary artery fibroblasts
wgEncodeUwDnaseHpafAlnRep2	HPAF	pulmonary artery fibroblasts	blood_vessel	2	pulmonary artery fibroblasts
wgEncodeUwDnaseHpdlfAlnRep1	HPdLF	periodontal ligament fibroblasts	epithelium	1	ligament fibroblasts
wgEncodeUwDnaseHpdlfAlnRep2	HPdLF	periodontal ligament fibroblasts	epithelium	2	ligament fibroblasts
wgEncodeUwDnaseHpfAlnRep1	HPF	pulmonary fibroblasts	lung	1	pulmonary fibroblasts
wgEncodeUwDnaseHpfAlnRep2	HPF	pulmonary fibroblasts	lung	2	pulmonary fibroblasts
wgEncodeUwDnaseHrceAlnRep1	HRCEpiC	renal cortical epithelial cells	epithelium	1	renal epithelial
wgEncodeUwDnaseHrceAlnRep2	HRCEpiC	renal cortical epithelial cells	epithelium	2	renal epithelial
wgEncodeUwDnaseHreAlnRep1	HRE	renal epithelial cells	epithelium	1	renal epithelial
wgEncodeUwDnaseHreAlnRep2	HRE	renal epithelial cells	epithelium	2	renal epithelial
wgEncodeUwDnaseHrgecAlnRep1	HRGEC	renal glomerular endothelial cells	kidney	1	renal glomerular endothelial
wgEncodeUwDnaseHrgecAlnRep2	HRGEC	renal glomerular endothelial cells	kidney	2	renal glomerular endothelial
wgEncodeUwDnaseHrpeAlnRep1	HRPEpiC	retinal pigment epithelial cells	epithelium	1	retinal epithelial
wgEncodeUwDnaseHrpeAlnRep2	HRPEpiC	retinal pigment epithelial cells	epithelium	2	retinal epithelial
wgEncodeUwDnaseHs27aAlnRep1	Hs27	marrow stromal cells	bone_marrow	1	marrow stromal
wgEncodeUwDnaseHs5AlnRep1	Hs5	marrow stromal cells	bone_marrow	2	marrow stromal
wgEncodeUwDnaseHsmmAlnRep1	HSMM	skeletal muscle myoblasts	muscle	1	muscle myoblast
wgEncodeUwDnaseHsmmAlnRep2	HSMM	skeletal muscle myoblasts	muscle	2	muscle myoblast
wgEncodeUwDnaseHsmmtAlnRep1	HSMMtube	skeletal muscle myotubes	muscle	1	muscle myoblast
wgEncodeUwDnaseHsmmtAlnRep2	HSMMtube	skeletal muscle myotubes	muscle	2	muscle myoblast
wgEncodeUwDnaseHuvecAlnRep1	HUVEC	umbilical vein endothelial	blood_vessel	1	umbilical vein endothelial
wgEncodeUwDnaseHuvecAlnRep2	HUVEC	umbilical vein endothelial	blood_vessel	2	umbilical vein endothelial
wgEncodeUwDnaseHvmfAlnRep1	HVMF	villous mesenchymal fibroblast cells	urogenital	1	mesenchymal fibroblast
wgEncodeUwDnaseHvmfAlnRep2	HVMF	renal cortical epithelial cells	urogenital	2	renal epithelial
wgEncodeUwDnaseK562AlnRep1	K562	leukemia	blood	1	leukemia
wgEncodeUwDnaseK562AlnRep2	K562	leukemia	blood	2	leukemia
wgEncodeUwDnaseLhcnm2AlnRep1	LHCN-M2	skeletal muscle myoblasts	muscle	1	skeletal myoblasts
wgEncodeUwDnaseLhcnm2AlnRep2	LHCN-M2	skeletal muscle myoblasts	muscle	2	skeletal myoblasts
wgEncodeUwDnaseLhcnm2Diff4dAlnRep1	LHCN-M2_Diff4	skeletal muscle myoblasts	muscle	1	skeletal myoblasts
wgEncodeUwDnaseLhcnm2Diff4dAlnRep2	LHCN-M2_Diff4	skeletal muscle myoblasts	muscle	2	skeletal myoblasts
wgEncodeUwDnaseMonocd14AlnRep1	Monocytes-CD14+	Monocytes-CD14+	blood	1	monocyte
wgEncodeUwDnaseMonocd14ro1746AlnRep1V2	Monocytes-CD14+_RO01746	Monocytes-CD14+	blood	1	monocyte
wgEncodeUwDnaseMonocd14ro1746AlnRep2	Monocytes-CD14+_RO01746	Monocytes-CD14+	blood	2	monocyte
wgEncodeUwDnaseMscAlnRep1	MSC	mesenchymal stem cells	adipose	1	MSC
wgEncodeUwDnaseMscAlnRep2	MSC	mesenchymal stem cells	adipose	2	MSC
wgEncodeUwDnaseNhaAlnRep1	NH-A	astrocytes	brain	1	astrocyte
wgEncodeUwDnaseNhaAlnRep2	NH-A	astrocytes	brain	2	astrocyte
wgEncodeUwDnaseNhberaAlnRep1	NHBE_RA	bronchial epithelial cells with retinoic acid	epithelium	1	bronchial epithelial
wgEncodeUwDnaseNhberaAlnRep2	NHBE_RA	bronchial epithelial cells with retinoic acid	epithelium	2	bronchial epithelial
wgEncodeUwDnaseNhdfadAlnRep1	NHDF-Ad	dermal fibroblasts	skin	1	dermal fibroblasts
wgEncodeUwDnaseNhdfadAlnRep2	NHDF-Ad	dermal fibroblasts	skin	2	dermal fibroblasts
wgEncodeUwDnaseNhdfneoAlnRep1	NHDF-neo	neonatal dermal fibroblasts	skin	1	neonatal dermal fibroblasts
wgEncodeUwDnaseNhdfneoAlnRep2	NHDF-neo	neonatal dermal fibroblasts	skin	2	neonatal dermal fibroblasts
wgEncodeUwDnaseNhlfAlnRep1	NHLF	lung fibroblasts	lung	1	lung fibroblast
wgEncodeUwDnaseNhlfAlnRep2	NHLF	lung fibroblasts	lung	2	lung fibroblast
wgEncodeUwDnasePrecAlnRep1	PrEC	prostate epithelial cell line	epithelium	1	epithelial
wgEncodeUwDnasePrecAlnRep2	PrEC	prostate epithelial cell line	epithelium	2	epithelial
wgEncodeUwDnaseRptecAlnRep1	RPTEC	renal proximal tubule epithelial cells	epithelium	1	renal tubule epithelial
wgEncodeUwDnaseRptecAlnRep2	RPTEC	renal proximal tubule epithelial cells	epithelium	2	renal tubule epithelial
wgEncodeUwDnaseSaecAlnRep1	SAEC	small airway epithelial cells	epithelium	1	epithelial
wgEncodeUwDnaseSaecAlnRep2	SAEC	small airway epithelial cells	epithelium	2	epithelial
wgEncodeUwDnaseSkmcAlnRep1	SKMC	skeletal striated muscle cells	muscle	1	skeletal striated muscle
wgEncodeUwDnaseSkmcAlnRep2	SKMC	skeletal striated muscle cells	muscle	2	skeletal striated muscle
wgEncodeUwDnaseTh17AlnRep1	Th17	T helper cells expressing IL-17	blood	1	T-cell
wgEncodeUwDnaseTh1AlnRep1	Th1	Th1 helper cells primary	blood	1	T-cell primary
wgEncodeUwDnaseTh1AlnRep2	Th1	Th1 helper cells primary	blood	2	T-cell primary
wgEncodeUwDnaseTh1wb33676984AlnRep1	Th1_Wb33676984	Th1 helper cells	blood	1	T-cell
wgEncodeUwDnaseTh1wb54553204AlnRep1	Th1_Wb54553204	Th1 helper cells	blood	1	T-cell
wgEncodeUwDnaseTh1wb54553204AlnRep2	Th1_Wb54553204	Th1 helper cells	blood	2	T-cell
wgEncodeUwDnaseTh2AlnRep1	Th2	Th2 helper cells primary	blood	1	T-cell primary
wgEncodeUwDnaseTh2AlnRep2	Th2	Th2 helper cells	blood	2	T-cell
wgEncodeUwDnaseTh2wb33676984AlnRep1	Th2_Wb33676984	Th2 helper cells	blood	1	T-cell
wgEncodeUwDnaseTh2wb54553204AlnRep1	Th2_Wb54553204	Th2 helper cells	blood	1	T-cell
wgEncodeUwDnaseTregwb78495824AlnRep1	Treg_Wb78495824	T regulatory cells	blood	1	T-cell regulatory
wgEncodeUwDnaseTregwb83319432AlnRep1	Treg_Wb78495824	T regulatory cells	blood	1	T-cell regulatory
wgEncodeUwDnaseWi38AlnRep1	WI-38	embryonic lung fibroblast cells	lung	1	embryonic lung fibroblast
wgEncodeUwDnaseWi38AlnRep2	WI-38	embryonic lung fibroblast cells	lung	2	embryonic lung fibroblast
wgEncodeUwDnaseWi38OhtamAlnRep1	WI-38-Ohtam	embryonic lung fibroblast cells	lung	1	embryonic lung fibroblast
wgEncodeUwDnaseWi38OhtamAlnRep2	WI-38-Ohtam	embryonic lung fibroblast cells	lung	2	embryonic lung fibroblast
