# Supplementary material for: coTRaCTE predicts co-occurring transcription factors within cell-type specific enhancers
Source: PLoS Comput Biol. 2018 Aug 24;14(8):e1006372. doi: 10.1371/journal.pcbi.1006372 (PMC6126874; doi:10.1371/journal.pcbi.1006372)
Supplement: S3 File — Predicted co-occurring TF pairs in separate files for each cell type. The columns show the following: TF 1 name, TF 2 name, − log10(p-valueCTS), − log10(p-valueubiq), Ll score, frequency of the TF pair in other cell types, known PPI (1 = yes, 0 = no), motif similarity MOSTA. (ZIP) [file pcbi.1006372.s016.zip]

Archive with 64 entries (64 files):
- File_AA_fetal_lung_fibroblast.csv
- File_AB_fetal_thigh_fibroblast.csv
- File_AC_foreskin_fibroblast.csv
- File_AD_gingival_fibroblasts.csv
- File_AE_gum_fibroblast.csv
- File_AF_hematopoietic_progenitor.csv
- File_AG_leukemia.csv
- File_AH_ligament_fibroblasts.csv
- File_AI_lung_fibroblast.csv
- File_AJ_lymph_microvascular_endothelial_dermal.csv
- File_AK_lymph_microvascular_endothelial_lung.csv
- File_AL_mammary_epithelial.csv
- File_AM_mammary_fibroblasts.csv
- File_AN_marrow_stromal.csv
- File_AO_mesenchymal_fibroblast.csv
- File_AP_monocyte.csv
- File_AQ_MSC.csv
- File_AR_muscle_myoblast.csv
- File_AS_neonatal_blood_microvascular_endothelial.csv
- File_AT_neonatal_dermal_fibroblasts.csv
- File_AU_pigment_epithelial.csv
- File_AV_plexus_epithelial.csv
- File_AW_pulmonary_artery_endothelial.csv
- File_AX_pulmonary_artery_fibroblasts.csv
- File_AY_pulmonary_fibroblasts.csv
- File_AZ_renal_epithelial.csv
- File_A_undiff_ESC.csv
- File_BA_renal_glomerular_endothelial.csv
- File_BB_renal_tubule_epithelial.csv
- File_BC_retinal_epithelial.csv
- File_BD_skeletal_myoblasts.csv
- File_BE_skeletal_striated_muscle.csv
- File_BF_skin_fibroblast.csv
- File_BG_T-cell_primary.csv
- File_BH_T-cell_regulatory.csv
- File_BI_T-cell.csv
- File_BJ_toe_fibroblast.csv
- File_BK_twin_fibroblast.csv
- File_BL_umbilical_vein_endothelial.csv
- File_B_abdominal_fibroblast.csv
- File_C_amniotic_epithelial.csv
- File_D_aortic_fibroblast.csv
- File_E_astrocyte.csv
- File_F_astrocytes_cerebellar.csv
- File_G_astrocytes_hippocampal.csv
- File_H_astrocytes_spinal_cord.csv
- File_I_B-lymphocyte.csv
- File_J_blood_microvascular_endothelial_dermal.csv
- File_K_blood_microvascular_endothelial_lung.csv
- File_L_brain_microvascular_endothelial.csv
- File_M_brain_vascular.csv
- File_N_bronchial_epithelial.csv
- File_O_cardiac_fibroblasts_atrial.csv
- File_P_cardiac_fibroblasts.csv
- File_Q_cardiac_myocytes.csv
- File_R_cervical_carcinoma.csv
- File_S_ciliary_epithelial.csv
- File_T_conjunctival_fibroblast.csv
- File_U_dermal_fibroblasts.csv
- File_V_diff_ESC.csv
- File_W_embryonic_lung_fibroblast.csv
- File_X_epithelial.csv
- File_Y_ESC.csv
- File_Z_esophageal_epithelial.csv
