# Supplementary material for: coTRaCTE predicts co-occurring transcription factors within cell-type specific enhancers
Source: PLoS Comput Biol. 2018 Aug 24;14(8):e1006372. doi: 10.1371/journal.pcbi.1006372 (PMC6126874; doi:10.1371/journal.pcbi.1006372)
Supplement: S3 File — Predicted co-occurring TF pairs in separate files for each cell type. The columns show the following: TF 1 name, TF 2 name, − log10(p-valueCTS), − log10(p-valueubiq), Ll score, frequency of the TF pair in other cell types, known PPI (1 = yes, 0 = no), motif similarity MOSTA. (ZIP) [file pcbi.1006372.s016.zip › File_AA_fetal_lung_fibroblast.csv]

TF1	TF2	log_pvalue_CTS	log_pvalue_ubiq	L_score	frequency	PPI	motif_similarity
EN1	NFIL3	10	0	10	37	0	3.973
FOXA	TEF	10	1.366	10	32	0	4.446
FOXJ2	TEF	10	0.22	10	55	0	4.574
HNF1A	TBP	10	0.174	10	41	0	3.262
TAL1:TCF3	YY1	10	0	10	36	0	5.744
FOXJ2	TBP	10	2.777	9.962	41	0	4.181
TAL1:TCF4	YY1	10	0.072	9.928	23	0	6.027
TBP	POU1F1	10	2.546	9.926	37	0	3.904
POU2F1	HNF1A	9.74	2.865	9.74	21	0	3.88
FOXJ2	ONECUT	10	2.121	9.696	52	0	4.253
FOXQ1	TEF	10	0.314	9.686	42	0	5.159
POU2F1	TBP	10	2.568	9.636	53	1	3.763
TBP	FOXA	10	2.246	9.451	25	0	4.514
HNF1	FOXA	10	2.918	9.436	50	0	3.778
POU2F1	NKX3-1	10	1.524	9.381	43	0	3.255
FOXJ2	POU2F1	10	3.31	9.376	50	0	3.35
FOXP1	FOXL1	10	0.624	9.376	25	0	7.45
POU2F1	MEF2A	10	2.868	9.364	16	0	3.86
FOXL1	POU6F1	10	0.771	9.229	28	0	5.461
POU3F2	TBP	9.972	1.619	9.195	45	1	4.409
POU2F1	HNF1	10	2.076	9.157	57	0	3.721
ATF:CREB	TEF	10	0.864	9.136	50	0	5.344
POU3F2	FOXL1	10	2.864	9.125	28	0	4.635
TBP	FOXQ1	10	0.952	9.048	53	0	4.908
NKX6-2	NKX2-5	9.938	0.897	9.041	56	0	4.77
POU1F1	TEF	10	2.154	9.033	14	0	4.564
MEF2A	FOXL1	10	2.3	9.032	30	0	5.808
POU3F2	ONECUT	10	1.279	8.98	53	0	4.194
TBP	NKX3-1	10	3.631	8.965	14	0	3.817
FOXL1	NKX3-1	9.463	0.534	8.929	11	0	3.563
POU1F1	FOXL1	9.845	4.273	8.885	9	0	4.421
TBP	FOXI1	10	3.62	8.851	35	0	5.03
HNF1A	FOXA	8.794	0.771	8.794	40	0	3.651
TEF	POU6F1	10	1.21	8.79	30	0	4.615
STAT1	NFKB1	8.764	0.03	8.734	19	0	3.822
ALX1	LHX3	10	1.269	8.731	59	0	5.901
CDX	TBP	10	1.659	8.71	43	0	4.477
FOXA	POU6F1	9.595	1.51	8.691	9	0	4.306
TEF	NKX3-1	9.772	1.097	8.675	43	0	3.624
POU3F2	HNF1A	9.654	2.306	8.641	29	0	4.789
TEF	FOXD1	10	1.366	8.634	16	0	6.393
FOXO4	TBP	10	1.77	8.617	11	0	4.195
POU3F2	NKX3-1	9.821	3.028	8.579	29	0	4.037
FOXF1	TBP	10	3.475	8.538	35	0	5.693
EN1	HLF	10	1.476	8.524	23	0	3.473
MEF2A	NKX6-2	10	2.322	8.511	42	0	4.842
CDX	FOXL1	10	1.49	8.51	32	0	4.661
FOXA	ONECUT	10	4.448	8.49	45	1	4.694
FOXI1	TEF	10	1.516	8.484	49	0	5.188
FOXJ2	HNF1	10	1.885	8.454	37	0	4.089
POU3F2	CDX	9.361	2.795	8.429	44	0	4.056
FOXO1	TBP	8.428	1.098	8.428	9	0	4.541
NKX2-5	NKX3-1	9.276	0.849	8.427	34	0	5.368
MYOD1	TGIF1	10	1.642	8.358	19	0	5.353
POU2F1	NFIL3	9.236	1.006	8.342	39	0	4.355
POU2F1	TEF	10	4.442	8.324	16	0	4.11
ONECUT	FOXI1	10	1.703	8.297	46	0	4.102
SRF	HOXA3	10	4.603	8.267	19	0	4.266
HNF1	TBP	8.319	0.455	8.187	44	0	3.381
CDX	NKX6-2	10	1.835	8.165	53	0	4.093
FOXA	NKX6-2	10	5.276	8.165	33	0	4.391
POU3F2	PBX1	10	1.898	8.102	47	0	3.869
PRRX2	NKX3-1	10	1.923	8.077	51	0	4.976
CEBP	NFIL3	10	5.786	8.073	18	0	5.675
POU3F2	HNF1	9.564	4.018	8.054	22	0	4.448
HNF1	FOXQ1	8.963	1.851	8.013	18	0	4.677
HNF1	NKX3-1	8.312	0.959	8.005	54	0	4.048
FOXJ2	PAX2	10	1.999	8.001	19	0	4.991
FOXO4	SOX5	10	2.004	7.996	21	0	5.74
FOXJ2	NKX3-1	10	2.024	7.976	35	0	4.362
TBP	FOXP1	8.465	0.729	7.964	22	0	5.321
HNF1A	NKX6-2	10	2.557	7.926	47	0	4.723
POU2F1	HOXA4	10	2.08	7.92	57	0	3.804
FOXF1:FOXJ1	CDX	10	2.086	7.914	31	0	3.855
STAT1	RELA	10	2.11	7.89	27	1	5.171
FOXF1	POU2F1	8.718	1.033	7.778	15	0	3.672
POU2F1	FOXC1	8.068	1.726	7.759	19	0	4.651
ALX1	POU6F1	10	2.258	7.742	35	0	4.788
SREBF1	ZIC2	9.443	2.608	7.734	39	0	4.753
FOX	PAX2	10	2.316	7.684	25	0	4.496
ZEB1	FOXA	7.903	1.057	7.614	4	0	5.082
FOXF2	TEF	9.392	1.795	7.597	17	0	5.212
FOXD3	LHX3	9.932	2.339	7.593	24	0	4.018
OCT:POU2F	FOXC1	7.673	0.95	7.405	14	0	4.812
ONECUT	NKX6-2	10	2.612	7.388	54	0	2.615
NKX2-5	HMX3	10	4.189	7.352	24	0	6.743
FOXF2	TBP	7.438	0.575	7.35	26	1	5.724
VDR	EGR	10	3.866	7.342	6	0	3.643
FOX	ONECUT	10	2.675	7.325	52	0	5.824
EVI1	LHX3	10	2.686	7.314	17	0	3.611
NR1	ESRRA	10	2.708	7.292	31	0	5.541
CDX	LHX3	8.059	1.742	7.215	34	0	3.695
FOXF1	CDX	9.659	2.476	7.184	25	0	4.174
POU3F2	NKX2-5	10	2.822	7.178	41	0	4.511
EGR	MZF1	10	2.931	7.069	11	0	4.217
TBP	TEF	10	3.306	7.056	43	0	4.047
POU3F2	NKX6-1	8.202	1.723	7.031	24	0	4.918
CEBP	TEF	7.365	1.065	7.003	19	0	3.937
NKX6-2	POU6F1	10	2.997	7.003	37	0	5.278
ZEB1	ZNF238	10	3.038	6.962	26	0	7.519
ATF:CREB	EN1	6.946	0	6.946	8	0	3.444
STAT3	NFKB1	10	4.026	6.942	41	1	4.73
FOXF1	PAX2	7.876	0.955	6.921	29	0	5.354
FOX	HNF1	6.998	2.177	6.863	44	0	4.035
HNF1A	NKX3-1	7.033	1.403	6.855	14	0	3.444
TAL1:TCF4	TFAP4	10	3.159	6.841	6	0	5.387
ONECUT	POU6F1	8.668	1.838	6.83	22	0	4.268
CUX1	LHX3	8.828	2.002	6.826	52	0	4.98
FOXO3	TEF	10	3.181	6.819	9	0	5.812
TFAP4	TFCP2	6.879	1.578	6.813	3	0	3.609
FOXD3	CDX	10	3.203	6.797	40	0	3.629
EVI1	NKX3-1	6.777	0.48	6.777	6	0	3.211
PRRX2	POU6F1	9.609	2.838	6.771	38	0	5.181
FOX	NKX6-2	10	3.233	6.767	47	0	4.586
ONECUT	FOXL1	10	3.336	6.664	36	0	4.924
EGR2	GLI	7.207	0.561	6.646	30	0	5.948
STAT5A	IRF	10	3.616	6.639	35	0	4.125
NKX6-2	POU1F1	7.947	1.411	6.58	23	0	3.544
HNF1	CDX	7.673	2.635	6.565	26	0	3.807
PBX1	LHX3	10	3.517	6.483	55	0	4.612
TBP	ZBTB16	7.237	1.472	6.483	12	0	4.797
HNF1A	ZBTB16	7.243	1.92	6.479	16	0	5.083
STAT1	NFKB:RELA	10	3.553	6.447	12	1	4.473
FOXO4	BPTF	7.908	1.834	6.435	54	0	5.44
TCF3	ZNF238	6.551	0.672	6.428	19	0	6.64
PAX2	FOXA	8.756	4.035	6.409	8	0	4.345
HSF1	ZNF238	6.917	0.524	6.393	30	0	5.492
EGR	HIC1	10	4.041	6.391	5	0	4.085
SP1	GTF2I	6.466	0.124	6.342	5	0	4.879
TBP	GZF1	8.394	2.084	6.31	31	0	4.575
POU3F2	LHX3	10	4.005	6.291	40	0	5.456
CDX	FOXI1	10	3.718	6.282	31	0	4.025
TEF	FOXL1	10	3.727	6.273	15	0	5.075
NKX6-1	POU6F1	6.87	0.611	6.259	29	0	4.847
FOXJ2	POU1F1	6.615	0.397	6.218	18	0	3.39
FOXF1:FOXJ1	ONECUT	7.767	1.562	6.206	18	0	4.235
STAT1	NFKB	7.511	1.306	6.205	12	0	4.317
FOXF1:FOXJ1	TBP	6.202	0.751	6.202	19	0	4.412
MYOG	TFCP2	7.008	0.818	6.19	1	0	3.652
STAT3	NFKB:RELA	9.572	4.305	6.161	27	1	4.944
HNF1	PRRX2	9.277	3.136	6.14	41	0	5.009
NKX6-2	ALX1	10	3.897	6.103	49	0	4.954
HOXA4	HOXA3	10	3.915	6.085	44	0	3.508
TBP	LHX3	10	3.987	6.013	32	0	2.617
POU2F1	CUX1	6.001	1.098	6.001	31	0	3.539
HNF1	FOXP1	9.289	3.313	5.976	12	0	4.763
FOXP1	POU6F1	5.957	0	5.957	9	0	6.085
FOXF1	TEF	10	4.044	5.956	15	0	5.463
CEBP	NFATC	10	4.102	5.898	26	0	4.629
IKZF2	HMGA	10	4.13	5.87	25	0	4.568
POU2F1	PAX4	7.444	2.898	5.817	51	0	3.969
POU2F1	POU6F1	8.299	4.136	5.782	15	0	3.513
FOXJ2	CUX1	5.853	1.149	5.727	13	0	3.942
MEF2	FOXL1	7.159	1.44	5.719	16	0	4.838
POU3F2	FOXQ1	6.576	0.874	5.702	6	0	4.347
NKX3-1	ALX1	8.14	2.447	5.694	16	0	3.636
TEF	ALX1	5.666	0	5.666	14	0	3.76
HOXA5	HOXA3	6.426	0.789	5.636	1	0	3.377
FOXJ2	PBX1	6.003	0.817	5.62	21	0	3.6
POU3F2	FOXA	6.156	1.53	5.564	4	0	3.957
HNF1	NKX6-1	8.974	3.414	5.56	37	0	5.251
POU6F1	LHX3	10	4.456	5.544	44	0	5.793
PAX4	ALX1	7.413	1.885	5.528	49	0	4.805
PAX2	FOXI1	6.854	1.367	5.486	24	0	5.053
IRF8	SRY	5.484	0	5.484	15	0	4.278
FOXJ2	NKX6-2	10	5.99	5.477	15	0	5.018
HNF1A	ALX1	6.487	1.034	5.453	44	0	4.481
NKX2-5	POU6F1	6.661	1.207	5.453	37	0	4.831
IRF	OCT4	5.425	0	5.425	13	0	4.037
FOXO3	FOXL1	10	4.645	5.355	2	0	7.014
ONECUT	LHX3	8.5	3.193	5.307	44	0	5.213
RORA	NR5A1	10	4.705	5.295	46	0	5.578
VDR	HIC1	5.256	0	5.256	3	0	3.439
FOXF1:FOXJ1	SOX5	6.582	1.344	5.237	10	0	5.383
NKX6-1	ALX1	5.321	0.095	5.227	13	0	4.876
NKX6-2	NKX3-1	10	4.787	5.213	47	0	4.349
FOXP1	LHX3	7.734	2.529	5.204	4	0	4.459
CEBP	RUNX2	10	4.812	5.188	7	1	4.566
FOXJ2	CDX	10	4.812	5.188	49	0	3.677
POU3F2	CDC5L	10	4.812	5.188	33	0	5.466
SOX5	HNF1A	6.323	1.145	5.178	8	0	3.819
ONECUT	FOXC1	5.266	0.121	5.145	36	0	4.405
FOXF2	SOX5	10	4.859	5.141	9	0	5.609
NKX3-1	ZBTB16	6.053	0.913	5.141	6	0	3.671
POU3F2	PDX1	9.533	4.395	5.138	13	0	4.531
POU2F1	FOXL1	10	4.87	5.13	43	0	3.703
NKX6-2	FOXC1	6.621	1.514	5.108	29	0	5.49
TBP	NKX6-2	10	4.892	5.108	28	0	4.675
NKX2-5	HOXA3	10	4.904	5.096	37	0	4.493
TAL1	TFCP2	6.425	1.331	5.094	1	0	4.164
OCT:POU2F	TEF	5.891	0.812	5.079	18	0	4.358
PBX1	ONECUT	10	5.63	5.077	39	0	5.968
ZBTB16	LHX3	7.05	1.973	5.077	5	0	3.398
FOX	PBX1	5.075	0	5.075	24	0	4.314
FOXP1	NKX6-1	9.029	3.955	5.074	19	0	4.669
HOXA3	HLF	7.329	2.257	5.072	13	0	3.429
HNF1A	FOXL1	6.292	1.341	5.069	30	0	4.34
HIC1	KIF22:MAZ	5.055	0.467	5.032	9	0	3.256
SRY	FOXD1	7.303	2.292	5.011	20	0	5.493
HNF4A	TCF3	5.222	1.165	5.005	18	0	3.32
ABCD4:VSX2	TLX2	7.971	2.976	4.995	35	0	5.029
GATA	TBP	9.782	4.795	4.987	11	0	4.71
FOXF1:FOXJ1	TEF	5.364	0.419	4.945	29	0	4.9
ABCD4:VSX2	NKX6-2	10	5.1	4.9	46	0	5.947
MEF2A	NKX3-1	5.796	1.489	4.898	5	0	3.789
FOXF1	SOX5	8.839	3.958	4.88	2	0	5.503
NFKB1	ZIC3	5.701	0.84	4.861	4	0	4.614
POU2F1	EVI1	5.493	1.109	4.844	35	0	3.093
CDX	CUX1	4.795	0.495	4.795	21	0	3.271
NKX6-2	HOXA4	5.4	0.625	4.775	48	0	4.466
POU2F1	NKX2-5	10	5.258	4.742	47	0	4.151
HNF1	FOXL1	9.635	4.906	4.729	41	0	4.793
FOXJ2	POU6F1	6.264	2.07	4.716	20	0	4.844
HNF1A	PBX1	5.82	1.126	4.695	30	0	4.215
STAT3	NFKB	5.569	0.88	4.689	29	1	5.125
FOXF1	MEF2A	4.743	0.711	4.675	4	0	5.464
FOX	CUX1	5	0.488	4.637	5	0	4.632
CDX	POU1F1	5.2	0.592	4.608	14	0	3.009
MEF2	POU6F1	5.158	0.575	4.583	7	0	4.449
FOXD3	EVI1	7.232	2.651	4.58	16	0	3.852
SOX5	FOXL1	5.579	1.003	4.575	3	0	4.985
AIRE	FOXP1	6.98	2.421	4.559	13	0	6.671
PAX4	SPZ1	6.892	2.367	4.525	6	0	3.051
POU2F1	HLF	6.544	2.062	4.483	27	0	4.022
POU1F1	NKX3-1	4.525	0.056	4.469	36	0	3.893
EGR4	GLI	4.456	0	4.456	20	0	6.172
FOXJ2	EN1	5.499	1.05	4.449	12	0	3.714
OCT:POU2F	POU1F1	5.025	0.943	4.446	24	0	4.933
HNF4A	LMO2	4.582	0.138	4.444	18	0	3.153
STAT6	IKZF1	7.323	2.888	4.435	8	0	4.98
TFAP2	ZIC3	5.925	1.491	4.434	2	0	3.296
SOX5	CUX1	4.437	0.287	4.428	12	0	4.143
TBX5	TGIF1	5.566	1.152	4.414	12	0	5.199
FOXJ2	ALX1	6.947	2.537	4.41	10	0	3.696
GATA	NKX6-2	4.402	0.171	4.402	3	0	4.538
TEF	OCT4	8.059	3.679	4.381	5	0	4.256
FOXD3	NKX6-2	10	5.627	4.373	19	0	4.212
AHR	RREB1	4.372	0	4.372	4	0	1.722
NKX6-2	FOXL1	10	5.65	4.35	8	0	5.194
FOXQ1	CDC5L	5.597	1.253	4.344	3	0	3.725
SOX5	TEF	4.337	0	4.337	8	0	3.962
FOXD3	FOXD1	10	5.667	4.333	15	0	6.364
FOX	POU3F2	6.124	1.825	4.299	5	0	3.784
PAX4	KIF22:MAZ	7.049	2.796	4.253	6	0	3.811
TEF	FOXC1	4.237	0	4.237	31	0	4.858
EN1	NKX3-1	4.447	0.222	4.225	33	0	3.852
CDC5L	LHX3	4.813	0.596	4.217	23	0	4.175
HNF4A	EBOX:MYC:MYF:MYOD:TAL:USF	4.776	0.561	4.214	6	0	3.648
NKX3-1	LHX3	9.878	5.675	4.203	40	0	5.452
POU1F1	ALX1	4.504	0.307	4.198	11	0	3.78
POU2F1	HOXA5	5.837	1.639	4.198	16	0	5.622
IRF1	ONECUT	4.188	0	4.188	2	0	1.854
FOXD3	POU6F1	4.867	0.697	4.17	31	0	4.944
ATF:CREB	FOXO3	4.158	0	4.158	4	0	5.035
SOX5	EN1	4.156	0	4.156	7	0	3.661
LEF1	SOX:SRY	8.728	4.597	4.131	27	0	6.402
FOXF2	ZBTB16	4.326	0.196	4.13	4	0	4.734
CEBPB	TEF	4.128	0	4.128	2	0	4.019
FOXF1	HNF1	4.295	0.179	4.116	28	0	4.222
PAX4	NKX6-2	10	5.886	4.114	38	0	4.449
ATF:CREB	POU6F1	4.094	0	4.094	3	0	3.542
STAT6	NKX6-2	5.4	1.306	4.094	15	0	3.097
MEF2	NKX6-2	6.816	2.731	4.085	13	0	4.414
FOXP1	NKX3-1	4.507	0.469	4.038	8	0	3.907
CUX1	ALX1	4.653	0.63	4.023	30	0	4.491
FOXO1	TEF	4.837	0.818	4.019	3	0	4.775
ATF	BACH2	4.521	0.512	4.009	4	0	5.775
GATA3	EVI1	7.521	3.52	4.002	25	0	5.265
