# Supplementary material for: coTRaCTE predicts co-occurring transcription factors within cell-type specific enhancers
Source: PLoS Comput Biol. 2018 Aug 24;14(8):e1006372. doi: 10.1371/journal.pcbi.1006372 (PMC6126874; doi:10.1371/journal.pcbi.1006372)
Supplement: S3 File — Predicted co-occurring TF pairs in separate files for each cell type. The columns show the following: TF 1 name, TF 2 name, − log10(p-valueCTS), − log10(p-valueubiq), Ll score, frequency of the TF pair in other cell types, known PPI (1 = yes, 0 = no), motif similarity MOSTA. (ZIP) [file pcbi.1006372.s016.zip › File_AB_fetal_thigh_fibroblast.csv]

TF1	TF2	log_pvalue_CTS	log_pvalue_ubiq	L_score	frequency	PPI	motif_similarity
FOXJ2	TBP	10	3.215	10	41	0	4.181
HNF1A	FOXA	9.731	0.169	9.731	40	0	3.651
TBP	POU1F1	9.801	2.202	9.549	37	0	3.904
FOXJ2	ONECUT	10	0.714	9.348	52	0	4.253
IKZF2	HMGA	10	0.827	9.346	25	0	4.568
AHR:ARNT	RREB1	9.216	0	9.216	15	0	3.626
TBP	FOXQ1	10	1.184	9.114	53	0	4.908
POU2F1	POU1F1	10	7.018	9.034	8	0	4.545
TAL1:TCF3	ZEB1	10	1.949	9.012	37	0	6.698
STAT5A	REL	9.591	3.011	8.922	21	0	4.441
FOXF2	TBP	9.204	0.93	8.796	26	1	5.724
POU2F1	NFIL3	9.199	1	8.75	39	0	4.355
CEBP	NFIL3	9.161	6.086	8.628	18	0	5.675
HNF1A	LHX3	10	7.764	8.599	7	0	5.779
NKX2-5	NKX3-1	10	1.487	8.513	34	0	5.368
HNF1A	NKX6-2	10	1.493	8.507	47	0	4.723
TBP	GZF1	10	1.687	8.313	31	0	4.575
POU2F1	TBP	10	2.096	8.245	53	1	3.763
TBP	TEF	10	3.96	8.131	43	0	4.047
CDX	TBP	10	2.293	8.02	43	0	4.477
CUX1	POU6F1	9.164	1.168	7.996	29	0	5.02
FOXF1	POU2F1	10	3.809	7.975	15	0	3.672
FOXF1	TBP	10	3.125	7.962	35	0	5.693
FOXA	ONECUT	9.431	3.137	7.835	45	1	4.694
FOXQ1	TEF	9.426	1.625	7.801	42	0	5.159
STAT3	NFKB:RELA	10	4.934	7.722	27	1	4.944
POU3F2	TBP	8.969	1.253	7.716	45	1	4.409
NFKB1	IKZF1	10	5.965	7.627	8	0	5.339
PRRX2	POU6F1	7.889	0.267	7.622	38	0	5.181
POU3F2	CDX	8.642	1.712	7.618	44	0	4.056
SRF	HOXA3	10	5.254	7.597	19	0	4.266
POU2F1	NKX2-5	10	2.461	7.539	47	0	4.151
FOX	TEF	7.39	0	7.39	14	0	3.889
PDX1	ALX1	9.521	2.283	7.238	36	0	5.262
FOX	ONECUT	10	2.839	7.161	52	0	5.824
STAT5B	HSF1	7.458	0.693	7.158	25	0	5.665
MEF2A	HNF1	10	5.434	7.135	13	0	4.629
ONECUT	NKX6-2	10	2.881	7.119	54	0	2.615
FOXA	NKX6-2	10	4.12	7.108	33	0	4.391
FOXF1:FOXJ1	TBP	7.097	0.461	7.097	19	0	4.412
STAT5A	RELA	7.764	1.83	7.095	29	0	4.993
AHR	EGR2	10	3.008	6.992	18	0	5.654
FOXI1	TEF	10	3.011	6.989	49	0	5.188
TBP	FOXI1	10	3.059	6.941	35	0	5.03
POU1F1	TEF	8.814	1.9	6.914	14	0	4.564
MEF2A	FOXL1	7.405	2.06	6.861	30	0	5.808
POU2F1	NKX6-2	10	3.56	6.85	38	0	4.259
POU2F1	FOXL1	10	3.196	6.804	43	0	3.703
HNF1	NKX6-2	10	6.511	6.756	15	0	4.335
POU2F1	EVI1	7.773	1.419	6.681	35	0	3.093
STAT5A	NFKB:RELA	7.781	1.755	6.668	26	0	4.241
HOXA4	HOXA3	10	3.474	6.526	44	0	3.508
FOXO4	BPTF	10	3.793	6.489	54	0	5.44
STAT6	REL	6.725	0.459	6.478	13	0	4.801
FOXP1	FOXL1	10	3.544	6.456	25	0	7.45
STAT3	NFKB1	10	3.603	6.397	41	1	4.73
STAT5A	IKZF2	6.797	3.975	6.39	10	0	4.743
FOXJ2	TEF	6.643	0.282	6.362	55	0	4.574
ONECUT	FOXC1	6.709	0.357	6.352	36	0	4.405
FOXJ2	POU2F1	7.643	1.821	6.337	50	0	3.35
PAX4	HNF1A	10	6.996	6.316	6	0	4.98
POU2F1	PAX4	6.26	1.307	6.26	51	0	3.969
NKX6-2	POU6F1	10	3.744	6.256	37	0	5.278
POU3F2	CDC5L	10	3.804	6.196	33	0	5.466
ALX1	POU6F1	8.572	2.438	6.133	35	0	4.788
TBP	POU6F1	10	3.872	6.128	18	0	5.517
FOX	HNF1	6.117	2.177	6.117	44	0	4.035
AHR	RREB1	6.066	0	6.066	4	0	1.722
GLI	ZNF148	6.324	0.375	5.948	9	0	5.898
HNF1	FOXA	6.391	2.308	5.914	50	0	3.778
EN1	HOXA3	8.002	2.112	5.889	32	0	4.16
CUX1	ONECUT	10	7.239	5.834	3	0	5.534
FOXL1	POU6F1	9.808	4.001	5.808	28	0	5.461
EGR2	RREB1	5.734	0	5.734	22	0	4.122
ALX1	LHX3	7.317	1.603	5.715	59	0	5.901
HNF1A	FOXL1	6.011	0.619	5.659	30	0	4.34
STAT1	NFATC	6.016	0.365	5.651	10	0	5.798
ATF	BACH1	6.622	0.977	5.645	4	0	6.001
ABCD4:VSX2	NKX6-2	10	4.358	5.642	46	0	5.947
STAT5B	HMGA	5.625	1.872	5.625	4	0	4.032
TEF	NKX3-1	5.58	0.013	5.567	43	0	3.624
POU3F2	PRRX2	6.991	1.443	5.548	42	0	5.123
PBX1	LHX3	6.8	1.297	5.503	55	0	4.612
CDX	CUX1	5.456	0.228	5.456	21	0	3.271
CEBP	EN1	5.41	1.818	5.41	25	0	2.964
SRY	FOXD1	9.336	4.117	5.407	20	0	5.493
GATA4	NANOG	7.106	1.725	5.381	10	0	3.883
MEF2A	HNF1A	10	6.097	5.331	8	0	4.821
STAT5A	HSF1	5.91	0.743	5.288	27	0	4.381
EVI1	CRX:RAX	5.249	0.041	5.249	3	0	3.727
HNF1A	TBP	5.474	0.226	5.248	41	0	3.262
ATF:CREB	TEF	5.889	0.658	5.23	50	0	5.344
POU2F1	HLF	6.393	1.163	5.23	27	0	4.022
NKX6-2	FOXI1	10	4.781	5.219	19	0	5.206
FOXJ2	MEF2A	5.293	1.537	5.206	9	0	4.891
ONECUT	POU1F1	5.205	0.018	5.187	32	0	4.106
TBP	NKX6-2	10	4.848	5.152	28	0	4.675
IRF7	HMGA	6.92	2.75	5.098	11	0	4.742
PAX4	NKX6-2	10	4.906	5.094	38	0	4.449
PRRX2	ALX1	10	4.937	5.063	41	0	6.111
NKX2-5	POU6F1	5.682	0.644	5.038	37	0	4.831
PAX4	HOXA4	9.274	4.255	5.019	32	0	4.269
FOX	NKX6-2	7.601	2.584	5.016	47	0	4.586
NKX6-2	PRRX2	10	4.99	5.01	24	0	5.835
POU3F1	POU1F1	4.98	1.03	4.98	5	0	4.385
FOXF1	POU6F1	8.175	3.23	4.945	21	0	5.561
NKX6-2	ALX1	10	5.075	4.925	49	0	4.954
MEF2	TBP	10	5.077	4.923	4	0	5.144
PRRX2	NKX6-1	10	5.091	4.909	30	0	6.538
POU2F1	CUX1	4.888	1.237	4.888	31	0	3.539
HNF1	FOXL1	9.066	4.184	4.882	41	0	4.793
NFKB	IKZF1	10	5.123	4.877	5	0	5.791
STAT3	IKZF1	6.891	4.536	4.806	27	0	5.616
POU3F2	FOXL1	6.303	1.51	4.792	28	0	4.635
FOXF2	TEF	7.198	2.413	4.786	17	0	5.212
NKX6-2	NKX2-5	4.786	0	4.786	56	0	4.77
HNF1	ZBTB16	6.023	2.094	4.739	45	0	4.506
POU3F2	NKX2-5	5.216	0.49	4.726	41	0	4.511
STAT5A	IRF7	5.441	0.745	4.696	13	0	4.28
TEF	FOXD1	10	5.331	4.669	16	0	6.393
POU3F2	CUX1	5.19	0.729	4.631	34	0	4.213
STAT1	NANOG	9.422	5.578	4.606	25	0	4.588
ABCD4:VSX2	NKX2-5	9.153	4.569	4.583	18	0	6.006
FOXO1	BPTF	10	5.441	4.559	42	0	5.142
NKX2-5	NKX6-1	5.887	1.397	4.49	17	0	6.061
POU6F1	LHX3	5.721	1.265	4.456	44	0	5.793
MYC:MAX	YY1	4.449	1.394	4.449	4	1	4.322
STAT1	RELA	6.153	1.731	4.422	27	1	5.171
FOXJ2	OCT4	4.421	1.209	4.421	9	0	3.957
POU3F2	ONECUT	5.675	1.277	4.398	53	0	4.194
MEF2	FOXL1	7.162	2.768	4.393	16	0	4.838
MZF1	ZNF148	5.067	0.752	4.384	12	0	4.486
HNF4:NR2F	NR6A1	4.741	0.406	4.335	7	0	5.408
FOXF1	TEF	10	5.71	4.29	15	0	5.463
FOX	HNF1A	4.267	0.932	4.267	20	0	4.056
EN1	PRRX2	7.683	3.461	4.222	18	0	4.362
POU2F1	TEF	10	5.784	4.216	16	0	4.11
STAT6	IKZF1	5.933	1.756	4.177	8	0	4.98
MEF2A	TEF	7.859	3.879	4.149	16	0	4.492
TBP	FOXA	4.238	1.698	4.118	25	0	4.514
FOXJ2	HNF1A	4.114	0.681	4.105	19	0	3.991
FOXJ2	POU6F1	5.198	1.119	4.079	20	0	4.844
FOS:JUN:AP1	CUX1	4.178	0.104	4.074	1	0	1.53
RREB1	ZIC1	4.178	0.114	4.063	10	0	3.686
TEF	FOXL1	10	5.939	4.061	15	0	5.075
FOXJ2	NKX6-2	10	5.952	4.048	15	0	5.018
PBX1	POU1F1	7.847	3.822	4.025	48	0	4.306
ONECUT	FOXI1	5.983	1.967	4.015	46	0	4.102
FOXP1	SOX2	6.139	2.134	4.005	42	0	4.972
POU3F1	STAT6	4.65	0.671	3.979	9	0	4.358
STAT1	IKZF1	5.887	2.44	3.944	17	0	4.784
FOXF1:FOXJ1	POU6F1	4.345	0.415	3.93	14	0	5.308
CEBP	NFATC	7.648	3.724	3.924	26	0	4.629
FOXJ2	HNF1	5.441	2.561	3.849	37	0	4.089
FOXA	ZBTB16	3.842	0.696	3.842	12	0	3.415
ABCD4:VSX2	TLX2	5.465	1.639	3.826	35	0	5.029
MEF2A	FOXP1	4.086	1.738	3.81	18	0	5.42
POU3F2	NKX6-2	7.374	4.314	3.804	14	0	4.46
PBX1	ONECUT	10	6.199	3.801	39	0	5.968
HNF1	ALX1	3.799	1.395	3.799	38	0	4.421
FOXF1:FOXJ1	TEF	4.648	0.851	3.796	29	0	4.9
OCT:POU2F	FOXC1	5.265	1.713	3.783	14	0	4.812
HNF1	TBP	3.784	0.455	3.777	44	0	3.381
FOXJ2	POU1F1	4.193	1.392	3.756	18	0	3.39
NKX2-5	HOXA3	6.264	2.534	3.73	37	0	4.493
RREB1	FOXP1	3.721	0	3.721	8	0	5.678
MEF2A	NKX3-1	3.921	1.025	3.683	5	0	3.789
POU2F1	FOXP1	7.187	3.519	3.668	45	0	5.268
STAT3	NFKB	4.509	0.842	3.667	29	1	5.125
HNF1	NKX3-1	3.899	1.039	3.652	54	0	4.048
CDX	NKX6-2	5.454	1.818	3.636	53	0	4.093
MEF2	HNF1A	3.62	0.662	3.62	12	0	3.534
RREB1	BPTF	4.032	0.415	3.617	6	0	5.081
POU2F1	FOXI1	5.935	2.894	3.612	35	0	4.621
CUX1	NKX6-2	3.594	1.172	3.594	20	0	3.95
POU3F2	LHX3	5.883	2.42	3.541	40	0	5.456
RREB1	ZIC3	4.743	1.208	3.535	15	0	4.359
FOXO4	TBP	5.455	1.953	3.502	11	0	4.195
HMGA	CDC5L	3.482	0.352	3.482	1	0	2.347
NKX2-5	LHX3	8.223	4.753	3.47	12	0	4.871
FOXA	POU6F1	3.48	1.175	3.463	9	0	4.306
BHLHB	IRF1	4.266	0.832	3.434	31	0	5.279
MEF2A	POU6F1	3.669	0.927	3.401	14	0	4.422
HSF2	ALX4	8.283	4.884	3.398	7	0	5.9
HNF1A	ALX1	3.389	0.037	3.389	44	0	4.481
POU3F2	PBX1	5.126	1.748	3.377	47	0	3.869
IKZF2	IKZF1	10	6.663	3.337	30	0	5.763
POU3F1	STAT5A	5.119	1.783	3.337	9	0	4.11
NR1H4	RORA	5.165	1.83	3.335	8	0	5.339
TBP	LHX3	5.348	2.026	3.323	32	0	2.617
POU3F2	PAX6	4.077	0.778	3.299	7	0	4.62
MYB	MEIS1	3.653	0.383	3.27	2	0	3.201
GATA6	PDX1	3.347	0.132	3.215	3	0	3.066
PDX1	CDC5L	3.3	0.092	3.208	27	0	5.169
TEF	POU6F1	4.151	0.953	3.198	30	0	4.615
FOXF1:FOXJ1	LHX3	4.388	1.193	3.195	21	0	4.171
IRF1	SRY	4.498	1.318	3.18	28	0	3.874
CDX	OCT4	3.173	0.771	3.173	9	0	2.627
HMGA	HOXA4	4.267	1.097	3.17	7	0	3.431
ZIC3	PATZ1	3.185	0.025	3.16	4	0	5.091
IRF	FOXP1	3.196	0.411	3.15	32	0	4.874
RREB1	NRF1	3.691	0.557	3.134	1	0	0.552
GATA	FOXL1	3.807	0.681	3.126	3	0	4.549
FOXO3	TEF	7.609	4.484	3.125	9	0	5.812
HNF1	POU1F1	4.994	1.87	3.124	26	0	3.66
HNF1A	CDX	3.214	0.879	3.116	13	0	3.347
EVI1	POU1F1	3.23	0.124	3.115	5	0	3.504
SREBF	ZIC2	8.385	5.272	3.113	23	0	4.514
HIF1A	XBP1	8.768	5.656	3.112	24	0	5.997
ATF	BACH2	3.671	0.565	3.107	4	0	5.775
FOXF1:FOXJ1	FOXD1	10	6.907	3.093	8	0	6.855
STAT1	PRDM1	6.719	3.63	3.089	13	0	5.077
CUX1	POU1F1	3.618	1.202	3.06	26	0	3.417
NKX6-2	NKX3-1	5.049	2.02	3.029	47	0	4.349
POU2F1	HOXA4	4.711	1.684	3.027	57	0	3.804
HNF4A	ZIC1	3.347	0.348	2.999	12	0	3.166
CDC5L	TEF	3.367	0.381	2.986	35	0	4.146
POU2F1	FOXC1	4.438	1.482	2.956	19	0	4.651
FOXF1:FOXJ1	NKX6-2	5.532	2.61	2.921	23	0	4.015
CEBPB	NFIL3	6.148	3.249	2.899	31	0	5.986
POU2F1	STAT5A	4.077	1.263	2.898	16	1	3.313
EN1	NFIL3	2.915	0.035	2.88	37	0	3.973
STAT1	TEAD1	3.399	1.03	2.877	11	0	4.093
PAX	STAT6	2.905	0.284	2.872	13	0	4.502
CUX1	TBP	4.648	1.801	2.847	12	0	2.707
FOXO1	SOX2	10	7.172	2.828	37	0	4.209
SOX5	PBX1	3.674	0.889	2.786	46	0	4.814
FOXF1:FOXJ1	BPTF	6.474	3.712	2.762	11	0	4.734
FOXF2	HNF1	4.501	1.771	2.729	15	0	4.518
IRF2	PRDM1	10	7.274	2.726	21	0	7.508
HNF1	PRRX2	5.551	2.856	2.694	41	0	5.009
NKX6-2	HOXA4	3.812	1.129	2.683	48	0	4.466
NKX2-1	NKX2-2	4.66	1.997	2.664	16	0	5.681
FOXD3	POU1F1	3.758	1.097	2.661	10	0	3.651
FOXD3	ZBTB16	3.138	0.477	2.66	18	0	3.43
EVI1	CUX1	2.655	0.341	2.655	3	0	4.389
NR1	ESRRA	5.348	2.699	2.648	31	0	5.541
NFKB	HMGA	10	7.37	2.63	4	1	5.275
NFKB:RELA	HSF2	2.63	0	2.63	1	0	3.352
FOXF1	FOXP1	7.198	4.599	2.599	25	0	7.624
SRY	PRRX2	2.565	0	2.565	2	0	4.276
AHR:ARNT	TFAP4	2.517	0	2.517	1	0	2.98
STAT5A	NFKB1	3.26	0.91	2.515	26	0	3.812
ONECUT	LHX3	4.499	2.001	2.498	44	0	5.213
EN1	NKX3-1	2.589	0.126	2.463	33	0	3.852
FOXD3	NKX6-2	8.537	6.074	2.463	19	0	4.212
ZEB1	ZNF238	8.129	5.685	2.443	26	0	7.519
POU3F2	PDX1	6.298	3.869	2.429	13	0	4.531
TAL1:TCF3	YY1	2.637	0.404	2.412	36	0	5.744
IRF1	SOX2	3.652	1.245	2.407	2	0	4.289
POU3F2	FOXC1	2.672	0.288	2.385	2	0	3.759
TCF3:HAND1	ZNF238	2.378	0	2.378	11	0	5.871
FOX	POU1F1	3.473	1.097	2.376	4	0	3.72
HNF4A	KIF22:MAZ	2.373	0	2.373	4	0	3.435
FOXF2	FOXP1	2.655	0.299	2.356	21	0	6.987
CDX	FOXC1	2.655	0.301	2.354	17	0	3.949
STAT5A	IRF	6.452	4.098	2.353	35	0	4.125
FOXL1	ZBTB16	2.35	0	2.35	16	0	4.327
FOXJ2	FOXP1	10	7.652	2.348	13	0	6.12
RUNX1	TBX5	5.11	2.765	2.346	10	0	4.523
STAT5A	HSF2	2.467	0.152	2.315	3	0	3.776
NR1	ESR	3.44	1.133	2.307	2	0	5.5
FOXF1:FOXJ1	ZBTB16	2.299	0	2.299	15	0	3.704
NKX6-2	ZBTB16	2.421	0.129	2.292	20	0	4.966
IRF8	SRY	2.287	0	2.287	15	0	4.278
NKX2-2	TEF	2.273	0	2.273	1	0	3.49
ALX4	ALX1	2.267	0	2.267	1	0	4.036
RAR:RXR:THR	RORA	7.605	5.347	2.258	24	0	5.87
FOXF2	HNF1A	2.627	0.388	2.239	6	0	4.284
FOXD3	FOXD1	9.08	6.842	2.238	15	0	6.364
YY1	POU1F1	2.227	0	2.227	1	0	3.233
HNF4A	TFAP2C	2.225	0	2.225	29	0	3.697
AR	DBP	5.18	2.959	2.221	7	0	4.864
RUNX1	SREBF1	2.956	0.752	2.204	10	0	5.271
MEF2	FOXP1	3.347	1.167	2.18	18	0	5.986
