# Supplementary material for: coTRaCTE predicts co-occurring transcription factors within cell-type specific enhancers
Source: PLoS Comput Biol. 2018 Aug 24;14(8):e1006372. doi: 10.1371/journal.pcbi.1006372 (PMC6126874; doi:10.1371/journal.pcbi.1006372)
Supplement: S3 File — Predicted co-occurring TF pairs in separate files for each cell type. The columns show the following: TF 1 name, TF 2 name, − log10(p-valueCTS), − log10(p-valueubiq), Ll score, frequency of the TF pair in other cell types, known PPI (1 = yes, 0 = no), motif similarity MOSTA. (ZIP) [file pcbi.1006372.s016.zip › File_AC_foreskin_fibroblast.csv]

TF1	TF2	log_pvalue_CTS	log_pvalue_ubiq	L_score	frequency	PPI	motif_similarity
TAL1:TCF4	YY1	10	0.44	9.56	23	0	6.027
NKX6-2	NKX2-5	9.546	0	9.546	56	0	4.77
PDX1	PRRX2	9.869	0.419	9.451	34	0	4.447
TAL1:TCF3	YY1	9.414	0.206	9.414	36	0	5.744
HMGA	NKX6-1	9.75	0.341	9.409	42	0	4.338
SRY	PBX1	10	1.512	9.375	27	0	4.574
POU2F1	HOXA4	10	0.784	9.283	57	0	3.804
STAT6	ZNF384	10	1.023	8.977	7	0	4.888
FOXJ2	ONECUT	10	1.832	8.973	52	0	4.253
ALX1	LHX3	10	1.171	8.829	59	0	5.901
CDX	TBP	10	3.951	8.822	43	0	4.477
SOX5	PBX1	10	1.183	8.817	46	0	4.814
HNF1A	PRRX2	9.918	4.741	8.63	32	0	5.269
TEF	FOXC1	8.985	0.486	8.499	31	0	4.858
CDX	NKX6-2	10	2.36	8.383	53	0	4.093
NKX6-2	HOXA4	8.914	0.539	8.375	48	0	4.466
FOXF2	TBP	8.373	0.362	8.338	26	1	5.724
ONECUT	FOXI1	10	1.687	8.313	46	0	4.102
FOXA	NKX6-2	10	5.13	8.199	33	0	4.391
POU2F1	PAX4	8.571	1.245	8.028	51	0	3.969
PBX1	LHX3	10	1.984	8.016	55	0	4.612
POU2F1	HNF1A	7.945	3.519	7.945	21	0	3.88
NR1	ESRRA	10	2.147	7.853	31	0	5.541
PAX2	FOXL1	9.428	1.585	7.843	15	0	5.058
FOX	HNF1	7.83	1.234	7.83	44	0	4.035
STAT5A	IKZF2	8.597	4.22	7.786	10	0	4.743
AHR	EGR2	10	2.244	7.756	18	0	5.654
TBP	FOXQ1	10	2.308	7.692	53	0	4.908
TEF	NKX3-1	8.857	1.169	7.688	43	0	3.624
FOXF1:FOXJ1	NKX6-2	10	2.426	7.574	23	0	4.015
NKX2-5	HOXA3	9.785	2.259	7.526	37	0	4.493
HNF1A	CDC5L	8.921	1.41	7.511	7	0	3.733
CDC5L	LHX3	8.516	1.031	7.485	23	0	4.175
FOXA	ONECUT	10	5.17	7.48	45	1	4.694
FOXO4	BPTF	10	2.687	7.42	54	0	5.44
POU3F2	HNF1A	8.856	2.959	7.356	29	0	4.789
POU3F2	PBX1	10	2.662	7.338	47	0	3.869
HNF1	NKX3-1	7.331	1.283	7.331	54	0	4.048
HNF1	CUX1	9.842	2.534	7.308	30	0	4.349
ONECUT	NKX6-2	10	2.786	7.214	54	0	2.615
SOX3	PBX1	7.479	0.276	7.204	20	0	4.25
POU2F1	NKX2-5	10	2.941	7.189	47	0	4.151
FOXJ2	PAX2	10	2.864	7.136	19	0	4.991
AIRE	FOXP1	10	2.866	7.134	13	0	6.671
PAX2	FOXI1	9.421	2.318	7.104	24	0	5.053
FOXJ2	POU3F2	8.92	5.448	7.088	20	0	4.407
IKZF1	PITX2	9.082	2.005	7.077	21	0	5.041
SRF	HOXA3	10	5.078	7.052	19	0	4.266
FOXA	DBP	10	6.804	7.031	3	0	4.105
PAX4	ALX1	7.624	0.67	6.954	49	0	4.805
HNF1	PRRX2	10	5.2	6.942	41	0	5.009
POU6F1	LHX3	10	3.074	6.926	44	0	5.793
POU3F2	CUX1	6.942	1.237	6.924	34	0	4.213
FOX	NKX6-2	10	3.08	6.92	47	0	4.586
MYC:MAX	YY1	6.898	1.26	6.898	4	1	4.322
CUX1	LHX3	8.572	1.758	6.814	52	0	4.98
FOXJ2	POU2F1	9.339	2.877	6.806	50	0	3.35
POU3F2	LHX3	10	4.633	6.79	40	0	5.456
NKX6-2	FOXC1	10	3.275	6.725	29	0	5.49
STAT5A	EVI1	6.713	0.791	6.713	30	0	3.039
POU2F1	NKX6-2	10	5.166	6.701	38	0	4.259
HNF1A	NKX6-2	10	5.105	6.669	47	0	4.723
TCF3:HAND1	ZNF238	6.593	0	6.593	11	0	5.871
PDX1	ALX1	6.585	2.151	6.585	36	0	5.262
NR6A1	NR5A1	10	3.454	6.546	44	0	6.48
RORA	NR5A1	10	3.461	6.539	46	0	5.578
NKX3-1	POU6F1	8.371	1.882	6.489	31	0	4.87
POU2F1	TBP	10	3.585	6.415	53	1	3.763
HNF1	ZBTB16	8.101	1.74	6.361	45	0	4.506
HNF1	NKX6-1	10	3.985	6.338	37	0	5.251
POU2F1	LHX3	7.35	4.277	6.319	26	0	4.16
FOXO3	BPTF	10	3.682	6.318	54	0	5.205
NKX6-2	ALX1	10	3.689	6.311	49	0	4.954
POU2F1	HNF1	6.869	2.158	6.309	57	0	3.721
PBX1	POU1F1	10	3.723	6.277	48	0	4.306
TBP	GZF1	6.228	2.666	6.228	31	0	4.575
FOXJ2	LHX3	7.801	1.58	6.221	16	0	3.239
TAL1	YY1	6.19	0	6.19	12	0	5.312
FOXF1	PAX2	10	3.82	6.18	29	0	5.354
NKX2-5	NKX3-1	9.419	3.293	6.126	34	0	5.368
POU3F2	PRRX2	7.899	1.836	6.063	42	0	5.123
HNF1	FOXA	6.711	2.451	6.045	50	0	3.778
TBP	TEF	10	6.642	6.043	43	0	4.047
POU2F1	MEF2	7.693	3.098	6.031	9	0	3.641
SOX:SRY	NANOG	9.441	3.434	6.007	14	0	6.156
PAX	STAT6	6.851	0.851	5.999	13	0	4.502
FOXO4	TBP	7.359	1.369	5.989	11	0	4.195
PRRX2	TEF	5.989	0	5.989	2	0	3.367
PPARA:RXRA	SREBF1	7.645	1.664	5.981	19	0	4.918
TBP	FOXI1	7.898	4.722	5.961	35	0	5.03
POU1F1	LHX3	7.655	2.597	5.96	27	0	4.075
FOXJ2	TEF	6.432	0.556	5.954	55	0	4.574
HNF1	NKX2-5	8.33	2.404	5.926	19	0	4.114
PAX4	KIF22:MAZ	8.564	2.667	5.896	6	0	3.811
AIRE	FOXL1	7.862	1.99	5.872	6	0	4.673
HNF1A	TBP	7.099	1.508	5.85	41	0	3.262
MEF2A	NKX6-2	7.498	3.15	5.835	42	0	4.842
HNF1	FOXL1	10	4.192	5.808	41	0	4.793
NKX6-2	NKX6-1	10	4.207	5.793	51	0	5.729
CEBPA:DDIT3	OCT4	6.868	1.092	5.776	30	0	5.256
CEBP	NFATC	8.795	3.162	5.753	26	0	4.629
POU1F1	NKX3-1	6.258	0.509	5.749	36	0	3.893
HSF1	ZNF238	6.32	0.574	5.746	30	0	5.492
PRRX2	POU6F1	8.921	3.189	5.732	38	0	5.181
STAT6	NKX6-2	7.756	2.036	5.72	15	0	3.097
FOXQ1	TEF	10	4.292	5.708	42	0	5.159
IKZF2	HMGA	6.238	1.672	5.644	25	0	4.568
FOXO4	AIRE	6.547	1.744	5.643	7	0	3.623
IRF	FOXP1	5.983	1.302	5.643	32	0	4.874
PAX4	POU6F1	8.848	3.219	5.629	25	0	4.181
STAT5A	HSF1	6.222	1.121	5.622	27	0	4.381
NKX6-2	PDX1	5.586	0.534	5.586	31	0	5.504
STAT5A	REL	6.387	2.58	5.566	21	0	4.441
HNF1A	ZBTB16	6.038	2.445	5.558	16	0	5.083
HOXA4	HOXA3	10	4.467	5.533	44	0	3.508
HNF1A	NKX3-1	5.527	1.606	5.527	14	0	3.444
FOXA	LHX3	5.911	2.43	5.526	14	0	3.253
NKX6-2	POU6F1	10	4.477	5.523	37	0	5.278
IKZF1	TOPORS	5.517	2.051	5.517	2	0	5.84
POU2F1	NKX3-1	7.391	3.646	5.484	43	0	3.255
POU3F2	CDC5L	10	4.538	5.462	33	0	5.466
LHX3	OCT4	5.443	0.121	5.443	10	0	2.939
FOXA	ZBTB16	5.395	0.473	5.395	12	0	3.415
POU3F2	TBP	7.171	2.857	5.358	45	1	4.409
FOXJ2	NKX3-1	8.05	2.708	5.341	35	0	4.362
POU2F1	FOXI1	8.161	2.821	5.34	35	0	4.621
NKX6-2	NKX3-1	10	4.714	5.286	47	0	4.349
HNF1A	FOXA	5.328	0.928	5.228	40	0	3.651
BPTF	ZNF384	8.088	2.879	5.209	9	0	4.638
FOXA	ZNF384	5.633	1.577	5.163	6	0	3.908
STAT	HSF1	5.579	0.863	5.155	6	1	4.813
FOXD3	ZNF384	9.044	3.904	5.14	16	0	4.035
FOXF1:FOXJ1	HNF1A	5.128	1.46	5.128	5	0	4.074
CUX1	NKX6-1	5.11	0.536	5.11	12	0	4.038
TBP	POU1F1	10	4.896	5.104	37	0	3.904
FOXF1:FOXJ1	TEF	7.151	2.067	5.084	29	0	4.9
TFAP4	TGIF1	8.203	3.129	5.074	5	0	4.487
NFATC	ZNF384	7.87	2.801	5.069	10	0	5.631
FOXF1	TBP	10	4.933	5.067	35	0	5.693
FOXJ2	SOX5	10	4.947	5.053	34	0	5.451
POU3F2	CDX	6.35	2.813	5.029	44	0	4.056
STAT1	E2F1	8.778	4.53	5.013	1	0	4.451
FOXI1	TEF	10	5.015	4.985	49	0	5.188
FOXO3	SOX2	5.242	0.259	4.984	22	0	4.277
HNF1A	FOXL1	5.731	0.759	4.971	30	0	4.34
PDX1	CDC5L	5.248	0.281	4.967	27	0	5.169
STAT5A	RELA	6.074	1.632	4.959	29	0	4.993
FOXO1	BPTF	10	5.078	4.922	42	0	5.142
POU2F1	PBX1	4.921	1.512	4.921	28	0	3.153
ABCD4:VSX2	PDX1	10	5.1	4.9	17	0	4.956
RUNX1	TBX5	6.69	1.824	4.866	10	0	4.523
HNF1	ONECUT	7.514	2.652	4.862	17	0	3.928
CDX	ONECUT	10	5.189	4.811	22	0	4.504
HNF1	TBP	7.284	3.444	4.784	44	0	3.381
PBX1	ONECUT	10	6.168	4.761	39	0	5.968
BPTF	SOX2	9.4	4.671	4.729	30	0	4.106
TEF	POU6F1	6.733	2.016	4.718	30	0	4.615
CDX	FOXC1	4.848	0.652	4.707	17	0	3.949
FOXD3	NKX6-1	6.045	1.358	4.687	25	0	4.125
FOXL1	POU6F1	9.088	4.441	4.647	28	0	5.461
ZEB1	ZNF238	7.095	2.47	4.625	26	0	7.519
HNF1A	NKX2-5	5.985	2.136	4.617	6	0	4.691
PRRX2	NKX6-1	10	5.39	4.61	30	0	6.538
CEBP	FOXA	7.682	3.076	4.606	17	0	4.583
MEF2A	ONECUT	4.756	1.687	4.597	7	0	3.491
HNF4A	HIC1	5.205	0.661	4.544	28	0	4.893
MAF	KLF4	4.794	0.276	4.519	4	0	5.732
CDX	ZBTB16	5.524	1.047	4.477	16	0	4.525
NKX3-1	ALX1	7.615	3.152	4.463	16	0	3.636
HNF4A	USF	4.554	0.119	4.435	3	0	3.194
FOXJ2	EN1	5.875	1.459	4.416	12	0	3.714
HNF4A	HES1	4.41	0	4.41	2	0	3.169
IKZF2	IKZF1	10	5.634	4.366	30	0	5.763
TAL1:TCF4	ZNF238	10	5.658	4.342	1	0	8.026
FOX	PBX1	5.567	1.231	4.336	24	0	4.314
HNF1A	PBX1	5.594	1.262	4.332	30	0	4.215
FOXO3	POU2F1	4.769	1.388	4.326	1	0	3.265
POU2F1	HSF1	6.821	2.499	4.322	20	0	4.934
LEF1	SOX:SRY	8.866	4.554	4.312	27	0	6.402
FOXF1	HNF1A	4.51	0.264	4.246	30	0	3.971
IRF	OCT4	4.229	0	4.229	13	0	4.037
NFIL3	LHX3	4.691	0.477	4.214	25	0	3.829
CUX1	POU6F1	7.479	3.274	4.205	29	0	5.02
HIC1	TFCP2	4.545	0.698	4.204	2	0	2.35
MYC:MAX	RUNX1	4.522	0.319	4.203	12	0	2.552
POU3F2	NKX3-1	6.01	2.354	4.179	29	0	4.037
PAX4	NKX6-2	10	5.836	4.164	38	0	4.449
IRF1	SRY	5.036	0.89	4.147	28	0	3.874
ONECUT	FOXL1	10	5.858	4.142	36	0	4.924
POU2F1	FOXP1	7.591	3.453	4.138	45	0	5.268
FOXO1	TBP	4.131	0.857	4.131	9	0	4.541
TBP	LHX3	10	5.87	4.13	32	0	2.617
SREBF1	ZEB1	8.17	4.048	4.121	33	0	5.898
NKX3-1	LHX3	10	5.883	4.117	40	0	5.452
NKX2-5	POU6F1	6.709	2.594	4.115	37	0	4.831
CDX	FOXI1	7.214	3.101	4.113	31	0	4.025
POU1F1	TEF	10	5.893	4.107	14	0	4.564
STAT3	IKZF1	8.525	4.421	4.104	27	0	5.616
SREBF1	TFCP2	4.077	0	4.077	5	0	4.195
HNF1A	ALX1	4.176	0.105	4.075	44	0	4.481
FOXF1:FOXJ1	LHX3	4.949	0.889	4.06	21	0	4.171
FOXD3	LHX3	5.146	1.101	4.046	24	0	4.018
AIRE	FOXI1	6.756	2.711	4.045	2	0	4.697
FOXJ2	CDX	7.056	3.56	4.033	49	0	3.677
POU3F1	CDX	4.388	0.384	4.004	8	0	3.269
FOXA	NKX3-1	6.872	2.886	3.986	27	0	3.768
STAT5A	ZNF384	5.313	1.338	3.975	3	0	4.331
STAT5B	HSF1	4.258	0.338	3.92	25	0	5.665
IKZF2	TBP	3.914	0.821	3.914	1	0	3.19
FOXD3	ZBTB16	5.347	1.463	3.884	18	0	3.43
NR2F	ESRRA	8.801	4.921	3.88	33	0	5.786
OCT:POU2F	NKX6-1	3.869	0	3.869	5	0	3.65
FOXF1:FOXJ1	POU2F1	5.053	1.202	3.851	30	0	4.342
FOXJ2	HNF1	6.946	3.177	3.838	37	0	4.089
HNF1	CDC5L	6.901	3.074	3.827	5	0	3.358
OCT:POU2F	FOXC1	4.59	0.781	3.826	14	0	4.812
HNF1A	FOXI1	3.807	0.663	3.805	14	0	4.156
SOX3	ONECUT	5.141	1.336	3.805	17	0	5.794
IRF1	NKX2-5	7.599	3.812	3.786	42	0	4.679
POU2F1	STAT4	6.081	2.307	3.777	1	0	2.428
LEF1	NANOG	4.287	0.545	3.742	7	0	5.416
ESR	NR5A1	7	3.285	3.715	18	0	4.626
FOX	ONECUT	7.119	3.417	3.702	52	0	5.824
NKX2-5	HMX3	6.238	2.537	3.701	24	0	6.743
FOXL1	ZBTB16	3.647	0	3.647	16	0	4.327
ONECUT	FOXC1	4.202	0.573	3.628	36	0	4.405
RAR:RXR:THR	NR3C1	4.93	1.318	3.611	6	1	4.719
PRRX2	ALX1	10	6.401	3.599	41	0	6.111
FOXO4	SOX5	7.763	4.169	3.595	21	0	5.74
POU1F1	PRRX2	4.503	1.613	3.577	5	0	4.322
SREBF1	PATZ1	5.204	1.65	3.554	15	0	3.468
POU2F1	HSF2	4.479	0.959	3.521	3	0	4.763
TBP	NKX6-2	10	6.504	3.496	28	0	4.675
FOXF2	TEF	10	6.506	3.494	17	0	5.212
ATF	BACH2	4.119	0.628	3.49	4	0	5.775
FOXO1	CDC5L	3.956	0.771	3.486	2	0	4.529
FOXF1	ONECUT	4.152	0.672	3.48	24	0	3.974
PAX4	NANOG	7.917	4.438	3.479	15	0	2.407
FOXD3	NKX6-2	10	6.537	3.463	19	0	4.212
FOXF1	CDC5L	4.834	1.372	3.462	1	0	4.338
FOXO1	SOX2	10	6.542	3.458	37	0	4.209
EVI1	LHX3	5.575	2.12	3.455	17	0	3.611
FOXJ2	HNF1A	4.736	1.432	3.451	19	0	3.991
FOXF1:FOXJ1	MEF2A	4.739	1.295	3.444	10	0	5.113
FOXF1:FOXJ1	ZBTB16	3.442	0	3.442	15	0	3.704
FOX	LHX3	4.313	0.876	3.438	13	0	3.782
KIF22:MAZ	RREB1	6.446	3.011	3.435	3	0	3.225
POU3F2	ONECUT	4.142	1.246	3.431	53	0	4.194
RREB1	ZIC2	5.833	2.435	3.398	34	0	3.705
FOXF1:FOXJ1	CDX	6.578	3.185	3.393	31	0	3.855
HNF1A	ONECUT	5.19	1.809	3.382	14	0	4.51
ESR	NR6A1	10	6.621	3.379	8	0	6.01
MEF2	CUX1	3.363	0.2	3.363	1	0	2.998
ATF:CREB	FOXO3	3.356	0	3.356	4	0	5.035
FOXD3	NKX3-1	4.492	1.14	3.352	18	0	3.082
HMGA	ZNF384	6.428	3.076	3.352	9	0	4.328
ELF:ELK:ETS:FLI1:GABP	MAF	7.786	4.438	3.348	19	1	5.951
ETS1:P54	STAT6	3.463	0.154	3.309	7	1	4.554
FOXO3	NANOG	10	6.691	3.309	25	0	5.604
MEF2A	LHX3	6.479	3.362	3.303	6	0	4.53
PRRX2	NFIL3	4.031	0.743	3.288	2	0	3.845
FOXO1	TEF	7.609	4.33	3.279	3	0	4.775
PRRX2	NKX3-1	4.814	1.543	3.271	51	0	4.976
HNF1A	MYB	3.27	0	3.27	2	0	3.28
FOXA	NANOG	10	6.755	3.265	17	0	4.315
RAR:RXR:THR	ATF	3.243	0.097	3.243	1	0	2.269
NKX6-2	ZBTB16	3.663	0.421	3.242	20	0	4.966
HIC1	SREBF1	3.25	0.133	3.238	1	0	4.332
GATA6	HNF1A	5.396	2.161	3.235	9	0	3.539
LEF1:TCF	SOX:SRY	4.99	1.757	3.233	28	0	6.318
HNF4A	NR6A1	9.242	6.012	3.23	22	0	5.075
MEF2A	PBX1	4.892	1.664	3.228	6	0	3.911
SRY	ZNF384	8.433	5.248	3.185	2	0	4.038
PBX1	NKX6-2	4.5	1.319	3.181	31	0	4.208
EVI1	NKX6-1	3.169	0.205	3.169	18	0	3.081
HOXA4	ALX1	5.506	2.338	3.168	30	0	3.988
POU3F2	HNF1	7.041	3.978	3.157	22	0	4.448
CDC5L	OCT4	4.795	1.646	3.149	5	0	3.84
FOXF2	CDC5L	3.146	0	3.146	4	0	4.563
MEF2	LHX3	5.156	2.021	3.136	4	0	4.797
SOX5	EN1	3.249	0.114	3.136	7	0	3.661
HNF1A	NKX6-1	3.392	0.262	3.13	29	0	4.221
ATF:CREB	TEF	4.397	1.293	3.104	50	0	5.344
FOXD3	ONECUT	8.616	5.536	3.08	36	0	5.15
MZF1	KLF12	7.161	4.112	3.049	25	0	3.618
PAX4	STAT5A	6.201	3.16	3.041	8	0	3.221
AR	NKX3-1	3.405	0.378	3.027	1	0	4.031
IKZF2	ZNF384	10	6.992	3.008	6	0	4.971
MAF	SPZ1	3.178	0.186	2.992	2	0	4.184
PAX4	PDX1	3.371	0.421	2.951	15	0	4.579
ATF:CREB	RORA	2.941	0	2.941	1	0	3.431
STAT5A	NKX6-2	4.912	1.978	2.935	10	0	2.621
ETV4	MAF	7.306	4.382	2.923	11	0	5.879
NKX2-5	NKX6-1	4.811	1.891	2.92	17	0	6.061
HNF4A	EGR	3.207	0.294	2.914	3	0	3.219
FOXF1:FOXJ1	NKX3-1	5.443	2.565	2.878	8	0	4.273
