# Supplementary material for: coTRaCTE predicts co-occurring transcription factors within cell-type specific enhancers
Source: PLoS Comput Biol. 2018 Aug 24;14(8):e1006372. doi: 10.1371/journal.pcbi.1006372 (PMC6126874; doi:10.1371/journal.pcbi.1006372)
Supplement: S3 File — Predicted co-occurring TF pairs in separate files for each cell type. The columns show the following: TF 1 name, TF 2 name, − log10(p-valueCTS), − log10(p-valueubiq), Ll score, frequency of the TF pair in other cell types, known PPI (1 = yes, 0 = no), motif similarity MOSTA. (ZIP) [file pcbi.1006372.s016.zip › File_AD_gingival_fibroblasts.csv]

TF1	TF2	log_pvalue_CTS	log_pvalue_ubiq	L_score	frequency	PPI	motif_similarity
HNF1	FOXA	10	2.623	9.772	50	0	3.778
FOXJ2	ONECUT	10	0.581	9.722	52	0	4.253
HNF4A	TFAP2A	10	0.304	9.696	25	0	3.416
ATF:CREB	TEF	10	0.619	9.381	50	0	5.344
NKX6-2	NKX2-5	9.235	0	9.235	56	0	4.77
FOXJ2	PBX1	9.407	0.479	9.106	21	0	3.6
POU2F1	MEF2A	9.594	3.108	9.014	16	0	3.86
FOXA	NKX3-1	9.984	1.086	8.898	27	0	3.768
MEF2A	FOXL1	10	2.338	8.893	30	0	5.808
POU2F1	TBP	10	3.5	8.834	53	1	3.763
POU2F1	PAX4	8.989	1.278	8.818	51	0	3.969
HNF1	NKX3-1	8.759	1.134	8.684	54	0	4.048
NKX2-5	POU6F1	9.849	1.268	8.582	37	0	4.831
HNF4A	TFAP2C	8.555	0.019	8.536	29	0	3.697
NKX6-2	NKX3-1	10	1.497	8.503	47	0	4.349
FOXJ2	HNF1	10	1.777	8.491	37	0	4.089
EN1	HOXA3	10	1.549	8.451	32	0	4.16
POU3F2	TBP	10	1.575	8.443	45	1	4.409
HNF1A	PRRX2	10	5.579	8.381	32	0	5.269
POU3F2	PBX1	10	1.625	8.375	47	0	3.869
POU3F2	POU6F1	10	5.821	8.37	6	0	5.756
FOXD3	PAX2	10	1.658	8.342	3	0	3.856
FOXA	ONECUT	10	3.873	8.299	45	1	4.694
FOXA	NKX6-2	10	2.532	8.277	33	0	4.391
CUX1	LHX3	9.749	1.496	8.253	52	0	4.98
FOX	HNF1	8.487	2.337	8.242	44	0	4.035
ONECUT	FOXI1	10	1.76	8.24	46	0	4.102
HNF4A	HIC1	8.271	0.694	8.188	28	0	4.893
POU3F2	FOXL1	10	1.832	8.168	28	0	4.635
POU2F1	HOXA4	10	1.891	8.109	57	0	3.804
TAL1:TCF3	ZEB1	8.107	1.748	8.107	37	0	6.698
CEBP	NFIL3	10	3.506	8.106	18	0	5.675
HNF1A	NKX6-2	10	1.931	8.101	47	0	4.723
HNF1A	TBP	8.313	0.551	8.081	41	0	3.262
POU2F1	HNF1	8.491	1.86	8.061	57	0	3.721
PRRX2	POU6F1	10	2.024	7.976	38	0	5.181
FOXO4	BPTF	10	2.536	7.953	54	0	5.44
FOXO4	SOX5	10	2.049	7.951	21	0	5.74
POU3F2	CUX1	9.236	1.341	7.894	34	0	4.213
ABCD4:VSX2	TLX2	9.608	1.826	7.781	35	0	5.029
FOXJ2	TBP	9.192	2.054	7.721	41	0	4.181
TBP	POU1F1	9.524	2.482	7.72	37	0	3.904
MEF2A	NKX6-2	8.402	2.281	7.7	42	0	4.842
FOX	ONECUT	10	2.31	7.69	52	0	5.824
FOXO1	FOXP1	10	5.414	7.686	10	0	5.628
FOXF1:FOXJ1	CDX	9.745	2.094	7.651	31	0	3.855
POU6F1	LHX3	10	2.36	7.64	44	0	5.793
CDX	TBP	10	2.778	7.634	43	0	4.477
NKX6-2	FOXC1	10	2.397	7.603	29	0	5.49
IKZF2	HMGA	7.933	0.978	7.587	25	0	4.568
TBP	FOXQ1	8.252	1.688	7.573	53	0	4.908
SOX5	PBX1	8.617	1.097	7.519	46	0	4.814
AIRE	FOXP1	9.597	2.084	7.514	13	0	6.671
NKX2-5	HOXA3	10	2.492	7.508	37	0	4.493
PBX1	LHX3	10	2.507	7.493	55	0	4.612
FOXF1	FOXP1	10	2.52	7.48	25	0	7.624
SRY	FOXD1	8.869	1.399	7.47	20	0	5.493
HNF1	TBP	8.275	0.846	7.429	44	0	3.381
FOX	PAX2	10	2.597	7.403	25	0	4.496
POU3F2	LHX3	10	3.155	7.322	40	0	5.456
FOXP1	FOXL1	10	2.702	7.298	25	0	7.45
HOXA4	ALX1	8.587	1.326	7.261	30	0	3.988
HNF1	PRRX2	10	3.632	7.238	41	0	5.009
TBP	LHX3	8.79	1.589	7.201	32	0	2.617
HNF4A	MTF1	7.196	0	7.196	5	0	4.53
ONECUT	FOXC1	7.197	0.039	7.157	36	0	4.405
PAX2	FOXA	10	5.84	7.113	8	0	4.345
POU2F1	NKX6-2	10	3.986	7.093	38	0	4.259
HNF1	CDX	8.543	2.526	7.076	26	0	3.807
PAX4	ZNF384	8.444	3.995	7.07	5	0	4.065
FOXF1	CDX	10	2.934	7.066	25	0	4.174
POU2F1	NKX2-5	10	2.982	7.018	47	0	4.151
FOXO4	FOXP1	10	5.554	7.014	12	0	5.707
POU2F1	FOXP1	10	2.988	7.012	45	0	5.268
CDX	NKX6-2	8.515	1.655	7.01	53	0	4.093
FOXO1	BPTF	10	3.024	6.976	42	0	5.142
FOXO3	BPTF	7.269	0.312	6.957	54	0	5.205
ALX1	LHX3	7.873	0.952	6.921	59	0	5.901
STAT5A	EVI1	7.145	1.866	6.91	30	0	3.039
NKX6-2	NKX6-1	10	3.091	6.909	51	0	5.729
SMAD4	HIC1	6.838	0	6.838	2	0	3.641
HNF4A	LMO2	7.618	0.8	6.818	18	0	3.153
STAT5A	RELA	7.422	1.686	6.783	29	0	4.993
FOXO4	PAX2	10	3.227	6.773	15	0	4.405
PBX1	POU1F1	9.474	2.708	6.766	48	0	4.306
HNF1	FOXI1	7.529	0.767	6.763	16	0	4.008
FOXD3	FOXD1	8.787	2.029	6.758	15	0	6.364
FOX	NKX6-2	10	3.26	6.74	47	0	4.586
HNF1	NKX2-5	6.724	0.697	6.724	19	0	4.114
FOXL1	POU6F1	10	3.28	6.72	28	0	5.461
MZF1	KLF12	9.685	2.968	6.717	25	0	3.618
CEBP	POU6F1	6.667	1.013	6.667	14	0	3.034
PAX4	NKX6-1	8.978	2.313	6.665	30	0	4.384
ONECUT	NKX6-2	10	3.377	6.623	54	0	2.615
FOXJ2	SOX5	8.587	3.718	6.598	34	0	5.451
HNF1	NKX6-1	10	3.436	6.564	37	0	5.251
CDX	FOXI1	10	3.493	6.507	31	0	4.025
FOXA	AIRE	7.404	2.192	6.49	12	0	4.189
FOXD3	CDX	9.434	2.974	6.461	40	0	3.629
FOXD3	NKX6-2	10	3.556	6.444	19	0	4.212
POU2F1	ZBTB16	6.736	2.16	6.44	22	0	3.622
NKX6-2	ZBTB16	6.482	0.045	6.437	20	0	4.966
FOXI1	TEF	9.449	3.051	6.398	49	0	5.188
FOXQ1	FOXP1	9.447	3.051	6.396	12	0	6.35
FOXJ2	NKX3-1	7.167	0.833	6.367	35	0	4.362
EN1	ALX1	6.867	0.51	6.357	30	0	3.72
POU2F1	POU6F1	9.963	3.691	6.357	15	0	3.513
TCF3	ZNF238	8.691	2.352	6.34	19	0	6.64
NKX2-5	NKX3-1	8.111	1.793	6.318	34	0	5.368
CDC5L	TEF	7.591	1.318	6.273	35	0	4.146
ABCD4:VSX2	PDX1	10	3.739	6.261	17	0	4.956
FOXJ2	TEF	6.679	0.501	6.178	55	0	4.574
POU2F1	HLF	7.555	1.382	6.173	27	0	4.022
CDX	HMGA	6.7	0.567	6.133	20	0	2.927
RREB1	ZIC2	9.051	2.92	6.13	34	0	3.705
HNF1	ALX1	6.096	1.833	6.096	38	0	4.421
OCT4	NANOG	9.711	5.175	6.086	16	0	5.881
NKX6-2	POU6F1	10	3.92	6.08	37	0	5.278
FOXJ2	FOXP1	10	3.935	6.065	13	0	6.12
CDX	FOXL1	10	3.953	6.047	32	0	4.661
SRY	FOXL1	10	4.728	6.03	13	0	4.956
POU2F1	FOXL1	10	4.346	5.99	43	0	3.703
POU2F1	TLX2	7.033	1.056	5.977	20	1	5.019
PBX1	PRRX2	8.437	2.461	5.975	32	0	5.191
CEBP	NFATC	10	4.027	5.973	26	0	4.629
FOXF1	PAX2	8.804	2.887	5.917	29	0	5.354
FOXO1	TBP	5.906	1.116	5.906	9	0	4.541
IRF1	SRY	5.905	0	5.905	28	0	3.874
BHLHB	LMO2	7.554	1.663	5.891	9	0	5.609
PAX6	NR6A1	9.635	3.783	5.852	9	0	7.137
HNF1	FOXL1	10	4.368	5.805	41	0	4.793
HNF1A	ALX1	5.775	0	5.775	44	0	4.481
FOXO3	NANOG	10	4.233	5.767	25	0	5.604
CUX1	POU6F1	8.439	2.678	5.76	29	0	5.02
HNF4A	PAX5	6.923	1.163	5.76	7	0	3.801
AHR	EGR2	8.659	2.933	5.726	18	0	5.654
PRRX2	NKX6-1	10	4.281	5.719	30	0	6.538
HOXA5	EN1	5.985	0.295	5.69	3	0	4.415
ONECUT	FOXL1	10	4.329	5.671	36	0	4.924
PBX1	POU6F1	10	4.329	5.671	23	0	4.934
PBX1	CDX	6.073	0.403	5.669	26	0	3.716
POU3F2	HNF1A	7.188	2.544	5.651	29	0	4.789
TEF	FOXD1	10	4.375	5.625	16	0	6.393
POU2F1	NFIL3	5.861	1.36	5.594	39	0	4.355
TCF3:HAND1	SMAD	9.842	4.254	5.588	11	0	5.717
RORA	NR5A1	8.906	3.322	5.585	46	0	5.578
FOXF1	HNF1	5.7	0.271	5.582	28	0	4.222
POU2F1	EN1	5.568	0.963	5.568	27	0	3.039
FOXJ2	CDX	10	4.433	5.567	49	0	3.677
ZEB1	ZNF238	10	4.446	5.554	26	0	7.519
STAT3	NFKB:RELA	10	4.46	5.54	27	1	4.944
BPTF	SOX2	10	4.467	5.533	30	0	4.106
FOXF1	ONECUT	5.615	0.111	5.505	24	0	3.974
POU2F1	HMGA	10	4.505	5.495	13	0	4.494
HNF4A	NR5A1	9.528	5.621	5.482	15	0	4.087
FOXO3	PAX2	5.738	0.259	5.479	5	0	4.618
PBX1	FOXL1	5.642	1.164	5.47	19	0	4.713
PAX4	GATA1	5.462	0.277	5.462	1	0	3.128
FOXJ2	PAX2	9.828	4.386	5.443	19	0	4.991
PRRX2	NKX3-1	6.355	0.913	5.443	51	0	4.976
FOXO3	FOXP1	10	4.563	5.437	27	0	6.157
SRY	NKX6-1	5.971	0.535	5.436	6	0	3.536
POU2F1	NKX3-1	6.185	1.011	5.422	43	0	3.255
IRF	SRY	5.692	1.297	5.401	12	0	3.547
POU3F2	CDC5L	10	4.611	5.389	33	0	5.466
IRF	EVI1	7.786	3.913	5.382	18	0	3.542
EN1	HLF	5.523	0.155	5.368	23	0	3.473
POU3F2	HNF1	8.001	4.268	5.345	22	0	4.448
IRF	FOXP1	5.511	0.84	5.319	32	0	4.874
TBP	NKX6-2	10	4.714	5.286	28	0	4.675
FOX	CEBP	5.595	0.647	5.278	3	0	3.842
HOXA4	HOXA3	10	4.723	5.277	44	0	3.508
FOXO1	SOX2	10	4.728	5.272	37	0	4.209
TBP	TEF	10	5.05	5.248	43	0	4.047
SOX5	FOXA	7.645	2.4	5.245	6	0	5.023
CEBP	PRRX2	5.827	0.602	5.225	6	0	3.372
STAT5A	HSF1	5.828	0.806	5.22	27	0	4.381
FOXO4	ZNF384	5.739	1.145	5.21	3	0	4.002
PRRX2	ALX1	10	4.803	5.197	41	0	6.111
STAT3	IKZF1	10	4.827	5.173	27	0	5.616
PDX1	PRRX2	5.321	0.167	5.154	34	0	4.447
CEBP	SOX5	5.697	2.096	5.147	2	0	2.732
MYOD1	ZNF238	8.041	2.904	5.137	17	0	6.575
HSF1	ZNF238	5.262	0.135	5.128	30	0	5.492
PAX2	FOXL1	7.506	2.413	5.093	15	0	5.058
ABCD4:VSX2	NKX6-2	10	4.909	5.091	46	0	5.947
CEBP	NKX3-1	5.885	0.799	5.085	3	0	3.363
CUX1	ALX1	5.228	0.941	5.055	30	0	4.491
IRF1	NKX2-5	10	4.976	5.024	42	0	4.679
FOXF2	POU3F2	6.179	1.167	5.013	4	0	5.157
ZBTB16	OCT4	5.19	0.507	4.969	15	0	3.557
POU3F2	ONECUT	5.773	1.236	4.965	53	0	4.194
HNF1	ZBTB16	6.125	1.825	4.953	45	0	4.506
STAT1	IKZF2	10	5.165	4.953	26	0	4.772
POU3F2	PRRX2	5.958	1.422	4.888	42	0	5.123
FOXJ2	NKX6-2	10	5.132	4.868	15	0	5.018
TBP	OCT4	6.044	1.197	4.847	12	0	3.354
FOXF1	TBP	10	5.162	4.838	35	0	5.693
HNF1	AIRE	5.136	0.978	4.803	5	0	4.765
FOXD3	PBX1	6.011	1.215	4.796	25	0	4.378
HNF4A	ZIC1	4.997	0.201	4.796	12	0	3.166
PAX4	HOXA4	10	5.205	4.795	32	0	4.269
CEBP	FOXA	4.804	0.695	4.774	17	0	4.583
SREBF1	PATZ1	6.122	1.349	4.774	15	0	3.468
FOXD3	BPTF	10	5.238	4.762	5	0	4.29
TEF	FOXL1	10	5.238	4.762	15	0	5.075
CEBP	PBX1	4.754	1.14	4.754	1	0	3.259
FOXD3	ZNF384	6.264	1.52	4.744	16	0	4.035
FOXD3	HNF1	5.891	1.38	4.715	18	0	3.927
POU3F2	NKX2-5	4.86	0.515	4.668	41	0	4.511
TEF	NKX3-1	5.612	0.946	4.666	43	0	3.624
HOXA3	HLF	4.784	0.122	4.662	13	0	3.429
POU3F2	NKX6-2	10	5.34	4.66	14	0	4.46
FOX	PBX1	4.659	0	4.659	24	0	4.314
POU1F1	NKX3-1	4.829	0.177	4.652	36	0	3.893
TAL1:TCF4	GATA1	4.652	0.028	4.652	4	0	4.666
PAX6	ESRRA	5.479	0.831	4.648	23	0	5.921
MZF1	ZNF148	5.269	0.927	4.647	12	0	4.486
HNF1	FOXP1	8.489	4.466	4.644	12	0	4.763
HNF1A	PBX1	6.134	1.506	4.628	30	0	4.215
FOXF1	ZBTB16	4.622	0	4.622	5	0	3.984
FOXP1	SOX2	4.725	0.113	4.612	42	0	4.972
NKX3-1	POU6F1	5.013	0.408	4.605	31	0	4.87
PPAR	ESRRA	10	5.414	4.586	12	0	5.49
LEF1:TCF	SOX3	5.095	0.517	4.578	13	0	5.628
FOXF2	TEF	6.962	2.403	4.559	17	0	5.212
CDX	POU1F1	5.606	1.063	4.543	14	0	3.009
PBX1	ALX1	4.686	0.354	4.542	20	0	4.167
CEBP	ALX1	5.442	0.908	4.533	1	0	2.622
OCT:POU2F	POU1F1	5.748	1.233	4.515	24	0	4.933
MEF2A	POU6F1	5.241	0.745	4.496	14	0	4.422
EN1	NKX3-1	4.483	0	4.483	33	0	3.852
FOXF1:FOXJ1	PBX1	4.545	0.065	4.48	19	0	4.144
CDX	ONECUT	9.305	4.829	4.476	22	0	4.504
EN1	PRRX2	7.314	2.84	4.474	18	0	4.362
NKX6-2	ALX1	10	5.548	4.452	49	0	4.954
NKX2-5	POU1F1	7.417	2.974	4.444	10	0	4.392
TEF	ALX1	4.433	0	4.433	14	0	3.76
POU3F2	NKX6-1	4.622	0.75	4.383	24	0	4.918
POU3F2	CDX	5.363	1.818	4.362	44	0	4.056
HOXA3	TEF	4.304	0	4.304	10	0	2.868
PAX5	MTF1	4.297	0	4.297	1	0	3.928
POU2F1	NKX6-1	5.163	1.311	4.283	37	0	4.134
FOXQ1	TEF	5.918	1.647	4.271	42	0	5.159
MEF2	FOXL1	7.169	2.915	4.254	16	0	4.838
NFKB1	EBF	4.665	0.693	4.25	2	0	5.013
PDX1	TLX2	4.249	0	4.249	3	0	4.294
FOXD3	EVI1	4.893	1.053	4.238	16	0	3.852
STAT5B	HSF1	4.297	0.457	4.195	25	0	5.665
NFE2L2	FOXP3	6.114	1.922	4.193	4	0	5.173
TAL1:TCF3	TFAP4	10	5.821	4.179	6	0	5.192
NR2F	ESRRA	9.569	5.395	4.174	33	0	5.786
FOXF1:FOXJ1	PAX2	10	5.84	4.16	10	0	5.431
NKX3-1	LHX3	9.299	5.142	4.157	40	0	5.452
HIF1A	PATZ1	4.154	0	4.154	1	0	2.91
LEF1	NANOG	4.416	0.273	4.143	7	0	5.416
STAT1	RELA	5.649	1.758	4.119	27	1	5.171
CUX1	NKX6-1	4.107	0.546	4.107	12	0	4.038
STAT5A	NKX6-2	4.749	0.642	4.107	10	0	2.621
FOXF1:FOXJ1	BPTF	5.693	1.598	4.095	11	0	4.734
FOXP1	NKX6-1	6.223	2.142	4.082	19	0	4.669
ABCD4:VSX2	NKX2-5	10	5.921	4.079	18	0	6.006
FOXF2	PAX2	7.754	3.682	4.072	3	0	5.102
HMGA	BPTF	10	5.943	4.057	10	0	2.978
EGR2	RREB1	4.079	0.024	4.054	22	0	4.122
FOXI1	NKX3-1	5.048	0.996	4.052	14	0	4.14
HLF	POU6F1	4.052	0	4.052	9	0	3.019
CUX1	TBP	6.597	2.563	4.034	12	0	2.707
NKX6-2	PRRX2	10	5.973	4.027	24	0	5.835
EGR2	TBX5	4.003	0	4.003	7	0	5.156
CDX	FOXC1	4.136	0.46	3.987	17	0	3.949
FOXF1	POU6F1	6.322	2.336	3.986	21	0	5.561
ALX1	MSX1	3.976	0	3.976	5	0	3.597
TAL1	GATA1	3.976	0	3.976	4	0	4.038
STAT6	CEBP	5.468	1.502	3.966	2	1	3.555
TAL1:TCF3	YY1	4.023	0.232	3.908	36	0	5.744
TEF	FOXC1	4.128	0.247	3.881	31	0	4.858
GFI1B	ONECUT	6.187	2.313	3.874	9	0	6.029
POU1F1	POU6F1	7.544	3.689	3.855	27	0	4.264
FOXF1:FOXJ1	CEBP	4.574	0.742	3.832	8	0	5.675
TAL1:TCF4	TFAP4	7.414	3.583	3.831	6	0	5.387
TFAP2A	SMAD4	3.812	0	3.812	1	0	2.471
FOXJ2	BPTF	9.104	5.313	3.791	2	0	4.112
HNF1	FOXQ1	6.686	2.909	3.778	18	0	4.677
NKX6-2	FOXI1	10	6.231	3.769	19	0	5.206
NFKB	EBF	3.878	0.135	3.743	1	0	5.239
PAX4	ALX1	4.766	1.028	3.738	49	0	4.805
FOXF1:FOXJ1	FOXD1	10	6.275	3.725	8	0	6.855
FOXO1	HNF1	4.069	0.437	3.708	10	0	4.015
IKZF2	FOXP1	3.692	0	3.692	1	0	3.001
IRF1	NANOG	4.192	0.514	3.678	13	0	4.613
NR1	ESRRA	6.86	3.19	3.67	31	0	5.541
EGR	MZF1	7.2	3.532	3.668	11	0	4.217
PAX6	NR5A1	3.656	0.002	3.654	7	0	5.435
HNF4A	MYF:MYOD:TCF3	4.055	0.419	3.635	12	0	3.199
PAX4	NKX6-2	10	6.37	3.63	38	0	4.449
FOXF2	SOX5	7.392	3.763	3.629	9	0	5.609
HNF1A	NKX6-1	3.92	0.292	3.628	29	0	4.221
AHR:ARNT	RREB1	3.624	0	3.624	15	0	3.626
GLI	NKX2-1	3.61	0	3.61	1	0	3.863
HNF4A	KLF12	3.598	0	3.598	6	0	2.269
SREBF1	TFCP2	3.586	0	3.586	5	0	4.195
HIC1	PATZ1	3.571	0.004	3.567	4	0	3.973
TEF	POU6F1	5.633	2.083	3.55	30	0	4.615
TCF3:HAND1	ZNF238	3.548	0	3.548	11	0	5.871
FOXC1	NKX3-1	4.535	0.995	3.54	8	0	4.83
