# Supplementary material for: coTRaCTE predicts co-occurring transcription factors within cell-type specific enhancers
Source: PLoS Comput Biol. 2018 Aug 24;14(8):e1006372. doi: 10.1371/journal.pcbi.1006372 (PMC6126874; doi:10.1371/journal.pcbi.1006372)
Supplement: S3 File — Predicted co-occurring TF pairs in separate files for each cell type. The columns show the following: TF 1 name, TF 2 name, − log10(p-valueCTS), − log10(p-valueubiq), Ll score, frequency of the TF pair in other cell types, known PPI (1 = yes, 0 = no), motif similarity MOSTA. (ZIP) [file pcbi.1006372.s016.zip › File_AE_gum_fibroblast.csv]

TF1	TF2	log_pvalue_CTS	log_pvalue_ubiq	L_score	frequency	PPI	motif_similarity
FOXO1	TBP	10	1.062	10	9	0	4.541
TBP	FOXA	10	1.992	10	25	0	4.514
HNF1A	TBP	10	0.421	9.88	41	0	3.262
FOXJ2	TBP	10	2.101	9.77	41	0	4.181
POU2F1	PAX4	9.72	1.196	9.72	51	0	3.969
PAX4	ALX1	9.943	0.285	9.658	49	0	4.805
FOXJ2	ONECUT	10	0.494	9.506	52	0	4.253
TBP	FOXQ1	10	0.718	9.449	53	0	4.908
FOXF2	TBP	9.429	0.355	9.429	26	1	5.724
CDX	TBP	10	2.605	9.427	43	0	4.477
CEBP	NFIL3	10	6.413	9.398	18	0	5.675
FOXF2	SRY	10	6.055	9.188	4	0	5.63
NKX6-2	NKX2-5	9.109	0	9.109	56	0	4.77
FOXQ1	TEF	10	1.079	8.921	42	0	5.159
POU6F1	LHX3	10	1.1	8.9	44	0	5.793
MEF2A	FOXL1	10	2.417	8.881	30	0	5.808
PAX4	NKX6-1	10	1.21	8.79	30	0	4.384
SRY	FOXL1	10	1.319	8.783	13	0	4.956
NKX6-2	NKX3-1	10	1.229	8.771	47	0	4.349
FOXP1	FOXL1	10	1.232	8.768	25	0	7.45
HNF1	FOXA	9.558	3.007	8.75	50	0	3.778
POU3F2	TBP	10	1.812	8.72	45	1	4.409
HNF1A	NKX6-2	10	1.388	8.707	47	0	4.723
TBP	FOXI1	10	3.936	8.654	35	0	5.03
FOXO4	TBP	9.595	1.025	8.619	11	0	4.195
FOXA	NKX6-2	10	4.168	8.582	33	0	4.391
HNF1	FOXQ1	9.584	1.058	8.526	18	0	4.677
POU2F1	HOXA4	10	1.527	8.473	57	0	3.804
CEBPB	NFIL3	10	1.56	8.44	31	0	5.986
FOX	PAX2	10	1.592	8.408	25	0	4.496
FOXO4	BPTF	10	1.622	8.378	54	0	5.44
FOX	TBP	10	1.668	8.332	6	1	3.787
PRRX2	POU6F1	10	1.71	8.29	38	0	5.181
FOXF2	TEF	9.602	1.318	8.284	17	0	5.212
FOXA	TEF	8.271	1.79	8.271	32	0	4.446
PAX2	FOXI1	9.332	1.082	8.25	24	0	5.053
FOXJ2	POU2F1	9.189	2.419	8.237	50	0	3.35
CDX	FOXL1	10	1.825	8.175	32	0	4.661
POU3F2	FOXL1	10	1.825	8.175	28	0	4.635
NKX2-5	NKX3-1	10	1.873	8.127	34	0	5.368
FOXJ2	HNF1	9.143	1.885	8.121	37	0	4.089
FOXI1	TEF	10	2.006	7.994	49	0	5.188
HNF1	NKX3-1	7.885	0.913	7.885	54	0	4.048
POU3F2	EVI1	7.872	2.668	7.872	2	0	4.367
STAT5B	HSF1	8.174	0.33	7.845	25	0	5.665
FOXF1	PAX2	9.831	2.032	7.799	29	0	5.354
ONECUT	FOXI1	10	2.254	7.746	46	0	4.102
FOXJ2	PAX2	10	2.283	7.717	19	0	4.991
CDC5L	LHX3	8.639	0.928	7.711	23	0	4.175
FOXF1:FOXJ1	CDX	10	2.318	7.682	31	0	3.855
FOXJ2	NKX6-1	7.651	0.626	7.651	5	0	3.889
POU2F1	NKX2-5	10	2.415	7.585	47	0	4.151
NKX6-2	NKX6-1	10	2.42	7.58	51	0	5.729
POU2F1	TBP	10	2.449	7.551	53	1	3.763
FOXO1	BPTF	10	2.461	7.539	42	0	5.142
ONECUT	FOXC1	7.532	0	7.532	36	0	4.405
OCT4	NANOG	10	5.265	7.527	16	0	5.881
ABCD4:VSX2	NKX6-2	10	2.489	7.511	46	0	5.947
FOXO4	SOX5	10	2.491	7.509	21	0	5.74
PAX2	FOXL1	7.702	0.207	7.495	15	0	5.058
HNF1	NKX6-2	10	4.912	7.493	15	0	4.335
FOXF1:FOXJ1	TBP	8.145	0.672	7.473	19	0	4.412
HNF1	NKX6-1	9.638	3.612	7.418	37	0	5.251
HNF1	TBP	7.682	1.28	7.342	44	0	3.381
FOXJ2	TEF	7.578	0.239	7.339	55	0	4.574
FOXA	ONECUT	10	3.764	7.315	45	1	4.694
ALX1	LHX3	8.372	1.066	7.307	59	0	5.901
MEF2A	NKX6-2	8.352	1.478	7.304	42	0	4.842
POU3F2	LHX3	10	2.703	7.297	40	0	5.456
MYOD1	ZNF238	9.651	2.359	7.292	17	0	6.575
RORA	NR5A1	10	2.794	7.206	46	0	5.578
ABCD4:VSX2	TLX2	8.197	1.002	7.195	35	0	5.029
TBP	POU6F1	10	3.285	7.166	18	0	5.517
FOXD3	FOXD1	10	2.859	7.141	15	0	6.364
FOXF1	FOXP1	10	2.862	7.138	25	0	7.624
FOXF1	TBP	10	4.07	7.138	35	0	5.693
HOXA4	ALX1	8.145	1.01	7.135	30	0	3.988
CDX	NKX6-2	8.127	1.455	7.007	53	0	4.093
FOX	ONECUT	9.154	2.191	6.963	52	0	5.824
MEF2	FOXL1	8.629	1.693	6.936	16	0	4.838
RREB1	ZIC2	9.292	2.434	6.858	34	0	3.705
FOXJ2	POU3F2	7.362	2.846	6.857	20	0	4.407
FOXF1	POU2F1	8.225	2.228	6.792	15	0	3.672
FOXD3	TBP	7.086	0.861	6.79	1	0	3.806
FOXO4	PAX2	9.154	2.366	6.788	15	0	4.405
PAX2	FOXA	8.782	3.273	6.784	8	0	4.345
POU2F1	NKX6-2	10	4.062	6.756	38	0	4.259
PAX4	STAT6	8.968	2.214	6.754	12	0	3.291
POU2F1	FOXP1	10	3.266	6.734	45	0	5.268
POU3F2	ONECUT	7.915	1.794	6.719	53	0	4.194
OCT:POU2F	TEF	7.535	1.002	6.711	18	0	4.358
SOX5	FOXA	7.998	1.623	6.71	6	0	5.023
POU3F2	PBX1	8.321	1.62	6.701	47	0	3.869
PBX1	LHX3	8.352	1.664	6.688	55	0	4.612
PBX1	POU1F1	10	3.357	6.643	48	0	4.306
FOXO1	PAX2	10	3.386	6.614	8	0	4.86
FOXD3	CDX	9.725	3.132	6.592	40	0	3.629
HOXA4	HOXA3	10	3.442	6.558	44	0	3.508
STAT5A	IRF	8.885	2.341	6.544	35	0	4.125
TAL1:TCF3	YY1	6.616	0.073	6.543	36	0	5.744
ZEB1	ZNF238	9.278	2.768	6.51	26	0	7.519
CEBPA:DDIT3	OCT4	6.88	0.405	6.475	30	0	5.256
TBP	POU1F1	10	3.529	6.471	37	0	3.904
MZF1	ZNF148	7.196	1.206	6.469	12	0	4.486
POU2F1	FOXC1	6.548	1.83	6.456	19	0	4.651
GTF2I	PATZ1	10	3.55	6.45	7	0	5.09
FOXL1	POU6F1	8.515	2.074	6.441	28	0	5.461
PAX4	STAT5A	8.649	2.214	6.435	8	0	3.221
FOXF1	CDX	10	3.572	6.428	25	0	4.174
POU2F1	LHX3	6.989	2.558	6.409	26	0	4.16
HNF1	ALX1	6.385	1.392	6.385	38	0	4.421
PAX4	ZNF384	7.682	3.405	6.359	5	0	4.065
NKX6-2	FOXC1	8.8	2.442	6.358	29	0	5.49
ABCD4:VSX2	PDX1	10	3.672	6.328	17	0	4.956
POU2F1	HNF1	6.909	0.976	6.296	57	0	3.721
POU3F2	PRRX2	7.142	0.907	6.235	42	0	5.123
FOXO3	NANOG	10	3.774	6.226	25	0	5.604
TBP	TEF	10	6.155	6.214	43	0	4.047
TEF	FOXD1	10	3.786	6.214	16	0	6.393
NKX6-2	PRRX2	10	3.797	6.203	24	0	5.835
CDX	FOXI1	10	3.804	6.196	31	0	4.025
POU3F2	NKX6-1	6.591	0.406	6.186	24	0	4.918
FOXD3	NKX6-2	9.492	3.31	6.182	19	0	4.212
FOXO1	FOXP1	10	5.199	6.176	10	0	5.628
FOXO4	ZBTB16	6.129	0.556	6.129	1	0	3.564
POU2F1	STAT5A	6.124	0.955	6.124	16	1	3.313
FOXF1	POU6F1	7.709	1.623	6.086	21	0	5.561
PBX1	ONECUT	10	4.463	6.069	39	0	5.968
OCT4	SOX2	10	5.286	6.065	27	0	5.798
POU2F1	TEF	10	4.598	6.062	16	0	4.11
SRF	HOXA3	8.696	4.369	6.054	19	0	4.266
CDX	POU1F1	6.051	0.338	6.051	14	0	3.009
NR6A1	NR5A1	10	4.019	5.981	44	0	6.48
EGR2	RREB1	5.956	0	5.956	22	0	4.122
PRRX2	ALX1	10	4.046	5.954	41	0	6.111
HNF1A	PRRX2	8.874	3.938	5.952	32	0	5.269
FOXJ2	FOXP1	10	4.05	5.95	13	0	6.12
TBP	NKX6-2	10	4.058	5.942	28	0	4.675
FOXO3	FOXP1	10	4.07	5.93	27	0	6.157
POU2F1	HMGA	10	4.086	5.914	13	0	4.494
PRRX2	NKX6-1	10	4.088	5.912	30	0	6.538
FOX	HNF1	6.247	1.021	5.902	44	0	4.035
TBP	LHX3	6.845	0.988	5.857	32	0	2.617
FOXL1	FOXD1	10	4.145	5.855	3	0	6.776
RORA	NR6A1	10	4.152	5.848	27	0	6.767
FOXF2	SOX5	10	4.171	5.829	9	0	5.609
NKX3-1	LHX3	9.905	4.085	5.82	40	0	5.452
NFATC	ZNF384	8.233	2.435	5.797	10	0	5.631
POU2F1	FOXA	6.398	2.174	5.765	18	0	4.411
PAX4	HOXA4	10	4.238	5.762	32	0	4.269
POU2F1	PRRX2	8.352	4.003	5.756	10	0	4.847
HNF1A	FOXA	5.747	0.281	5.747	40	0	3.651
HNF1	CDX	7.194	2.494	5.727	26	0	3.807
POU3F2	HNF1A	7.005	2.211	5.718	29	0	4.789
IRF1	SRY	5.707	0	5.707	28	0	3.874
FOXF1	HNF1	6.252	0.551	5.701	28	0	4.222
SOX5	PBX1	7.562	1.872	5.69	46	0	4.814
POU3F2	CDC5L	10	4.319	5.681	33	0	5.466
NKX6-2	POU6F1	10	4.326	5.674	37	0	5.278
FOXO4	FOXP1	10	5.647	5.609	12	0	5.707
HNF1A	NKX6-1	5.802	0.199	5.603	29	0	4.221
HNF1	ZBTB16	7.374	2.04	5.589	45	0	4.506
PDX1	PRRX2	5.506	0	5.506	34	0	4.447
POU3F2	NKX2-5	6.061	0.565	5.496	41	0	4.511
HNF1	PRRX2	7.599	2.108	5.491	41	0	5.009
FOXF2	FOXP1	5.487	0.007	5.48	21	0	6.987
CEBP	EN1	6.289	2.082	5.478	25	0	2.964
AIRE	FOXQ1	5.469	0.092	5.376	6	0	5.006
TAL1:TCF4	TFAP4	6.959	1.602	5.357	6	0	5.387
FOXA	NKX3-1	5.328	1.051	5.328	27	0	3.768
VDR	PATZ1	10	4.71	5.29	9	0	3.991
FOXF1:FOXJ1	PAX2	10	4.714	5.286	10	0	5.431
BHLHB	IRF1	6.129	0.87	5.26	31	0	5.279
HNF4A	LMO2	6.374	1.125	5.249	18	0	3.153
HNF4A	ITGAL	5.484	0.689	5.208	20	0	3.636
POU2F1	FOXI1	8.578	3.373	5.205	35	0	4.621
FOXF1:FOXJ1	POU3F2	5.241	1.103	5.197	16	0	4.849
FOX	MEF2A	5.992	1.674	5.18	3	0	4.487
OCT:POU2F	FOXC1	5.465	1.082	5.18	14	0	4.812
PDX1	CDC5L	5.201	0.021	5.18	27	0	5.169
ABCD4:VSX2	HOXA4	10	4.825	5.175	7	0	5.556
POU3F2	FOXQ1	6.884	1.875	5.168	6	0	4.347
CDC5L	TEF	5.467	0.301	5.166	35	0	4.146
FOXJ2	CDX	10	4.859	5.141	49	0	3.677
VDR	EGR	9.092	3.953	5.138	6	0	3.643
HNF4A	TFAP2A	5.262	0.147	5.114	25	0	3.416
ONECUT	NKX6-2	7.265	2.158	5.107	54	0	2.615
HNF1A	NKX3-1	5.1	0.808	5.1	14	0	3.444
TEF	FOXL1	10	4.901	5.099	15	0	5.075
PAX6	POU1F1	5.055	0.012	5.055	17	0	4.124
TAL1:TCF4	YY1	5.055	0	5.055	23	0	6.027
STAT5A	HSF1	5.581	1.146	5.012	27	0	4.381
CEBP	NFATC	8.076	3.109	4.967	26	0	4.629
FOXQ1	ZBTB16	5.349	0.383	4.966	8	0	4.953
POU1F1	NKX3-1	5.18	0.225	4.955	36	0	3.893
AHR:ARNT	RREB1	4.951	0	4.951	15	0	3.626
NKX6-2	LHX3	10	5.054	4.946	9	0	6.139
FOXF1	TEF	10	5.07	4.93	15	0	5.463
PAX4	NKX6-2	10	5.077	4.923	38	0	4.449
PAX4	HNF1	10	6.291	4.874	17	0	4.545
POU2F1	NKX6-1	4.841	0.661	4.841	37	0	4.134
TBP	FOXC1	7.05	2.214	4.836	12	0	4.867
NKX6-2	HMGA	5.802	1.004	4.798	2	0	4.138
FOXD3	POU6F1	4.792	0	4.792	31	0	4.944
SOX3	FOXQ1	8.566	3.788	4.778	5	0	5.394
CEBP	IKZF2	4.77	0.507	4.77	3	0	3.755
FOXF1:FOXJ1	POU2F1	5.384	0.633	4.751	30	0	4.342
PAX4	OCT4	4.731	0.147	4.731	7	0	2.633
HIC1	KIF22:MAZ	4.707	0.627	4.707	9	0	3.256
EGR1	RREB1	4.73	0.037	4.692	5	0	3.532
PAX4	ABCD4:VSX2	10	5.313	4.687	9	0	5.963
STAT3	IKZF1	9.459	4.784	4.675	27	0	5.616
FOXD3	PAX2	5.819	1.147	4.671	3	0	3.856
STAT1	IKZF2	9.787	5.369	4.67	26	0	4.772
GATA	TBP	9.247	4.581	4.666	11	0	4.71
FOXJ2	NKX3-1	5.502	0.879	4.65	35	0	4.362
PDX1	HOXA4	5.268	0.626	4.642	9	0	4.633
FOXQ1	FOXP1	7.486	2.862	4.623	12	0	6.35
HNF1A	MYB	4.61	0	4.61	2	0	3.28
TBP	FOXP1	4.609	0.015	4.609	22	0	5.321
FOXC1	NKX3-1	5.679	1.091	4.588	8	0	4.83
EVI1	FOXA	7.02	2.45	4.57	14	0	3.283
OCT:POU2F	POU1F1	5.937	1.37	4.567	24	0	4.933
SRY	FOXD1	6.267	1.702	4.565	20	0	5.493
FOXJ2	POU6F1	5.201	0.639	4.563	20	0	4.844
EGR2	GLI	5.807	1.265	4.542	30	0	5.948
TBP	HMGA	4.757	0.895	4.534	4	0	3.741
IRF1	NKX2-5	9.725	5.197	4.528	42	0	4.679
FOXO3	TEF	10	5.479	4.521	9	0	5.812
POU2F1	NFIL3	5.177	1.248	4.516	39	0	4.355
NKX6-2	FOXP1	6.023	1.513	4.51	15	0	4.88
EGR	GTF2I	5.109	1.308	4.503	3	0	4.775
FOXJ2	PBX1	4.675	0.558	4.499	21	0	3.6
SOX3	ONECUT	5.675	1.178	4.497	17	0	5.794
HNF1A	FOXL1	5.505	1.078	4.482	30	0	4.34
PBX1	NKX6-2	4.56	0.088	4.472	31	0	4.208
HNF4:NR2F	NR6A1	4.701	0.25	4.45	7	0	5.408
PAX6	RORA	4.828	0.383	4.446	15	0	6.295
FOXO4	NANOG	10	5.567	4.433	13	0	5.098
TCF3:HAND1	ZNF238	4.418	0	4.418	11	0	5.871
PAX4	NKX2-5	5.482	1.08	4.402	19	0	3.499
EN1	ALX1	4.527	0.135	4.392	30	0	3.72
POU3F2	CDX	5.591	1.585	4.374	44	0	4.056
PAX6	ESRRA	5.099	0.735	4.364	23	0	5.921
PAX8	OCT4	4.352	0	4.352	1	0	3.641
ATF:CREB	TEF	4.974	0.628	4.346	50	0	5.344
NFIL3	LHX3	4.673	0.347	4.326	25	0	3.829
HNF1A	ALX1	4.314	0	4.314	44	0	4.481
FOXA	NANOG	9.817	5.507	4.311	17	0	4.315
FOXD3	ONECUT	10	5.69	4.31	36	0	5.15
POU2F1	FOXL1	10	5.703	4.297	43	0	3.703
EGR	MZF1	7.145	2.854	4.291	11	0	4.217
NKX2-5	POU1F1	7.788	3.501	4.287	10	0	4.392
FOXP1	SOX2	4.398	0.116	4.282	42	0	4.972
GFI1B	PBX1	5.967	1.69	4.277	2	0	5.643
SREBF1	ZIC2	8.051	3.783	4.269	39	0	4.753
ABCD4:VSX2	ALX1	6.713	2.449	4.264	22	0	5.865
HMGA	ZNF384	5.297	1.043	4.254	9	0	4.328
NKX6-2	HOXA4	5.01	0.758	4.253	48	0	4.466
SOX5	FOXD1	6.782	2.557	4.225	5	0	5.615
HIF1A	XBP1	10	5.791	4.209	24	0	5.997
MZF1	KLF12	7.597	3.43	4.167	25	0	3.618
SP1	GTF2I	4.515	0.356	4.159	5	0	4.879
TEF	POU6F1	5.604	1.464	4.14	30	0	4.615
STAT5A	NKX6-2	4.708	0.572	4.137	10	0	2.621
CDX	HMGA	4.8	0.694	4.106	20	0	2.927
NKX3-1	OCT4	4.102	0.009	4.102	5	0	2.638
HNF1	FOXL1	10	5.909	4.091	41	0	4.793
AHR:ARNT:HIF1A	HMX3	5.66	1.576	4.084	3	0	5.478
FOXD3	EVI1	4.693	0.761	4.077	16	0	3.852
EGR4	MZF1	4.235	0.33	4.075	4	0	3.498
PDX1	ALX1	5.941	1.887	4.053	36	0	5.262
ALX1	POU6F1	6.02	1.973	4.047	35	0	4.788
FOXD3	ZBTB16	4.032	0	4.032	18	0	3.43
TAL1:TCF3	TFAP4	9.669	5.642	4.027	6	0	5.192
HNF1	POU1F1	7.829	3.807	4.021	26	0	3.66
FOXF1	HNF1A	4.018	0	4.018	30	0	3.971
HNF4A	TFAP2C	4	0	4	29	0	3.697
FOXF1	ZBTB16	3.994	0	3.994	5	0	3.984
FOX	POU2F1	5.098	1.185	3.982	14	0	3.74
FOXO1	SOX2	8.707	4.729	3.978	37	0	4.209
FOXO3	BPTF	4.152	0.178	3.974	54	0	5.205
FOXF2	ZBTB16	3.954	0	3.954	4	0	4.734
HLF	OCT4	3.948	0	3.948	4	0	3.686
ETFA:TEAD2	MZF1	6.656	3.014	3.915	6	0	4.141
FOXD3	BPTF	9.189	5.282	3.907	5	0	4.29
HNF1	PBX1	8.366	4.463	3.903	30	0	3.837
NKX2-5	POU6F1	4.623	0.724	3.899	37	0	4.831
NFKB1	PATZ1	3.894	0	3.894	1	0	4.873
EN1	NFIL3	3.938	0.081	3.856	37	0	3.973
SOX:SRY	NANOG	8.92	5.065	3.855	14	0	6.156
LEF1	SOX:SRY	7.378	3.527	3.85	27	0	6.402
ONECUT	HMGA	4.126	0.278	3.849	16	0	4.105
PAX4	NANOG	8.588	4.75	3.838	15	0	2.407
PAX5	SPZ1	3.86	0.104	3.826	1	0	2.396
NR2F	ESRRA	10	6.178	3.822	33	0	5.786
FOXF2	POU3F2	4.393	0.798	3.809	4	0	5.157
ABCD4:VSX2	NKX2-5	10	6.207	3.793	18	0	6.006
NR3C1	HSF1	5.031	1.262	3.769	7	0	4.968
VDR	SP1	7.752	3.983	3.768	6	0	3.562
FOXJ2	NKX6-2	10	6.234	3.766	15	0	5.018
NR3C1	ESRRA	3.761	0	3.761	2	0	4.889
TCF3	RFX	4.847	1.102	3.745	4	0	4.367
PRRX2	HOXA4	10	6.281	3.719	5	0	4.965
HNF4A	SP3	5.658	1.958	3.7	3	0	2.75
FOXJ2	HNF1A	3.824	0.13	3.695	19	0	3.991
TBP	GZF1	6.823	3.161	3.663	31	0	4.575
ONECUT	FOXP1	4.643	1.002	3.642	26	0	5.042
FOXO1	ZBTB16	3.636	0	3.636	1	0	3.687
HLF	POU6F1	3.625	0	3.625	9	0	3.019
PBX1	POU6F1	7.116	3.501	3.614	23	0	4.934
CEBP	TEF	4.387	0.794	3.593	19	0	3.937
ZIC3	SPZ1	4.053	0.46	3.593	10	0	4.113
PGR	HSF2	4.2	0.615	3.585	4	0	4.321
NKX6-2	ALX1	10	6.416	3.584	49	0	4.954
NKX6-1	POU6F1	3.569	0	3.569	29	0	4.847
FOXD3	POU2F1	4.229	0.661	3.568	26	0	4.223
