# Supplementary material for: coTRaCTE predicts co-occurring transcription factors within cell-type specific enhancers
Source: PLoS Comput Biol. 2018 Aug 24;14(8):e1006372. doi: 10.1371/journal.pcbi.1006372 (PMC6126874; doi:10.1371/journal.pcbi.1006372)
Supplement: S3 File — Predicted co-occurring TF pairs in separate files for each cell type. The columns show the following: TF 1 name, TF 2 name, − log10(p-valueCTS), − log10(p-valueubiq), Ll score, frequency of the TF pair in other cell types, known PPI (1 = yes, 0 = no), motif similarity MOSTA. (ZIP) [file pcbi.1006372.s016.zip › File_AF_hematopoietic_progenitor.csv]

TF1	TF2	log_pvalue_CTS	log_pvalue_ubiq	L_score	frequency	PPI	motif_similarity
POU2F1	HOXA3	10	3.607	9.803	2	0	3.354
HIC1	HES1	10	0.307	9.693	1	0	4.54
GATA6	MEF2A	10	1.896	9.633	3	0	2.536
GATA6	POU1F1	10	1.294	9.415	5	0	3.098
HNF1A	ABCD4:VSX2	10	3.714	9.194	10	0	5.093
GATA	HNF1	10	1.974	9.047	3	0	3.131
POU2F1	ONECUT	10	3.998	8.963	17	0	2.96
PAX4	OCT4	10	4.24	8.902	7	0	2.633
TBP	NANOG	10	1.218	8.882	2	0	2.857
ATF:CREB	TEF	9.914	1.118	8.796	50	0	5.344
EVI1	POU6F1	10	4.419	8.723	3	0	4.061
EVI1	TEF	10	3.341	8.718	10	0	4.059
HNF1	HOXA4	9.967	1.273	8.693	6	0	3.147
POU6F1	NANOG	10	1.323	8.677	1	0	3.345
HNF1	NKX2-2	8.949	2.798	8.651	3	0	3.491
HIC1	ETFA:TEAD2	10	1.44	8.56	2	0	2.526
STAT3	NFKB1	8.52	0.493	8.52	41	1	4.73
EVI1	NKX3-1	10	2.699	8.491	6	0	3.211
GATA6	TBP	9.52	2.532	8.387	4	0	4.129
HMGA	TEF	10	2.02	8.371	3	0	2.873
OCT:POU2F	LHX3	10	1.654	8.346	2	0	3.497
FOXM1	ONECUT	10	1.753	8.247	12	0	4.835
PAX4	ZBTB16	9.971	1.774	8.196	8	0	3.019
CUX1	CDC5L	10	1.829	8.171	3	0	2.463
IKZF2	HOXA3	8.694	1.112	8.13	4	0	3.207
FOXO3	PBX1	10	1.888	8.112	2	0	3.946
EVI1	HOXA3	9.558	2.163	8.06	1	0	2.551
HNF1	CRX:RAX	8.564	2.483	8.024	3	0	4.03
GATA	POU1F1	8.013	1.226	8.013	1	1	2.337
NKX6-1	POU6F1	10	2.007	7.993	29	0	4.847
IKZF2	NKX2-5	8.273	0.419	7.977	2	0	2.549
AIRE	POU6F1	8.507	0.611	7.932	3	0	3.303
EVI1	NKX2-5	8.978	1.103	7.874	2	0	3.493
IRF7	HMGA	9.32	2.026	7.847	11	0	4.742
NKX2-2	LHX3	10	2.162	7.838	13	0	3.777
IRF1	SRY	9.334	1.98	7.836	28	0	3.874
VDR	SPZ1	10	2.183	7.817	6	0	3.567
OCT:POU2F	NKX6-1	10	2.208	7.792	5	0	3.65
HMGA	POU6F1	10	2.325	7.765	1	0	2.903
FOXF2	BPTF	9.612	1.887	7.726	1	0	3.627
AIRE	OCT4	8.739	1.802	7.725	1	0	2.913
IRF8	SRY	8.318	0.595	7.723	15	0	4.278
VDR	PATZ1	10	2.283	7.717	9	0	3.991
GATA3	EVI1	10	2.285	7.715	25	0	5.265
GATA	MEF2A	7.899	1.897	7.678	1	0	2.365
FOXL1	NANOG	10	2.387	7.613	3	0	3.906
NFIL3	ALX1	8.194	0.582	7.612	11	0	3.869
ELF2	STAT6	10	2.413	7.587	1	0	5.64
GATA6	NKX2-5	10	2.423	7.577	1	0	3.792
NKX2-5	MSX1	10	2.441	7.559	2	0	4.104
PDX1	POU1F1	8.813	3.31	7.559	1	0	3.792
ABCD4:VSX2	NKX3-1	10	2.477	7.523	3	0	3.69
GATA1	HNF1	7.52	0.34	7.52	1	0	3.367
IRF	HNF1	8.577	1.928	7.518	2	0	3.396
FOXO3	LHX3	7.772	0.258	7.515	3	0	3.128
CDC5L	NKX3-1	10	2.542	7.458	4	0	2.869
STAT3	NFKB:RELA	10	2.831	7.428	27	1	4.944
TBX5	T:BRACH	10	2.607	7.393	26	0	7.408
POU3F2	BPTF	7.596	1.072	7.383	1	0	1.668
EGR4	ZFP161	9.493	2.134	7.359	2	0	3.675
TFAP2A	EGR	10	3.431	7.349	2	0	3.486
LEF1:TCF	SOX2	9.417	2.08	7.337	19	0	5.995
IRF	ZBTB16	7.659	0.324	7.336	2	0	2.847
MYF:MYOD:TCF3	ZEB1	10	2.705	7.295	4	0	6.436
OCT:POU2F	GATA6	7.289	0	7.289	5	0	3.609
CDX	NKX2-5	10	3.027	7.286	4	0	3.413
NKX6-2	NFIL3	10	2.748	7.252	9	0	3.813
PAX4	NKX2-2	7.973	0.724	7.249	1	0	2.339
POU1F1	HOXA3	8.854	1.964	7.174	3	0	2.751
EVI1	ONECUT	10	2.994	7.159	2	0	2.809
FOXQ1	NANOG	10	2.916	7.084	2	0	4.797
FOXO1	PBX1	8.764	1.684	7.08	4	0	3.862
POU2F1	PBX1	10	2.978	7.022	28	0	3.153
FOX	HMGA	10	2.996	7.004	1	0	3.871
ONECUT	FOXC1	9.356	2.356	7	36	0	4.405
OCT:POU2F	CDC5L	8.746	1.765	6.982	1	0	3.223
OCT:POU2F	FOXP1	9.21	2.234	6.976	2	0	5.577
MYC:MAX	TFAP2A	10	3.041	6.959	4	0	4.123
MYC:MAX	TFAP2C	7.199	0.259	6.94	3	0	3.313
NKX2-2	OCT4	9.531	2.593	6.938	1	0	2.47
HMGA	PRRX2	8.301	1.368	6.933	2	0	3.958
ATF:CREB	HOXA3	8.557	1.672	6.885	5	0	4.026
GATA1	HNF1A	7.221	0.728	6.881	1	0	2.814
SOX5	HNF1A	10	3.122	6.878	8	0	3.819
SOX5	POU6F1	10	3.133	6.867	1	0	4.631
CDX	ALX1	10	3.141	6.859	7	0	3.353
E2F1	ETFA:TEAD2	10	3.155	6.845	2	0	3.499
E2F	REST	6.84	0.047	6.84	2	0	2.942
ARID5B	POU2F1	7.37	1.285	6.832	2	0	3.602
EVI1	POU1F1	10	4.238	6.82	5	0	3.504
IRF	NKX3-1	6.881	0.071	6.809	2	0	3.528
FOX	AIRE	10	3.192	6.808	9	0	4.693
FOXA	EN1	8.996	2.435	6.794	5	0	3.916
CUX1	FOXC1	9.356	2.594	6.762	1	0	3.193
MAF	NKX2-5	9.419	2.662	6.758	1	0	5.666
IRF	SRY	7.659	2.132	6.746	12	0	3.547
HNF4A	PAX6	8.931	2.198	6.733	2	0	4.479
POU2F1	HSF2	10	3.281	6.719	3	0	4.763
TFAP2C	E2F1	7.74	1.031	6.709	3	0	2.737
CDC5L	PRRX2	9.692	2.992	6.7	2	0	3.08
EVI1	NFIL3	7.966	1.272	6.695	3	0	2.497
PDX1	TEF	10	3.31	6.69	5	0	4.058
PAX2	TBP	10	3.315	6.685	4	0	4.768
GATA6	ALX1	10	3.328	6.672	2	0	3.737
RAR:RXR:THR	NR3C1	9.194	2.573	6.621	6	1	4.719
IRF	OCT4	7.007	1.105	6.588	13	0	4.037
GATA4	NR3C1	7.731	1.162	6.569	1	0	2.602
CEBP	LHX3	10	4.392	6.545	4	0	2.66
FOXO4	PBX1	8.369	1.826	6.543	2	0	3.554
FOXL1	ZBTB16	9.821	3.282	6.539	16	0	4.327
FOXO1	LHX3	6.998	0.546	6.525	3	0	2.96
ONECUT	HMGA	10	3.477	6.523	16	0	4.105
GFI1B	CDC5L	7.214	0.696	6.518	3	0	4.8
PBX1	ZBTB16	9.379	2.905	6.474	5	0	2.916
FOXI1	OCT4	10	3.53	6.47	4	0	4.291
GATA	CDX	7.418	0.975	6.442	1	0	2.534
CDX	FOXC1	9.549	3.128	6.42	17	0	3.949
LHX3	OCT4	10	4.346	6.416	10	0	2.939
GATA6	POU6F1	10	3.597	6.403	3	0	4.205
STAT5A	CEBP	10	3.855	6.396	1	1	3.557
SOX5	EN1	10	3.605	6.395	7	0	3.661
MYC:MAX	TFAP2	8.324	1.943	6.381	2	1	3.053
HMGA	AIRE	7.641	1.333	6.308	1	0	2.33
IRF8	NANOG	7.354	1.057	6.297	2	0	3.535
FOX	EVI1	10	3.968	6.291	6	0	2.965
SOX5	PBX1	10	3.718	6.282	46	0	4.814
NKX2-2	ZBTB16	7.619	1.376	6.244	2	0	2.942
NFIL3	LHX3	8.924	2.684	6.241	25	0	3.829
FOX	CUX1	9.469	3.232	6.237	5	0	4.632
ATF:CREB	ONECUT	6.218	0	6.218	1	0	1.731
FOXF1	OCT4	10	3.786	6.214	1	0	4.093
CDX	CUX1	10	3.791	6.209	21	0	3.271
ONECUT	CDC5L	10	3.797	6.203	3	0	3.505
HOXA3	TEF	10	3.808	6.192	10	0	2.868
SRY	PBX1	10	3.81	6.19	27	0	4.574
PBX1	TEF	10	3.833	6.167	6	0	3.302
CDX	ZNF384	6.752	0.602	6.15	1	0	2.638
CDC5L	NKX6-1	10	3.864	6.136	5	0	4.343
CRX:RAX	PDX1	10	3.888	6.112	2	0	4.515
GATA6	SRF	6.111	0	6.111	2	0	1.711
IRF	POU6F1	6.198	0.466	6.11	1	0	3.089
USF	HIF1A	10	3.89	6.11	1	0	5.199
STAT3	NFKB	6.357	0.268	6.103	29	1	5.125
SREBF1	ZEB1	9.916	3.862	6.054	33	0	5.898
FOXP1	NKX3-1	10	3.96	6.04	8	0	3.907
TEF	FOXC1	8.758	2.733	6.025	31	0	4.858
SRY	ZBTB16	9.285	3.81	6.009	12	0	3.106
LEF1	SOX2	10	3.997	6.003	7	0	5.872
EVI1	OCT4	10	3.998	6.002	3	0	3.063
PBX1	CDC5L	8.526	2.549	5.977	4	0	3.313
FOXP1	POU6F1	10	4.026	5.974	9	0	6.085
SOX5	LHX3	8.626	2.683	5.943	1	0	2.981
EVI1	ALX1	7.682	1.912	5.925	1	0	3.93
GATA6	PRRX2	6.729	0.807	5.923	5	0	3.495
MYC:MAX	ETFA:TEAD2	7.588	1.692	5.897	3	0	2.602
POU3F2	PAX2	9.778	3.883	5.895	1	0	3.039
ONECUT	ZNF384	7.12	1.23	5.889	1	0	3.306
CUX1	HMGA	7.12	1.238	5.882	2	0	2.637
ATF:CREB	CEBP	8.144	2.481	5.867	18	1	4.997
GATA6	NKX2-2	5.855	0	5.855	1	0	3.31
PAX6	ESR	7.61	1.778	5.832	12	0	5.611
POU3F2	HOXA3	9.798	3.974	5.824	5	0	3.778
IRF8	TEF	5.843	0.07	5.773	1	0	1.876
FOX	POU1F1	10	4.228	5.772	4	0	3.72
PAX4	TEF	8.276	2.51	5.766	2	0	2.875
AHR:ARNT	HMX3	6.22	0.574	5.759	2	0	6.801
CDC5L	ALX1	8.826	3.07	5.756	1	0	3.177
GATA6	ONECUT	7.733	1.984	5.75	2	0	4.221
ARID5B	HNF1A	6.023	0.286	5.737	1	0	2.532
HMGA	NKX3-1	10	4.283	5.717	1	0	3.242
GATA2	TEAD1	5.679	0	5.679	1	0	4.152
SREBF	TFCP2	5.658	0	5.658	2	0	4.311
FOXF1:FOXJ1	OCT4	10	4.356	5.644	3	0	4.632
BPTF	POU6F1	5.914	0.273	5.64	1	0	1.973
GATA	MEF2	5.609	0	5.609	1	1	2.892
ATF:CREB	EN1	5.866	0.264	5.602	8	0	3.444
HNF1A	TEF	10	4.409	5.591	18	0	3.627
ONECUT	NKX6-1	10	4.409	5.591	26	0	5.044
HLF	POU6F1	7.933	2.356	5.578	9	0	3.019
MEF2	ONECUT	9.425	3.864	5.561	2	0	2.471
ARID5B	HNF1	6.263	0.711	5.552	2	0	2.932
POU2F1	HSF1	10	4.451	5.549	20	0	4.934
POU3F1	SOX5	7.151	1.658	5.492	1	0	3.542
CUX1	FOXL1	10	4.518	5.482	10	0	3.807
