# Supplementary material for: coTRaCTE predicts co-occurring transcription factors within cell-type specific enhancers
Source: PLoS Comput Biol. 2018 Aug 24;14(8):e1006372. doi: 10.1371/journal.pcbi.1006372 (PMC6126874; doi:10.1371/journal.pcbi.1006372)
Supplement: S3 File — Predicted co-occurring TF pairs in separate files for each cell type. The columns show the following: TF 1 name, TF 2 name, − log10(p-valueCTS), − log10(p-valueubiq), Ll score, frequency of the TF pair in other cell types, known PPI (1 = yes, 0 = no), motif similarity MOSTA. (ZIP) [file pcbi.1006372.s016.zip › File_AG_leukemia.csv]

TF1	TF2	log_pvalue_CTS	log_pvalue_ubiq	L_score	frequency	PPI	motif_similarity
GATA	EVI1	10	4.171	10	3	0	5.624
GATA6	EVI1	10	1.132	10	16	0	5.122
GATA6	LMO2	10	0	10	14	0	5.703
GATA1	EVI1	9.949	1.56	9.908	19	0	5.727
SRY	PBX1	10	1.19	9.597	27	0	4.574
NKX6-2	NKX2-5	10	0.456	9.544	56	0	4.77
SOX5	PBX1	10	0.546	9.454	46	0	4.814
PAX4	CDX	9.165	1.448	9.165	2	0	3.036
CDX	LHX3	10	1.458	9.054	34	0	3.695
IRF	FOXP1	9.018	0.604	8.827	32	0	4.874
LMO2	SRF	8.888	0.198	8.69	3	0	3.348
MEF2A	NKX6-2	10	5.173	8.643	42	0	4.842
ALX1	LHX3	10	1.39	8.61	59	0	5.901
POU2F1	ZBTB16	8.94	3.964	8.537	22	0	3.622
FOXJ2	HNF1A	10	4.508	8.48	19	0	3.991
POU3F2	PAX4	8.83	3.361	8.469	12	0	4.33
MYOD1	TGIF1	8.783	0.839	8.454	19	0	5.353
HNF1	ALX1	8.661	1.42	8.447	38	0	4.421
MEF2A	TEF	10	5.039	8.404	16	0	4.492
FOXD3	POU6F1	8.611	0.266	8.345	31	0	4.944
RAR:RXR:THR	NR5A1	9.136	0.818	8.318	6	0	5.265
PAX4	ALX1	10	1.693	8.307	49	0	4.805
FOXJ2	TEF	10	1.707	8.293	55	0	4.574
HNF1A	FOXL1	10	1.895	8.289	30	0	4.34
FOXJ2	CDX	10	2.228	8.212	49	0	3.677
SRY	ONECUT	10	1.79	8.21	14	0	4.134
HNF1A	PRRX2	10	6.018	8.191	32	0	5.269
FOXA	TEF	10	5.375	8.152	32	0	4.446
ONECUT	FOXP1	10	1.858	8.142	26	0	5.042
POU2F1	HNF1	8.378	3.59	8.074	57	0	3.721
GATA	LMO2	10	3.692	8.032	4	1	5.957
HNF1	ZBTB16	9.165	2.232	8.023	45	0	4.506
HNF1	CDX	9.78	4.612	8.022	26	0	3.807
POU2F1	HOXA4	10	2.235	7.908	57	0	3.804
POU2F1	FOXA	10	6.462	7.903	18	0	4.411
STAT6	MAF	10	2.114	7.886	9	0	5.683
MEF2A	CDX	10	4.685	7.843	5	0	3.832
PBX1	CDX	8.553	2.098	7.757	26	0	3.716
FOXF1:FOXJ1	PBX1	10	2.294	7.706	19	0	4.144
HNF1	PRRX2	10	6.512	7.677	41	0	5.009
HNF1A	ALX1	8.405	0.791	7.614	44	0	4.481
TEF	FOXC1	7.926	0.351	7.575	31	0	4.858
SOX5	ONECUT	9.539	2.056	7.484	7	0	3.811
BHLHB	IRF1	7.854	0.565	7.289	31	0	5.279
FOX	TEF	10	2.74	7.26	14	0	3.889
FOXF1:FOXJ1	LHX3	10	2.771	7.229	21	0	4.171
CDX	NKX6-2	10	4.353	7.217	53	0	4.093
SRY	HNF1	7.904	2.448	7.207	15	0	3.375
FOXF1:FOXJ1	NKX6-1	9.859	2.654	7.205	16	0	4.592
SREBF1	ZIC2	10	2.892	7.108	39	0	4.753
ETV4	MAF	10	2.92	7.08	11	0	5.879
HNF1	NKX3-1	7.815	3.001	7.012	54	0	4.048
IRF1	NKX2-5	10	3.206	6.94	42	0	4.679
FOXP1	SOX2	8.325	1.41	6.915	42	0	4.972
HNF4A	EBOX:MYC:MYF:MYOD:TAL:USF	7.631	0.728	6.904	6	0	3.648
POU2F1	TBP	10	3.106	6.894	53	1	3.763
FOXF1:FOXJ1	HNF1	10	3.227	6.892	24	0	4.164
FOX	CDX	10	3.179	6.821	17	0	3.513
FOX	PBX1	8.077	1.297	6.781	24	0	4.314
NKX6-1	ZBTB16	10	3.242	6.758	4	0	4.101
FOXO4	BPTF	10	3.619	6.745	54	0	5.44
POU2F1	CUX1	6.708	0.96	6.708	31	0	3.539
POU2F1	CDX	10	4.585	6.703	30	0	2.822
POU2F1	FOXP1	10	3.308	6.692	45	0	5.268
HMGA	NKX6-1	7.239	0.594	6.645	42	0	4.338
POU2F1	POU6F1	9.718	5.928	6.643	15	0	3.513
POU3F2	CDX	10	5.741	6.638	44	0	4.056
FOX	HNF1	10	4.064	6.633	44	0	4.035
POU2F1	NKX6-1	10	4.328	6.597	37	0	4.134
CDX	FOXI1	10	3.451	6.549	31	0	4.025
HNF1	FOXA	10	4.831	6.523	50	0	3.778
HNF4A	KLF4	7.34	1.373	6.517	6	0	2.392
TBP	GZF1	8.7	2.184	6.516	31	0	4.575
POU2F1	NKX3-1	10	4.251	6.462	43	0	3.255
HNF1	NKX2-5	10	4.462	6.364	19	0	4.114
ELF:ELK:ETS:FLI1:GABP	MAF	10	3.653	6.347	19	1	5.951
SOX3	ONECUT	8.235	1.896	6.34	17	0	5.794
FOXF1:FOXJ1	POU2F1	7.031	2.294	6.338	30	0	4.342
STAT5A	IRF	10	3.668	6.332	35	0	4.125
PBX1	FOXA	9.92	6.298	6.304	6	0	3.876
CDX	TEF	7.175	3.821	6.285	23	0	3.807
CDX	PRRX2	10	3.759	6.241	5	0	4.772
FOXF1	HNF1A	6.24	0.336	6.175	30	0	3.971
FOXJ2	ONECUT	7.874	1.765	6.131	52	0	4.253
EGR	RREB1	9.782	5.72	6.126	6	0	4.393
NR6A1	NR5A1	10	3.881	6.119	44	0	6.48
NKX6-2	HOXA4	10	3.888	6.112	48	0	4.466
NKX6-2	EN1	7.355	1.266	6.089	22	0	3.833
FOXJ2	POU2F1	10	3.915	6.085	50	0	3.35
TEF	NKX3-1	7.52	1.473	6.046	43	0	3.624
SREBF	ZIC2	10	3.969	6.031	23	0	4.514
FOXJ2	PBX1	10	3.976	6.024	21	0	3.6
POU3F2	MEF2A	7.788	3.484	5.993	3	0	4.356
BHLHB	NKX2-5	5.957	0	5.957	31	0	4.158
ONECUT	NKX6-2	8.696	2.757	5.939	54	0	2.615
PPARA:RXRA	ZIC2	7.409	1.474	5.936	6	0	3.673
FOXO3	SOX2	6.169	0.242	5.926	22	0	4.277
STAT5A	EVI1	5.857	2.029	5.857	30	0	3.039
FOXF1:FOXJ1	CDX	10	4.165	5.835	31	0	3.855
FOXJ2	NKX3-1	7.569	2.713	5.802	35	0	4.362
NR1	ITGAL	6.138	0.337	5.801	14	0	4.397
FOX	NKX6-2	10	4.201	5.799	47	0	4.586
HNF4A	HIC1	5.943	0.508	5.783	28	0	4.893
TAL1:TCF4	LMO2	7.01	1.231	5.779	5	1	6.428
POU3F2	TBP	10	4.224	5.776	45	1	4.409
FOXF1:FOXJ1	PRRX2	6.946	1.181	5.765	1	0	3.098
FOXP1	NKX6-1	10	4.245	5.755	19	0	4.669
MEF2A	FOXQ1	7.414	3.574	5.753	3	0	4.32
POU3F2	CUX1	6.843	2.17	5.749	34	0	4.213
MYOG	ZEB1	5.746	1.221	5.746	4	0	6.281
SOX5	NKX6-1	5.743	0	5.743	6	0	4.337
CDX	ALX1	7.24	1.501	5.739	7	0	3.353
ESR	NR5A1	7.682	1.98	5.702	18	0	4.626
POU3F1	AIRE	5.696	0.23	5.696	2	0	2.724
SOX3	PBX1	5.746	0.058	5.688	20	0	4.25
FOXP1	LHX3	9.357	3.671	5.686	4	0	4.459
POU3F2	FOXL1	9.666	5.428	5.661	28	0	4.635
FOX	POU1F1	7.754	2.111	5.644	4	0	3.72
PPARA:RXRA	PAX4	10	4.422	5.578	13	0	4.343
FOXJ2	SOX5	9.655	4.525	5.572	34	0	5.451
CDC5L	TEF	8.323	2.757	5.566	35	0	4.146
FOXF1	HNF1	7.741	3.603	5.522	28	0	4.222
CUX1	POU1F1	6.24	2.66	5.514	26	0	3.417
FOXO3	BPTF	10	4.502	5.498	54	0	5.205
POU2F1	FOXI1	7.532	2.642	5.493	35	0	4.621
TBP	FOXP1	7.214	2.347	5.474	22	0	5.321
FOXJ2	HNF1	10	5.892	5.444	37	0	4.089
EVI1	NKX6-2	6.259	2.389	5.44	13	0	3.946
HNF4A	PATZ1	5.407	0.007	5.4	6	0	3.532
RORA	NR5A1	8.528	3.132	5.396	46	0	5.578
CDC5L	POU6F1	5.999	0.614	5.385	6	0	3.909
FOX	HNF1A	5.875	1.288	5.375	20	0	4.056
FOXD3	ONECUT	10	4.635	5.365	36	0	5.15
ESR	NR6A1	10	4.638	5.362	8	0	6.01
FOX	TBP	7.597	2.251	5.346	6	1	3.787
CUX1	ALX1	5.731	0.936	5.321	30	0	4.491
FOXD3	CDX	10	4.685	5.315	40	0	3.629
FOXI1	TEF	10	4.686	5.314	49	0	5.188
POU3F2	PRRX2	7.357	3.014	5.313	42	0	5.123
PDX1	CDC5L	6.67	1.365	5.306	27	0	5.169
FOXJ2	TBP	9.835	6.401	5.266	41	0	4.181
PAX4	NKX2-5	10	4.74	5.26	19	0	3.499
MZF1	ZNF148	6.371	1.141	5.231	12	0	4.486
EGR2	GLI	5.962	0.772	5.19	30	0	5.948
POU3F2	ONECUT	7.621	2.463	5.158	53	0	4.194
HNF1	CUX1	6.701	1.559	5.142	30	0	4.349
FOXF1	CDX	10	4.87	5.13	25	0	4.174
ZEB1	TBX5	10	4.946	5.126	17	0	6.078
FOXF1:FOXJ1	TEF	10	4.892	5.108	29	0	4.9
MYOD1	ZNF238	10	4.893	5.107	17	0	6.575
FOX	CUX1	5.095	0.611	5.095	5	0	4.632
TBP	FOXQ1	10	4.93	5.07	53	0	4.908
NFIL3	LHX3	5.454	0.414	5.04	25	0	3.829
PBX1	FOXP1	5.478	0.447	5.031	20	0	5.065
NKX6-2	ALX1	10	4.99	5.01	49	0	4.954
FOXF1:FOXJ1	MEF2A	5.556	2.211	5.009	10	0	5.113
CDX	ONECUT	10	4.996	5.004	22	0	4.504
NKX6-2	NKX6-1	10	5.001	4.999	51	0	5.729
CDX	FOXQ1	8.466	3.479	4.987	6	0	4.055
TBX5	T:BRACH	7.048	2.084	4.964	26	0	7.408
STAT3	NFKB1	8.68	3.717	4.962	41	1	4.73
PPARA:RXRA	KIF22:MAZ	4.953	0	4.953	6	0	3.654
SREBF1	MZF1	8.721	3.776	4.945	2	0	3.698
PBX1	FOXL1	6.417	1.5	4.917	19	0	4.713
PRRX2	NKX3-1	8.138	3.229	4.909	51	0	4.976
CDC5L	ZBTB16	6.091	1.197	4.894	22	0	5.013
PAX4	ZBTB16	5.507	0.644	4.863	8	0	3.019
POU1F1	LHX3	8.687	3.85	4.837	27	0	4.075
MZF1	KLF12	10	5.203	4.797	25	0	3.618
FOXF1:FOXJ1	ZBTB16	4.782	0	4.782	15	0	3.704
HNF1	TBP	8.633	4.038	4.763	44	0	3.381
FOXF1:FOXJ1	POU3F2	7.123	2.955	4.749	16	0	4.849
CUX1	LHX3	7.662	2.925	4.737	52	0	4.98
MEF2	CDX	7.194	2.878	4.715	2	0	3.965
FOXO1	BPTF	10	5.313	4.687	42	0	5.142
FOXF1:FOXJ1	NKX6-2	10	5.319	4.681	23	0	4.015
FOXP1	ZBTB16	6.836	2.163	4.673	3	0	3.549
FOX	POU2F1	7.367	2.715	4.652	14	0	3.74
POU3F2	HNF1A	6.332	2.374	4.646	29	0	4.789
FOXQ1	TEF	10	5.367	4.633	42	0	5.159
MEF2	TEF	7.608	2.98	4.628	18	0	4.75
NKX3-1	NKX6-1	8.172	3.553	4.619	17	0	4.696
FOXJ2	HOXA3	7.643	3.044	4.6	9	0	3.478
ETS1	MAF	4.976	0.436	4.54	7	1	6.045
ONECUT	LHX3	10	5.47	4.53	44	0	5.213
OCT:POU2F	TEF	7.765	3.268	4.497	18	0	4.358
MEF2A	ONECUT	5.737	1.599	4.489	7	0	3.491
FOX	ONECUT	8.949	4.466	4.482	52	0	5.824
RORA	NR6A1	8.84	4.375	4.465	27	0	6.767
FOXI1	NKX3-1	6.128	1.673	4.455	14	0	4.14
HNF4A	MYF:MYOD:TCF	5.875	1.436	4.439	12	0	3.302
FOXQ1	ALX1	6.262	1.835	4.427	1	0	3.611
POU2F1	HSF1	6.302	1.875	4.426	20	0	4.934
TAL1:TCF3	YY1	4.426	0.796	4.426	36	0	5.744
PAX6	POU1F1	4.967	1.185	4.415	17	0	4.124
PAX4	NKX6-1	10	5.587	4.413	30	0	4.384
NKX6-2	FOXP1	8.681	4.27	4.411	15	0	4.88
NKX3-1	LHX3	10	5.591	4.409	40	0	5.452
EGR4	MZF1	4.407	0	4.407	4	0	3.498
MYB	TGIF1	4.967	1.231	4.406	4	0	3.917
HNF1	FOXL1	10	5.598	4.402	41	0	4.793
POU2F1	ONECUT	4.67	0.513	4.384	17	0	2.96
EN1	ALX1	7.795	3.413	4.382	30	0	3.72
PBX1	PRRX2	8.398	4.024	4.374	32	0	5.191
MYC:MAX	LMO2	5.015	0.665	4.35	18	0	3.481
FOXD3	NKX6-1	7.377	3.037	4.34	25	0	4.125
RREB1	ZIC2	6.551	2.219	4.332	34	0	3.705
HNF4A	ZIC3	4.652	0.331	4.32	4	0	2.784
NR2F	ESRRA	10	5.68	4.32	33	0	5.786
FOXJ2	SOX2	4.934	0.963	4.301	11	0	4.621
PAX4	KLF4	9.301	5	4.301	6	0	5.227
MEF2A	NKX6-1	8.52	4.71	4.28	5	0	4.773
HNF1A	NKX6-2	10	5.743	4.257	47	0	4.723
CDX	ZBTB16	5.095	1.236	4.25	16	0	4.525
POU2F1	FOXL1	10	5.754	4.246	43	0	3.703
PBX1	POU6F1	10	5.799	4.201	23	0	4.934
EN1	NFIL3	5.171	1.002	4.169	37	0	3.973
PPARG	ESR	10	5.834	4.166	24	0	5.822
MEF2	LHX3	10	5.838	4.162	4	0	4.797
SREBF1	ZNF423	4.269	0.107	4.161	3	0	5.685
ALX1	POU6F1	6.533	2.374	4.16	35	0	4.788
HNF1	FOXC1	7.962	4.327	4.135	12	0	4.744
TCF3	ZNF238	8.692	4.576	4.116	19	0	6.64
POU2F1	EVI1	5.603	1.488	4.115	35	0	3.093
HNF1	ABCD4:VSX2	5.944	2.393	4.104	14	0	4.595
POU3F2	PBX1	10	5.913	4.087	47	0	3.869
PBX1	LHX3	10	5.916	4.084	55	0	4.612
HNF4A	NR6A1	10	5.926	4.074	22	0	5.075
STAT5B	HSF1	4.131	0.342	4.046	25	0	5.665
PBX1	POU1F1	10	5.969	4.031	48	0	4.306
ELF1	MAF	4.017	0	4.017	3	0	6.387
HNF1	EN1	4.207	0.322	4.013	2	0	2.194
ATF:CREB	LHX3	5.254	1.298	3.956	1	0	2.644
CEBPA:DDIT3	OCT4	8.009	4.055	3.954	30	0	5.256
EVI1	NKX6-1	4.195	0.263	3.932	18	0	3.081
GATA6	CUX1	6.807	2.889	3.918	2	0	5.178
PAX6	RORA	4.372	0.463	3.91	15	0	6.295
LHX3	OCT4	4.131	0.566	3.9	10	0	2.939
TCF3:HAND1	SMAD	7.207	3.325	3.881	11	0	5.717
FOXF2	HNF1A	4.83	0.955	3.875	6	0	4.284
NR2F1:HNF4A	ESR	8.155	4.281	3.874	4	1	5.377
HNF4A	ITGAL	4.294	0.434	3.86	20	0	3.636
ELF2	MAF	4.324	0.465	3.858	5	0	5.684
STAT5A	HSF1	4.473	0.968	3.856	27	0	4.381
FOX	LHX3	5.799	1.944	3.855	13	0	3.782
IKZF1	PITX2	7.871	4.024	3.847	21	0	5.041
ZIC2	PATZ1	4.64	0.798	3.842	2	0	4.67
FOXA	EN1	3.839	0.23	3.839	5	0	3.916
GATA4	EVI1	3.837	0.321	3.837	3	0	4.07
FOXA	NANOG	10	6.186	3.814	17	0	4.315
FOXA	POU6F1	10	6.198	3.802	9	0	4.306
HNF4A	EGR	3.993	0.198	3.795	3	0	3.219
RAR:RXR:THR	RORA	4.742	0.958	3.784	24	0	5.87
CDX	FOXL1	10	6.234	3.766	32	0	4.661
EN1	NKX3-1	3.963	0.222	3.741	33	0	3.852
FOXD3	POU2F1	6.167	2.44	3.726	26	0	4.223
TEF	LHX3	7.729	4.003	3.726	8	0	4.191
ABCD4:VSX2	ALX1	10	6.318	3.682	22	0	5.865
FOXQ1	NKX3-1	3.734	0.062	3.672	3	0	3.397
FOXA	POU1F1	7.903	4.242	3.661	1	0	3.626
ABCD4:VSX2	NKX6-2	10	6.344	3.656	46	0	5.947
TBP	TEF	10	6.364	3.636	43	0	4.047
POU3F2	HOXA3	6.329	2.715	3.614	5	0	3.778
GLI	RREB1	3.609	0	3.609	2	0	4.882
NKX3-1	POU6F1	6.905	3.314	3.591	31	0	4.87
PPARA:RXRA	SPZ1	5.771	2.185	3.586	1	0	3.119
POU1F1	FOXP1	3.794	0.222	3.572	6	0	3.735
TEF	FOXP1	4.48	0.916	3.564	15	0	5.083
HNF4A	PAX4	3.54	0	3.54	1	0	3.33
POU6F1	LHX3	10	6.475	3.525	44	0	5.793
FOXJ2	CDC5L	5.402	1.88	3.522	10	0	3.778
PAX4	NANOG	7.682	4.168	3.513	15	0	2.407
OCT:POU2F	FOXI1	4.091	0.583	3.508	8	0	5.199
MYOD1	MEIS1	4.621	1.126	3.494	12	0	4.621
RAR:RXR:NR2F:NR1	RORA	6.222	2.746	3.476	3	0	5
SOX5	PRRX2	3.502	0.065	3.437	1	0	4.064
PPARA:RXRA	GATA1	4.019	0.586	3.433	1	0	3.309
HNF4A	NR5A1	6.738	3.311	3.427	15	0	4.087
IRF8	SRY	3.424	0	3.424	15	0	4.278
CDC5L	LHX3	4.424	1.011	3.413	23	0	4.175
SRY	ZEB1	4.155	0.752	3.403	2	0	4.801
HNF4A	KIF22:MAZ	3.4	0	3.4	4	0	3.435
FOXJ2	POU1F1	9.005	5.615	3.39	18	0	3.39
BPTF	ZNF384	6.081	2.716	3.364	9	0	4.638
EGR2	RREB1	3.348	0	3.348	22	0	4.122
FOXD3	PBX1	8.036	4.694	3.342	25	0	4.378
NKX6-1	ALX1	3.81	0.468	3.342	13	0	4.876
FOXL1	ALX1	5.538	2.21	3.328	1	0	3.344
