# Supplementary material for: coTRaCTE predicts co-occurring transcription factors within cell-type specific enhancers
Source: PLoS Comput Biol. 2018 Aug 24;14(8):e1006372. doi: 10.1371/journal.pcbi.1006372 (PMC6126874; doi:10.1371/journal.pcbi.1006372)
Supplement: S3 File — Predicted co-occurring TF pairs in separate files for each cell type. The columns show the following: TF 1 name, TF 2 name, − log10(p-valueCTS), − log10(p-valueubiq), Ll score, frequency of the TF pair in other cell types, known PPI (1 = yes, 0 = no), motif similarity MOSTA. (ZIP) [file pcbi.1006372.s016.zip › File_AH_ligament_fibroblasts.csv]

TF1	TF2	log_pvalue_CTS	log_pvalue_ubiq	L_score	frequency	PPI	motif_similarity
TBP	FOXQ1	10	1.412	9.961	53	0	4.908
FOXJ2	ONECUT	10	0.228	9.772	52	0	4.253
TAL1:TCF3	YY1	10	0.336	9.664	36	0	5.744
FOXO3	BPTF	9.555	0.092	9.463	54	0	5.205
HSF1	ZNF238	9.629	0.482	9.146	30	0	5.492
ALX1	LHX3	10	0.888	9.112	59	0	5.901
POU2F1	PAX4	8.894	0.986	8.894	51	0	3.969
HNF1	FOXA	9.78	3.698	8.825	50	0	3.778
FOX	HNF1	8.935	1.978	8.803	44	0	4.035
EN1	ALX1	9.107	0.315	8.793	30	0	3.72
POU2F1	POU1F1	10	6.6	8.673	8	0	4.545
HNF1A	TBP	8.848	0.286	8.562	41	0	3.262
CEBP	NFIL3	10	6.652	8.499	18	0	5.675
FOXJ2	TBP	8.535	2.856	8.436	41	0	4.181
TAL1:TCF4	YY1	8.42	0.268	8.42	23	0	6.027
POU6F1	LHX3	10	1.805	8.195	44	0	5.793
NKX2-5	NKX3-1	10	1.806	8.194	34	0	5.368
POU3F2	POU6F1	10	7.471	8.156	6	0	5.756
STAT1	IKZF1	10	1.886	8.114	17	0	4.784
FOXF2	TBP	8.16	0.395	8.081	26	1	5.724
POU3F2	NKX6-1	8.145	0.796	7.906	24	0	4.918
IKZF2	IKZF1	10	2.683	7.894	30	0	5.763
NKX6-2	NKX3-1	10	2.223	7.777	47	0	4.349
POU2F1	NKX2-5	10	2.256	7.744	47	0	4.151
FOXA	ONECUT	10	4.494	7.715	45	1	4.694
TBP	TEF	10	5.621	7.658	43	0	4.047
STAT3	IKZF1	9.46	5.46	7.655	27	0	5.616
POU2F1	HOXA4	10	2.346	7.654	57	0	3.804
FOXO4	SOX5	10	2.378	7.622	21	0	5.74
TCF3	ZNF238	10	2.401	7.599	19	0	6.64
PRRX2	NKX3-1	7.598	0.06	7.538	51	0	4.976
TAL1	YY1	7.508	0	7.508	12	0	5.312
TBP	POU1F1	10	2.504	7.496	37	0	3.904
STAT1	NFATC	7.461	0	7.461	10	0	5.798
FOX	PAX2	8.945	1.49	7.455	25	0	4.496
IRF7	HMGA	8.07	0.679	7.391	11	0	4.742
OCT4	NANOG	10	5.53	7.365	16	0	5.881
SRY	FOXD1	9.007	1.834	7.364	20	0	5.493
FOX	ONECUT	10	2.645	7.355	52	0	5.824
EN1	HOXA3	10	2.675	7.325	32	0	4.16
STAT1	TEAD1	10	3.698	7.132	11	0	4.093
TBP	GZF1	10	2.91	7.09	31	0	4.575
STAT1	IKZF2	10	2.912	7.088	26	0	4.772
NKX6-2	NKX2-5	7.009	0	7.009	56	0	4.77
TBP	FOXI1	7.942	4.015	6.959	35	0	5.03
TBP	POU6F1	10	4.602	6.931	18	0	5.517
POU2F1	TBP	10	3.125	6.875	53	1	3.763
PRRX2	POU6F1	9.687	2.866	6.821	38	0	5.181
TEF	FOXD1	10	3.296	6.704	16	0	6.393
HNF1	ZBTB16	8.423	1.81	6.685	45	0	4.506
HNF1	TBP	7.632	0.954	6.678	44	0	3.381
TBP	LHX3	9.719	3.077	6.642	32	0	2.617
POU3F2	LHX3	10	3.389	6.611	40	0	5.456
POU2F1	HMGA	7.95	4.271	6.601	13	0	4.494
ONECUT	FOXI1	10	3.452	6.548	46	0	4.102
FOXF1	TBP	10	4.974	6.464	35	0	5.693
FOXF1:FOXJ1	CDX	9.1	2.64	6.461	31	0	3.855
POU2F1	FOXL1	10	3.586	6.414	43	0	3.703
IKZF2	ZNF384	10	3.62	6.38	6	0	4.971
FOXA	NKX6-2	10	4.876	6.375	33	0	4.391
POU3F2	TBP	6.839	1.391	6.331	45	1	4.409
FOXJ2	CDX	9.941	3.622	6.319	49	0	3.677
PRRX2	ALX1	10	3.742	6.258	41	0	6.111
BHLHB	IRF1	7.23	0.973	6.257	31	0	5.279
STAT5A	NFATC	10	6.607	6.254	13	0	5.605
STAT3	NFKB1	9.651	4.582	6.164	41	1	4.73
NKX6-2	NKX6-1	9.998	3.902	6.095	51	0	5.729
FOXF2	TEF	7.022	0.945	6.077	17	0	5.212
PAX4	STAT6	7.718	1.735	5.983	12	0	3.291
POU2F1	ZBTB16	6.194	1.637	5.973	22	0	3.622
SRF	HOXA3	8.072	4.105	5.968	19	0	4.266
HOXA4	HOXA3	10	4.04	5.96	44	0	3.508
CEBPA:DDIT3	OCT4	6.224	0.276	5.948	30	0	5.256
MEF2A	HMGA	5.921	1.554	5.921	10	0	4.335
ONECUT	FOXL1	10	4.104	5.896	36	0	4.924
NKX6-2	POU6F1	10	4.186	5.814	37	0	5.278
TAL1:TCF4	TFAP4	10	4.194	5.806	6	0	5.387
PBX1	ONECUT	10	5.144	5.753	39	0	5.968
GTF2I	EP300	5.734	0	5.734	2	0	3.083
ABCD4:VSX2	TLX2	6.447	0.792	5.655	35	0	5.029
TEF	FOXL1	10	4.422	5.578	15	0	5.075
NKX6-2	ALX1	10	4.456	5.544	49	0	4.954
POU3F2	HMGA	6.097	3.389	5.475	5	0	4.18
RAR:RXR:THR	RORA	10	4.553	5.447	24	0	5.87
CDX	TBP	7.472	2.069	5.439	43	0	4.477
POU2F1	NKX6-2	10	4.577	5.423	38	0	4.259
FOXO3	FOXP1	10	4.591	5.409	27	0	6.157
PBX1	LHX3	7.388	1.987	5.401	55	0	4.612
STAT3	NFKB	6.388	0.998	5.39	29	1	5.125
HNF1A	NKX6-2	7.911	3.185	5.369	47	0	4.723
FOXO1	TBP	5.353	0.504	5.353	9	0	4.541
FOXI1	TEF	7.688	2.341	5.346	49	0	5.188
FOXF1	TEF	10	4.659	5.341	15	0	5.463
STAT1	NANOG	10	5.4	5.32	25	0	4.588
IRF1	NKX2-5	10	5.059	5.268	42	0	4.679
PAX4	HOXA4	10	4.732	5.268	32	0	4.269
TBP	NKX6-2	10	4.744	5.256	28	0	4.675
TAL1:TCF3	TFAP4	10	6.862	5.173	6	0	5.192
MEF2A	NKX6-2	5.161	1.607	5.161	42	0	4.842
ABCD4:VSX2	NKX6-2	10	4.852	5.148	46	0	5.947
MEF2A	FOXL1	6.973	2.443	5.045	30	0	5.808
HNF1	NKX3-1	5.139	1.139	5.025	54	0	4.048
PRRX2	NKX6-1	10	4.977	5.023	30	0	6.538
FOXD3	ZNF384	6.888	1.923	4.965	16	0	4.035
FOXO1	BPTF	7.431	4.66	4.939	42	0	5.142
MEF2A	HNF1	10	5.069	4.931	13	0	4.629
HNF1	FOXL1	8.986	4.902	4.882	41	0	4.793
CDX	FOXL1	8.814	3.935	4.879	32	0	4.661
PAX4	ALX1	6.04	1.213	4.827	49	0	4.805
PAX4	HNF1	10	7.661	4.821	17	0	4.545
TAL1:TCF3	ZEB1	4.837	2.112	4.805	37	0	6.698
FOXO3	TEF	9.217	4.427	4.791	9	0	5.812
GATA4	IRF	6.638	1.873	4.765	13	0	4.032
POU2F1	NFIL3	5.087	0.947	4.713	39	0	4.355
HOXA4	ALX1	5.814	1.128	4.686	30	0	3.988
CEBP	NFATC	6.981	2.351	4.629	26	0	4.629
CDX	FOXC1	5.029	0.7	4.619	17	0	3.949
EN1	NFIL3	4.707	0.101	4.606	37	0	3.973
ALX1	POU6F1	7.338	2.734	4.604	35	0	4.788
FOXD3	EVI1	6.785	2.181	4.604	16	0	3.852
FOXO1	SOX2	9.303	4.72	4.583	37	0	4.209
MEF2A	FOXP1	5.006	1.637	4.583	18	0	5.42
HNF1	PRRX2	7.904	3.423	4.574	41	0	5.009
STAT3	NFKB:RELA	9.816	5.246	4.569	27	1	4.944
POU2F1	TEF	10	5.442	4.558	16	0	4.11
STAT5A	EVI1	4.521	0.816	4.493	30	0	3.039
FOXJ2	GATA	5.26	2.419	4.49	4	0	4.337
ZEB1	ZNF238	10	5.51	4.49	26	0	7.519
NKX2-5	HOXA3	6.449	1.978	4.471	37	0	4.493
CEBP	OCT4	5.925	3.008	4.463	20	0	4.098
ATF:CREB	CEBP	4.499	1.417	4.455	18	1	4.997
NKX6-2	PRRX2	10	5.581	4.419	24	0	5.835
FOXP1	FOXL1	7.511	3.094	4.417	25	0	7.45
FOXF1	ONECUT	4.557	0.159	4.398	24	0	3.974
FOXQ1	TEF	5.446	1.059	4.387	42	0	5.159
IRF2	PRDM1	10	5.614	4.386	21	0	7.508
HNF1	FOXQ1	7.814	3.459	4.355	18	0	4.677
POU2F1	FOXP1	7.415	3.093	4.321	45	0	5.268
FOXA	SOX2	4.76	0.709	4.306	6	0	4.007
ATF:CREB	POU2F1	4.301	0.17	4.301	16	0	3.367
POU3F2	CDX	5.313	1.9	4.258	44	0	4.056
POU2F1	HSF1	6.707	2.45	4.257	20	0	4.934
SRY	FOXL1	10	5.761	4.239	13	0	4.956
NKX6-2	HOXA4	5.11	0.872	4.237	48	0	4.466
POU2F1	MEF2A	5.087	2.761	4.235	16	0	3.86
LEF1:TCF	SOX:SRY	5.29	1.059	4.231	28	0	6.318
TAL1:TCF3	GATA1	4.386	0.235	4.206	3	0	4.485
FOXO1	PAX2	8.363	4.191	4.171	8	0	4.86
TBX5	RREB1	4.326	0.168	4.157	2	0	4.097
CEBP	IKZF2	4.153	1.708	4.153	3	0	3.755
ABCD4:VSX2	NKX2-5	10	5.849	4.151	18	0	6.006
ONECUT	FOXC1	4.304	0.163	4.142	36	0	4.405
NR1	ESRRA	6.998	2.889	4.109	31	0	5.541
EGR2	RREB1	4.098	0	4.098	22	0	4.122
POU2F1	RFX1	4.079	0.634	4.079	3	0	4.63
NKX3-1	LHX3	8.123	4.094	4.029	40	0	5.452
FOXJ2	HNF1	6.291	2.273	4.018	37	0	4.089
ELF1	HMGA	5.708	1.691	4.017	4	1	5.483
FOXF1	FOXP1	7.318	3.301	4.017	25	0	7.624
FOXO1	ZNF384	5.701	1.684	4.017	11	0	3.718
STAT5A	HSF1	4.012	0.572	4.012	27	0	4.381
FOXD3	CDX	6.738	2.747	3.991	40	0	3.629
FOXJ2	NKX6-2	10	6.026	3.974	15	0	5.018
POU2F1	HNF1	4.901	1.391	3.958	57	0	3.721
STAT5A	IRF7	4.832	0.916	3.916	13	0	4.28
CDX	NKX6-2	5.434	1.627	3.9	53	0	4.093
ATF:CREB	TEF	4.436	0.551	3.885	50	0	5.344
FOXF1:FOXJ1	HNF1	4.836	1.527	3.881	24	0	4.164
IRF	OCT4	3.85	0	3.85	13	0	4.037
FOXF1:FOXJ1	PAX2	9.284	5.448	3.836	10	0	5.431
STAT1	RELA	4.546	1.741	3.809	27	1	5.171
FOXJ2	FOXP1	10	6.222	3.778	13	0	6.12
BHLHB	NKX2-5	3.755	0.067	3.755	31	0	4.158
FOXF1	POU6F1	6.664	2.934	3.731	21	0	5.561
FOXF1	HNF1	3.792	0.586	3.633	28	0	4.222
FOXD3	HNF1	6.498	2.889	3.61	18	0	3.927
TBP	ZBTB16	4.13	1.637	3.61	12	0	4.797
RXR:VDR:NR1I	ELF:ELK:ETS:FLI1:GABP	3.852	1.305	3.598	1	0	3.502
PAX2	NFE2L1	6.515	2.918	3.597	26	0	4.316
ATF	ESR	5.167	1.571	3.596	23	0	3.523
NKX6-2	FOXL1	10	6.406	3.594	8	0	5.194
FOXJ2	POU6F1	3.766	1.177	3.565	20	0	4.844
FOXM1	ONECUT	7.699	4.143	3.556	12	0	4.835
POU2F1	PRRX2	10	6.466	3.534	10	0	4.847
TBX5	ZNF148	3.986	0.456	3.529	1	0	5.042
MEF2A	TEF	7.502	3.995	3.508	16	0	4.492
NKX2-5	LHX3	10	6.503	3.497	12	0	4.871
MYC:MAX	RUNX1	3.485	0.333	3.485	12	0	2.552
RREB1	ZIC3	4.663	1.18	3.483	15	0	4.359
FOXF1:FOXJ1	MEF2A	3.471	1.042	3.471	10	0	5.113
FOXJ2	SOX2	3.742	0.275	3.467	11	0	4.621
ATF:CREB	FOXL1	3.445	0	3.445	5	0	4.703
FOXJ2	TEF	3.444	0.305	3.444	55	0	4.574
MEF2A	HNF1A	10	6.559	3.441	8	0	4.821
HNF1A	POU6F1	4.24	0.8	3.439	25	0	3.945
MYF:MYOD:TCF	ZNF238	3.509	1.113	3.43	4	0	6.448
FOX	FOXP1	10	6.582	3.418	9	0	6.315
FOX	PBX1	3.685	0.268	3.418	24	0	4.314
MYC:MAX	AR	3.468	0.34	3.41	1	0	4.139
NKX2-5	HMX3	6.91	3.514	3.395	24	0	6.743
EN1	PRRX2	8.028	4.635	3.393	18	0	4.362
POU3F2	ONECUT	4.507	1.135	3.372	53	0	4.194
IRF	EVI1	5.457	2.81	3.347	18	0	3.542
FOXO4	BPTF	5.959	3.17	3.336	54	0	5.44
SOX3	ONECUT	4.037	0.704	3.332	17	0	5.794
HMGA	POU1F1	3.314	0.442	3.314	4	0	3.863
NFIL3	OCT4	3.309	0	3.309	5	0	4.626
MYOD1	MEIS1	5.128	1.825	3.303	12	0	4.621
PAX4	NKX6-2	10	6.7	3.3	38	0	4.449
HOXA3	HLF	3.446	0.186	3.261	13	0	3.429
SRY	ONECUT	3.438	0.806	3.244	14	0	4.134
TEF	ALX1	3.242	0	3.242	14	0	3.76
STAT6	IKZF1	5.014	1.781	3.234	8	0	4.98
CEBPB	NFIL3	5.097	2.462	3.232	31	0	5.986
STAT4	IKZF1	4.944	1.713	3.23	4	0	4.478
BPTF	SOX2	7.148	3.933	3.215	30	0	4.106
HOXA3	TLX2	4.937	1.74	3.197	4	0	3.87
EN1	HLF	3.494	0.313	3.181	23	0	3.473
MYF:MYOD:TCF	TGIF1	10	6.82	3.18	10	0	5.172
HMGA	NKX6-1	4.188	1.031	3.157	42	0	4.338
IKZF2	HMGA	3.151	0.693	3.151	25	0	4.568
RREB1	KLF4	4.492	1.665	3.15	3	0	4.006
PAX4	HMGA	10	6.852	3.148	3	0	4.393
MAF	SPZ1	3.754	0.608	3.145	2	0	4.184
STAT1	NFKB1	3.098	0	3.098	19	0	3.822
STAT5A	HSF2	3.306	0.212	3.094	3	0	3.776
PPARG	RORA	10	7.471	3.091	3	0	6.742
HNF1A	FOXA	3.088	0.363	3.088	40	0	3.651
E2F1	HMGA	3.062	0	3.062	6	0	4.749
PPARA:RXRA	SREBF1	5.037	2.494	3.036	19	0	4.918
SREBF1	ZIC2	6.264	3.766	3.036	39	0	4.753
AHR:ARNT	RREB1	3.058	0.03	3.028	15	0	3.626
EGR	MZF1	6.663	3.646	3.016	11	0	4.217
POU2F1	TLX2	3.82	0.816	3.003	20	1	5.019
POU3F2	PBX1	4.27	1.284	2.986	47	0	3.869
FOXF1:FOXJ1	NKX6-1	4.412	1.434	2.978	16	0	4.592
SREBF1	ZIC3	3.934	1.104	2.97	7	0	4.643
ONECUT	NKX6-2	5.285	2.322	2.964	54	0	2.615
POU2F1	EVI1	4.041	1.091	2.95	35	0	3.093
SREBF	TBX5	3.305	0.398	2.939	3	0	4.583
FOXJ2	SOX5	5.372	2.769	2.898	34	0	5.451
NKX2-5	PRDM1	5.037	2.141	2.896	3	0	5.901
STAT6	NKX6-2	3.261	0.386	2.874	15	0	3.097
PAX4	NKX6-1	4.263	1.412	2.851	30	0	4.384
HMGA	BPTF	7.23	4.398	2.832	10	0	2.978
NKX6-2	PDX1	3.218	0.611	2.807	31	0	5.504
STAT4	GFI1	3.475	0.672	2.802	5	0	4.301
SREBF	ZIC2	8.207	5.405	2.801	23	0	4.514
FOXD3	ONECUT	8.167	5.386	2.782	36	0	5.15
FOXQ1	FOXP1	7.635	4.876	2.759	12	0	6.35
TFAP4	TBX5	3.113	0.374	2.739	5	0	1.171
NKX2-1	NKX2-2	5.088	2.483	2.73	16	0	5.681
FOXO3	NANOG	7.227	4.532	2.695	25	0	5.604
IRF1	PRDM1	9.188	6.499	2.689	7	0	6.325
HNF4A	ZIC2	2.685	0	2.685	2	0	3.23
IRF7	IKZF2	3.226	0.546	2.679	3	0	4.186
STAT5A	NFKB1	3.584	0.908	2.676	26	0	3.812
CDC5L	TEF	2.906	0.241	2.665	35	0	4.146
POU3F2	FOXL1	4.377	1.721	2.656	28	0	4.635
FOXJ2	PBX1	3.382	0.768	2.614	21	0	3.6
SMAD4	HIC1	2.613	0	2.613	2	0	3.641
SP3	MZF1	4.01	1.405	2.605	6	0	4.06
RREB1	ZIC2	6.053	3.449	2.604	34	0	3.705
IRF1	BPTF	2.812	0.22	2.591	3	0	3.743
FOXD3	HMGA	4.25	1.663	2.587	10	0	3.627
CUX1	LHX3	4.397	1.837	2.56	52	0	4.98
PAX6	NR6A1	4.939	2.404	2.535	9	0	7.137
EVI1	ZNF384	4.486	1.954	2.532	8	0	2.753
XBP1	IKZF1	2.513	0	2.513	1	0	2.302
FOXA	POU6F1	3.622	1.114	2.507	9	0	4.306
FOXF1:FOXJ1	ONECUT	4.594	2.092	2.502	18	0	4.235
PAX2	IRF8	2.609	0.111	2.498	2	0	4.982
PAX6	POU1F1	2.649	0.164	2.498	17	0	4.124
ARID5B	PAX4	2.487	0	2.487	1	0	1.627
POU2F1	GATA	2.482	0.071	2.482	1	0	2.717
NKX6-2	FOXI1	9.116	6.648	2.468	19	0	5.206
IRF	FOXP1	3.172	0.714	2.458	32	0	4.874
GFI1B	PBX1	3.735	1.383	2.452	2	0	5.643
MYF:MYOD:TCF3	RFX	2.465	0.021	2.444	1	0	4.196
NKX6-2	EN1	3.304	0.872	2.432	22	0	3.833
FOXF1:FOXJ1	FOXD1	10	7.571	2.429	8	0	6.855
FOXF1	CDX	4.998	2.606	2.392	25	0	4.174
PBX1	CDX	2.949	0.577	2.373	26	0	3.716
FOXF1:FOXJ1	SOX5	3.438	1.078	2.36	10	0	5.383
FOXL1	FOXD1	7.307	4.952	2.355	3	0	6.776
IRF7	PRDM1	10	7.647	2.353	9	0	6.016
NKX2-5	POU6F1	3.264	0.912	2.351	37	0	4.831
PAX2	FOXI1	3.014	0.669	2.345	24	0	5.053
NR2F1:HNF4A	NR6A1	3.315	0.988	2.327	19	0	5.811
MZF1	KLF12	5.586	3.274	2.312	25	0	3.618
