# Supplementary material for: coTRaCTE predicts co-occurring transcription factors within cell-type specific enhancers
Source: PLoS Comput Biol. 2018 Aug 24;14(8):e1006372. doi: 10.1371/journal.pcbi.1006372 (PMC6126874; doi:10.1371/journal.pcbi.1006372)
Supplement: S3 File — Predicted co-occurring TF pairs in separate files for each cell type. The columns show the following: TF 1 name, TF 2 name, − log10(p-valueCTS), − log10(p-valueubiq), Ll score, frequency of the TF pair in other cell types, known PPI (1 = yes, 0 = no), motif similarity MOSTA. (ZIP) [file pcbi.1006372.s016.zip › File_AI_lung_fibroblast.csv]

TF1	TF2	log_pvalue_CTS	log_pvalue_ubiq	L_score	frequency	PPI	motif_similarity
EGR4	GLI	9.861	0	9.861	20	0	6.172
GATA1	EVI1	10	5.585	9.708	19	0	5.727
GATA6	EVI1	10	6.372	9.142	16	0	5.122
POU2F1	LHX3	9.779	4.782	9.13	26	0	4.16
STAT5A	NFKB:RELA	9.704	0.982	8.779	26	0	4.241
AHR:ARNT	RREB1	8.59	0.102	8.488	15	0	3.626
STAT5A	RELA	9.101	1.895	8.422	29	0	4.993
POU2F1	CDX	10	4.033	8.416	30	0	2.822
ALX1	LHX3	10	1.713	8.287	59	0	5.901
POU2F1	PAX4	8.263	1.922	8.263	51	0	3.969
CUX1	POU6F1	10	1.753	8.247	29	0	5.02
PRRX2	POU6F1	10	1.968	8.032	38	0	5.181
PBX1	LHX3	10	1.986	8.014	55	0	4.612
EN1	HOXA3	10	2.113	7.887	32	0	4.16
NKX2-5	HMX3	10	2.254	7.746	24	0	6.743
FOXJ2	ONECUT	8.49	1.788	7.696	52	0	4.253
CUX1	LHX3	8.225	0.534	7.691	52	0	4.98
POU2F1	NKX2-5	10	2.416	7.621	47	0	4.151
PRRX2	NKX3-1	8.218	0.614	7.605	51	0	4.976
LEF1	SOX:SRY	9.792	2.192	7.6	27	0	6.402
MYC:MAX	LMO2	9.888	2.29	7.598	18	0	3.481
EGR2	GLI	8.136	0.59	7.546	30	0	5.948
FOXF2	TBP	8.177	1.597	7.529	26	1	5.724
TAL1:TCF4	YY1	7.753	0.685	7.515	23	0	6.027
CDX	NKX6-2	8.64	2.494	7.368	53	0	4.093
TAL1:TCF3	ZEB1	7.815	3.356	7.325	37	0	6.698
NKX3-1	POU6F1	8.121	0.855	7.266	31	0	4.87
IRF	FOXP1	7.615	0.883	7.253	32	0	4.874
PAX4	NKX3-1	8.322	1.118	7.203	10	0	3.364
POU6F1	LHX3	10	2.822	7.178	44	0	5.793
NKX6-2	NKX2-5	7.062	0	7.062	56	0	4.77
FOXJ2	TEF	7.725	0.672	7.053	55	0	4.574
TBP	FOXQ1	10	2.947	7.053	53	0	4.908
FOXJ2	CDX	10	3.035	6.965	49	0	3.677
FOX	NKX6-2	9.56	2.775	6.785	47	0	4.586
TBP	TEF	10	4.968	6.758	43	0	4.047
FOXJ2	POU6F1	7.109	3.614	6.734	20	0	4.844
GATA3	EVI1	8.062	1.624	6.714	25	0	5.265
FOXJ2	POU2F1	7.122	3.874	6.673	50	0	3.35
FOXA	ONECUT	10	3.358	6.642	45	1	4.694
HNF1A	LHX3	10	7.712	6.599	7	0	5.779
POU3F2	PBX1	7.319	0.818	6.501	47	0	3.869
MEF2A	FOXL1	10	7.104	6.487	30	0	5.808
HNF1A	PRRX2	8.242	4.998	6.471	32	0	5.269
HNF1	PRRX2	10	7.198	6.444	41	0	5.009
NKX2-5	POU6F1	9.307	2.889	6.418	37	0	4.831
POU3F2	CDX	6.928	1.881	6.309	44	0	4.056
ONECUT	NKX6-2	9.217	3.022	6.195	54	0	2.615
STAT5A	NFKB1	7.088	0.94	6.148	26	0	3.812
RUNX1	SREBF1	6.469	0.325	6.143	10	0	5.271
POU2F1	HOXA4	7.533	1.416	6.117	57	0	3.804
NR1	ESRRA	8.39	2.284	6.107	31	0	5.541
LEF1:TCF	SOX2	6.491	0.388	6.102	19	0	5.995
HNF4A	LEF1:TCF	8.966	3.454	6.047	5	0	5.32
POU3F2	NKX3-1	6.519	2.821	6.022	29	0	4.037
NKX6-2	ALX1	10	3.985	6.015	49	0	4.954
POU2F1	TBP	10	3.986	6.014	53	1	3.763
OCT:POU2F	CEBP	6.149	2.945	5.93	12	1	4.337
PBX1	POU1F1	9.024	3.098	5.926	48	0	4.306
TEF	NKX3-1	6.768	0.86	5.908	43	0	3.624
NKX6-2	NKX3-1	10	4.1	5.9	47	0	4.349
CEBP	CBFB:RUNX	10	4.134	5.866	6	1	5.097
TAL1:TCF3	YY1	6.507	0.658	5.849	36	0	5.744
POU2F1	HLF	7.318	1.47	5.848	27	0	4.022
HNF1	NKX3-1	6.664	0.832	5.832	54	0	4.048
PBX1	ONECUT	10	4.948	5.813	39	0	5.968
POU2F1	NFIL3	6.525	1.247	5.772	39	0	4.355
NKX6-2	FOXC1	8.935	3.256	5.679	29	0	5.49
ATF:CREB	CEBP	5.915	1.976	5.669	18	1	4.997
NKX6-2	NKX6-1	10	4.343	5.657	51	0	5.729
STAT1	PRDM1	10	4.371	5.629	13	0	5.077
ATF:CREB	TEF	5.947	0.32	5.628	50	0	5.344
FOXF1:FOXJ1	NKX6-1	7.004	1.417	5.587	16	0	4.592
PRRX2	NKX6-1	10	4.45	5.55	30	0	6.538
BHLHB	NKX2-5	5.54	0.142	5.54	31	0	4.158
PAX4	HOXA4	10	4.505	5.495	32	0	4.269
HOXA4	HOXA3	10	4.534	5.466	44	0	3.508
RORA	NR5A1	8.937	3.472	5.465	46	0	5.578
NR6A1	NR5A1	10	4.543	5.457	44	0	6.48
POU2F1	NKX6-2	10	4.898	5.447	38	0	4.259
FOXF1	PAX2	8.151	2.706	5.445	29	0	5.354
HNF1	FOXA	6.585	4.257	5.415	50	0	3.778
CEBP	TEF	5.651	1.81	5.401	19	0	3.937
NKX6-2	POU6F1	10	4.604	5.396	37	0	5.278
HNF1	NKX6-1	9.513	4.157	5.356	37	0	5.251
CEBP	EN1	6.941	4.172	5.327	25	0	2.964
POU1F1	NKX3-1	5.267	0.05	5.267	36	0	3.893
PDX1	ALX1	8.466	3.222	5.245	36	0	5.262
CEBP	RUNX	7.329	2.099	5.23	4	1	5.038
IRF1	NKX2-5	7.142	4.44	5.225	42	0	4.679
NR2F	ESRRA	7.408	4.472	5.217	33	0	5.786
FOXA	NKX6-2	8.674	5.985	5.173	33	0	4.391
PBX1	PRRX2	7.484	2.314	5.169	32	0	5.191
SREBF1	ZIC2	7.948	2.875	5.155	39	0	4.753
STAT1	RELA	6.841	1.727	5.114	27	1	5.171
ONECUT	FOXI1	6.752	1.638	5.113	46	0	4.102
PAX6	POU1F1	5.103	0.194	5.103	17	0	4.124
CUX1	PRRX2	5.972	2.59	5.088	15	0	4.949
PPARA:RXRA	SREBF1	6.376	1.37	5.006	19	0	4.918
PRRX2	ALX1	10	5.043	4.957	41	0	6.111
RREB1	FOXP1	5.417	0.477	4.94	8	0	5.678
HNF1	CUX1	6.397	1.475	4.922	30	0	4.349
NKX6-2	TEF	7.606	2.729	4.877	13	0	4.268
ATF:JUN	SREBF1	4.931	0.076	4.854	1	0	3.989
CDC5L	TEF	5.564	0.72	4.844	35	0	4.146
HNF1A	NKX6-2	10	5.166	4.834	47	0	4.723
TBP	FOXI1	9.268	6.435	4.829	35	0	5.03
POU3F2	PAX8	5.241	2.047	4.805	5	0	3.685
FOXO4	BPTF	8.575	3.864	4.71	54	0	5.44
TBP	NKX6-2	10	5.29	4.71	28	0	4.675
POU3F2	CDC5L	10	5.328	4.672	33	0	5.466
POU2F1	NKX3-1	6.168	1.674	4.658	43	0	3.255
POU3F2	LHX3	7.714	3.071	4.643	40	0	5.456
TBP	POU6F1	10	5.379	4.621	18	0	5.517
TBP	FOXC1	7.813	3.215	4.598	12	0	4.867
FOX	ONECUT	7.885	3.296	4.59	52	0	5.824
POU3F2	ONECUT	5.109	0.824	4.581	53	0	4.194
NR2F1:HNF4A	NR6A1	5.694	1.128	4.566	19	0	5.811
STAT6	RELA	5.069	2.399	4.548	11	1	4.938
POU2F1	POU6F1	7.898	5.118	4.532	15	0	3.513
POU2F1	TLX2	5.002	0.475	4.527	20	1	5.019
PAX4	POU6F1	7.207	2.685	4.521	25	0	4.181
IRF	EVI1	9.632	5.125	4.507	18	0	3.542
GATA6	LMO2	10	5.55	4.45	14	0	5.703
CEBP	CUX1	4.435	1.521	4.435	4	0	3.608
CUX1	TBP	6.002	1.611	4.392	12	0	2.707
ONECUT	LHX3	6.618	2.229	4.389	44	0	5.213
POU2F1	CUX1	4.401	1.388	4.38	31	0	3.539
HSF1	ALX4	7.558	3.215	4.343	1	0	5.816
ZIC2	SPZ1	4.454	0.113	4.341	7	0	3.577
CREB1:CREM	HLF	6.525	3.261	4.327	1	0	5.046
ATF	ESR	5.871	1.568	4.304	23	0	3.523
NKX2-1	NKX2-2	6.89	2.906	4.292	16	0	5.681
HNF1A	FOXA	4.351	0.697	4.278	40	0	3.651
PDX1	POU6F1	4.66	0.387	4.273	5	0	4.044
POU3F2	PRRX2	6.228	1.969	4.259	42	0	5.123
FOXJ2	SOX5	8.398	4.177	4.221	34	0	5.451
STAT1	NFKB1	4.214	0	4.214	19	0	3.822
STAT6	NFKB:RELA	5.549	3.021	4.213	7	1	4.409
HNF1	ZBTB16	5.227	1.709	4.143	45	0	4.506
FOXO1	BPTF	10	5.862	4.138	42	0	5.142
HSF2	ALX4	10	5.865	4.135	7	0	5.9
PPARG	ESR	10	6.212	4.124	24	0	5.822
FOX	HNF1A	4.107	0.911	4.107	20	0	4.056
CEBP	FOXA	5.574	2.706	4.085	17	0	4.583
NKX3-1	LHX3	10	5.932	4.068	40	0	5.452
FOXO3	BPTF	7.413	3.353	4.06	54	0	5.205
NKX6-1	POU6F1	4.1	0.045	4.056	29	0	4.847
HNF1	PBX1	10	5.953	4.047	30	0	3.837
CEBP	TLX2	4.038	0.194	4.036	4	0	3.744
TBP	LHX3	9.197	5.164	4.034	32	0	2.617
HNF4A	NR6A1	10	5.976	4.024	22	0	5.075
POU2F1	STAT6	5.361	1.346	4.015	23	0	3.541
HNF1A	TBP	4.669	0.656	4.013	41	0	3.262
IRF8	SRY	3.996	0	3.996	15	0	4.278
CUX1	FOXQ1	4.007	0.29	3.99	4	0	4.101
MEF2A	NKX6-2	5.724	2.632	3.96	42	0	4.842
PAX4	STAT6	4.913	0.956	3.957	12	0	3.291
ONECUT	FOXL1	10	6.101	3.899	36	0	4.924
POU2F1	HNF1	5.233	1.796	3.861	57	0	3.721
HNF1A	NKX6-1	4.866	1.019	3.847	29	0	4.221
HNF1A	PBX1	4.823	0.989	3.841	30	0	4.215
CREB1	BACH1	10	6.176	3.824	2	0	6.218
NR3C1	SOX3	4.175	0.351	3.824	12	0	4.886
HNF4A	TFAP2	3.821	0.203	3.821	5	0	2.793
PDX1	PRRX2	3.809	0	3.809	34	0	4.447
CDX	LHX3	4.121	0.365	3.756	34	0	3.695
STAT6	ZNF384	4.544	0.788	3.756	7	0	4.888
PAX4	ALX1	4.398	0.666	3.732	49	0	4.805
BHLHB	IRF1	4.691	0.963	3.728	31	0	5.279
FOXF1:FOXJ1	POU2F1	4.199	0.794	3.709	30	0	4.342
FOXD3	POU6F1	4.071	0.367	3.705	31	0	4.944
HIF1A	XBP1	10	6.296	3.704	24	0	5.997
SREBF1	KLF12	4.486	0.994	3.695	9	0	4.355
HNF1A	ONECUT	5.87	2.183	3.686	14	0	4.51
HOXA3	TEF	3.908	0.238	3.671	10	0	2.868
HNF1A	ZBTB16	4.544	2.229	3.666	16	0	5.083
STAT5A	HSF1	4.062	1.314	3.604	27	0	4.381
PDX1	HOXA5	4.066	0.489	3.577	4	0	5.943
TAL1	YY1	3.559	0.118	3.559	12	0	5.312
STAT5B	HSF1	3.604	0.377	3.541	25	0	5.665
FOXD3	ONECUT	8.813	5.295	3.518	36	0	5.15
NR1	RORA	10	7.158	3.513	10	0	6.112
STAT	HSF2	3.51	0.079	3.51	6	0	4.028
EVI1	TEF	3.497	0.896	3.497	10	0	4.059
MYOD1	MEIS1	5.684	2.189	3.495	12	0	4.621
IKZF2	IKZF1	10	7.69	3.492	30	0	5.763
CDX	FOXL1	10	6.523	3.477	32	0	4.661
NKX2-1	HMX3	3.477	0.562	3.477	4	0	5.532
ATF:CREB	CEBPB	3.464	0	3.464	3	1	5.406
NKX6-2	PDX1	3.648	0.219	3.429	31	0	5.504
LEF1:TCF	NANOG	4.912	1.509	3.404	19	0	5.569
HNF1A	POU6F1	5.051	1.662	3.389	25	0	3.945
ATF:CREB	SREBF1	4.022	1.023	3.313	2	0	4.648
EVI1	CRX:RAX	3.313	0.611	3.313	3	0	3.727
PAX2	NFE2L1	6.577	3.271	3.305	26	0	4.316
CEBP	PRRX2	4.435	1.131	3.304	6	0	3.372
FOXD3	CDX	6.101	3.501	3.295	40	0	3.629
HNF4A	ITGAL	4.007	0.715	3.292	20	0	3.636
STAT5A	HSF2	3.304	0.033	3.289	3	0	3.776
ONECUT	TEF	3.288	0	3.288	12	0	2.731
CREB1	BACH2	7.814	4.529	3.285	1	0	6.689
ABCD4:VSX2	NKX6-2	10	6.726	3.274	46	0	5.947
FOXJ2	CDC5L	5.033	1.762	3.271	10	0	3.778
HSF1	HMGA	3.244	0.736	3.244	9	0	3.618
SREBF1	ZNF423	3.241	0	3.241	3	0	5.685
RORA	NR6A1	9.211	5.979	3.232	27	0	6.767
NKX6-2	HOXA4	3.912	0.711	3.201	48	0	4.466
PAX4	NKX6-2	10	6.812	3.188	38	0	4.449
POU3F2	NKX2-5	3.9	0.72	3.18	41	0	4.511
FOXF1	HNF1A	3.389	0.251	3.138	30	0	3.971
FOXF2	FOXP1	5.27	2.17	3.1	21	0	6.987
POU3F2	NKX6-1	3.528	0.684	3.091	24	0	4.918
RREB1	ZIC2	6.025	2.957	3.068	34	0	3.705
LMO2	EVI1	5.275	2.21	3.065	12	0	5.047
MYF:MYOD:TCF	TGIF1	7.494	4.437	3.058	10	0	5.172
POU2F1	HSF1	5.323	2.268	3.055	20	0	4.934
NKX6-2	ZBTB16	3.481	0.448	3.033	20	0	4.966
CEBP	RUNX1	8.896	5.891	3.005	5	1	4.686
PBX1	ALX1	3.143	0.144	2.999	20	0	4.167
FOXF1	TBP	10	7.014	2.986	35	0	5.693
STAT5A	IRF2	3.723	1.221	2.974	3	0	4.37
RREB1	BPTF	3.557	0.601	2.956	6	0	5.081
MYC:MAX	RUNX1	3.252	0.305	2.947	12	0	2.552
STAT1	IKZF1	5.42	2.663	2.924	17	0	4.784
NKX3-1	NKX6-1	7.857	4.959	2.898	17	0	4.696
HOXA3	NKX3-1	2.889	0	2.889	3	0	2.811
ZEB1	ZNF238	8.04	5.153	2.886	26	0	7.519
HNF1A	ALX1	2.885	0.22	2.885	44	0	4.481
TEF	POU6F1	3.989	1.129	2.86	30	0	4.615
ARID5B	POU3F2	3.059	0.209	2.85	1	0	4.608
EGR1	GLI	2.84	0	2.84	9	0	5.861
FOXF1	NKX6-2	5.571	2.76	2.811	20	0	4.821
SOX5	PBX1	3.833	1.039	2.794	46	0	4.814
MYF:MYOD:TCF	SREBF1	4.533	1.746	2.787	10	0	5.437
SOX5	HNF1	3.399	0.613	2.787	10	0	3.783
FOXF1:FOXJ1	TEF	5.725	2.939	2.786	29	0	4.9
IRF8	ZEB1	3.069	0.287	2.781	4	0	5.047
FOXI1	TEF	8.223	5.447	2.776	49	0	5.188
IKZF2	HMGA	4.635	1.859	2.776	25	0	4.568
LMO2	MTF1	2.769	0	2.769	2	0	3.603
MEF2	NKX6-2	4.701	1.951	2.75	13	0	4.414
HNF1	TEF	3.288	0.554	2.734	21	0	2.972
ABCD4:VSX2	ALX1	10	7.272	2.728	22	0	5.865
CBFB:RUNX	HES1	2.719	0	2.719	4	0	4.646
CEBP	POU6F1	3.519	0.8	2.719	14	0	3.034
POU2F1	PBX1	3.174	0.628	2.714	28	0	3.153
VDR	ESR	3.421	0.71	2.71	3	0	4.845
HOXA4	ALX1	3.658	0.951	2.707	30	0	3.988
SREBF1	ZEB1	6.763	4.063	2.701	33	0	5.898
IKZF1	PITX2	3.996	1.296	2.7	21	0	5.041
PGR	SOX3	3.359	0.659	2.7	3	0	5.17
FOXO4	NANOG	8.817	6.131	2.686	13	0	5.098
FOXA	NKX3-1	4.145	1.881	2.678	27	0	3.768
GATA4	IRF	5.144	2.506	2.67	13	0	4.032
POU3F2	ABCD4:VSX2	7.203	4.54	2.663	17	0	4.477
MYF:MYOD:TCF	MEIS1	4.001	1.391	2.61	5	0	4.516
FOXJ2	HOXA3	4.477	1.874	2.603	9	0	3.478
HNF4A	TFAP2C	2.593	0	2.593	29	0	3.697
ATF:CREB	FOXJ2	2.588	0	2.588	1	0	3.252
STAT6	REL	3.486	0.917	2.569	13	0	4.801
MEF2	FOXL1	7.304	4.742	2.563	16	0	4.838
FOXO3	TEF	8.455	5.904	2.551	9	0	5.812
SPI1	STAT3	4.021	1.474	2.547	4	0	5.4
HNF4:NR2F	NR6A1	2.921	0.377	2.544	7	0	5.408
GATA6	CRX:RAX	2.976	0.446	2.53	2	0	4.372
FOXJ2	HLF	3.053	0.529	2.524	3	0	2.706
GATA4	NANOG	5.008	2.497	2.512	10	0	3.883
MYOD1	SREBF1	5.396	2.898	2.498	2	0	6.304
STAT6	EVI1	3.122	0.661	2.461	4	0	2.877
MEF2	HNF1A	2.455	0.207	2.455	12	0	3.534
NR3C1:PGR	HSF1	2.456	0.004	2.452	1	0	4.043
FOXJ2	PAX2	5.063	2.612	2.451	19	0	4.991
NR1	PDX1	5.024	2.577	2.447	2	0	4.237
ONECUT	PDX1	2.408	0	2.408	2	0	3.419
FOX	DBP	5.852	3.447	2.405	6	0	4.517
FOX	TEF	3.734	1.349	2.385	14	0	3.889
LEF1:TCF	SOX:SRY	3.119	0.75	2.369	28	0	6.318
TBX5	T:BRACH	4.575	2.207	2.368	26	0	7.408
GATA	NKX2-2	2.362	0	2.362	4	0	4.041
NFKB:RELA	HSF1	3.126	0.779	2.347	1	0	3.674
PRRX2	HOXA4	10	7.661	2.339	5	0	4.965
TBX5	TGIF1	3.238	0.908	2.33	12	0	5.199
STAT3	NFKB	3.52	1.193	2.326	29	1	5.125
NR2F2	ESR	2.696	0.386	2.309	1	0	4.836
EVI1	LHX3	3.055	0.749	2.306	17	0	3.611
FOS:JUN:AP1	SMAD4	3.282	0.987	2.296	3	1	3.964
NKX6-2	PRRX2	10	7.723	2.277	24	0	5.835
NKX6-2	FOXI1	10	7.737	2.263	19	0	5.206
VDR	TCF3	2.252	0	2.252	2	0	2.735
SREBF	ZIC2	6.738	4.49	2.248	23	0	4.514
FOXF1	POU6F1	6.311	4.068	2.243	21	0	5.561
ONECUT	POU1F1	2.738	0.497	2.241	32	0	4.106
HIF1A	EGR4	3.969	1.735	2.234	2	0	5.199
