# Supplementary material for: coTRaCTE predicts co-occurring transcription factors within cell-type specific enhancers
Source: PLoS Comput Biol. 2018 Aug 24;14(8):e1006372. doi: 10.1371/journal.pcbi.1006372 (PMC6126874; doi:10.1371/journal.pcbi.1006372)
Supplement: S3 File — Predicted co-occurring TF pairs in separate files for each cell type. The columns show the following: TF 1 name, TF 2 name, − log10(p-valueCTS), − log10(p-valueubiq), Ll score, frequency of the TF pair in other cell types, known PPI (1 = yes, 0 = no), motif similarity MOSTA. (ZIP) [file pcbi.1006372.s016.zip › File_AJ_lymph_microvascular_endothelial_dermal.csv]

TF1	TF2	log_pvalue_CTS	log_pvalue_ubiq	L_score	frequency	PPI	motif_similarity
FOXA	TEF	10	3.024	10	32	0	4.446
POU2F1	PAX4	10	1.618	10	51	0	3.969
POU2F1	STAT6	10	0.621	9.97	23	0	3.541
NKX6-2	NKX2-5	10	0.37	9.63	56	0	4.77
POU2F1	HNF1	10	3.059	9.611	57	0	3.721
HNF1	NKX3-1	10	2.461	9.314	54	0	4.048
FOXJ2	SOX5	10	2.668	9.168	34	0	5.451
FOXJ2	TEF	9.349	0.246	9.102	55	0	4.574
CDX	LHX3	10	1.394	9.071	34	0	3.695
HNF1	TEF	9.732	1.008	9.063	21	0	2.972
PAX4	ALX1	10	1.028	8.972	49	0	4.805
MEF2A	FOXP1	10	2.105	8.869	18	0	5.42
MEF2A	TEF	10	5.212	8.839	16	0	4.492
FOXJ2	NKX3-1	9.746	2.028	8.803	35	0	4.362
FOXJ2	POU2F1	9.741	3.29	8.777	50	0	3.35
ATF:CREB	CEBP	8.757	1.864	8.757	18	1	4.997
POU2F1	EVI1	10	1.388	8.712	35	0	3.093
SRY	ONECUT	9.68	0.968	8.712	14	0	4.134
STAT3	NFKB1	10	1.314	8.686	41	1	4.73
FOXJ2	TBP	10	5.61	8.666	41	0	4.181
CDC5L	NKX6-1	9.965	1.34	8.626	5	0	4.343
TCF3	TBX5	10	1.43	8.572	19	0	5.731
POU3F2	ONECUT	10	1.439	8.561	53	0	4.194
POU2F1	NKX3-1	10	4.277	8.549	43	0	3.255
FOXJ2	MEF2A	9.134	4.375	8.462	9	0	4.891
HNF1	FOXA	10	4.843	8.459	50	0	3.778
POU3F2	NKX2-5	10	1.545	8.455	41	0	4.511
HNF1A	FOXA	8.399	0.402	8.399	40	0	3.651
FOXJ2	CUX1	8.368	1.724	8.368	13	0	3.942
POU2F1	ZBTB16	8.724	3.848	8.284	22	0	3.622
POU3F2	CDX	10	4.165	8.277	44	0	4.056
STAT3	NFKB:RELA	10	1.974	8.269	27	1	4.944
ONECUT	POU1F1	9.821	1.555	8.266	32	0	4.106
HNF4A	TCF3	8.252	0.27	8.252	18	0	3.32
FOXJ2	ONECUT	10	1.792	8.208	52	0	4.253
CDX	NKX6-2	10	1.851	8.19	53	0	4.093
POU2F1	CDX	10	3.746	8.19	30	0	2.822
STAT6	NKX6-2	10	1.862	8.138	15	0	3.097
OCT4	SOX2	9.215	3.405	8.119	27	0	5.798
ALX1	LHX3	10	1.897	8.103	59	0	5.901
TBP	FOXQ1	10	1.951	8.049	53	0	4.908
POU2F1	FOXA	8.724	4.052	8.028	18	0	4.411
FOXA	POU6F1	10	2.392	7.946	9	0	4.306
HNF1	ZBTB16	9.441	1.496	7.945	45	0	4.506
ATF:CREB	TEF	8.791	0.895	7.896	50	0	5.344
FOXD3	LHX3	9.475	1.582	7.893	24	0	4.018
POU2F1	EN1	10	2.134	7.866	27	0	3.039
EGR2	GLI	9.299	1.479	7.82	30	0	5.948
SOX5	ONECUT	9.171	1.506	7.664	7	0	3.811
OCT:POU2F	FOXC1	8.654	1.024	7.63	14	0	4.812
HNF1A	NKX6-1	8.398	1.121	7.616	29	0	4.221
STAT5A	IRF	10	2.812	7.597	35	0	4.125
PRRX2	NKX3-1	10	2.411	7.589	51	0	4.976
FOXD3	TEF	10	2.449	7.551	8	0	4.704
POU2F1	HOXA4	9.456	1.907	7.549	57	0	3.804
POU2F1	PBX1	7.535	1.204	7.535	28	0	3.153
PDX1	PRRX2	10	2.469	7.531	34	0	4.447
HNF1A	POU6F1	10	2.476	7.524	25	0	3.945
SOX3	ONECUT	7.677	0.174	7.503	17	0	5.794
TAL1:TCF3	ZEB1	7.663	1.669	7.498	37	0	6.698
SOX5	PBX1	9.023	1.541	7.482	46	0	4.814
POU2F1	NKX6-1	7.514	3.26	7.473	37	0	4.134
POU2F1	STAT5A	7.698	1.413	7.438	16	1	3.313
POU3F2	NKX3-1	9.437	2.773	7.41	29	0	4.037
FOXJ2	CDX	10	3.362	7.376	49	0	3.677
FOXO3	BPTF	10	2.631	7.369	54	0	5.205
NKX6-2	POU1F1	9.656	2.289	7.367	23	0	3.544
CDX	TBP	10	3.738	7.346	43	0	4.477
LEF1	SOX:SRY	9.463	2.154	7.308	27	0	6.402
MEF2	FOXP1	10	2.738	7.262	18	0	5.986
POU3F2	TBP	9.778	2.564	7.241	45	1	4.409
PAX4	POU6F1	10	2.828	7.172	25	0	4.181
ONECUT	FOXI1	8.84	1.671	7.169	46	0	4.102
CDX	TEF	7.288	2.769	7.156	23	0	3.807
MEF2A	HOXA4	9.953	4.173	7.155	17	0	5.514
MEF2A	FOXL1	10	3.972	7.15	30	0	5.808
CUX1	POU1F1	8.616	1.491	7.125	26	0	3.417
FOX	PAX2	9.734	2.637	7.097	25	0	4.496
IKZF2	EVI1	7.285	0.746	7.097	4	0	3.968
STAT4	IRF7	7.726	0.675	7.051	4	0	4.652
PBX1	POU1F1	9.928	3.014	6.914	48	0	4.306
ZBTB16	OCT4	8.755	1.861	6.893	15	0	3.557
STAT5A	NFATC	10	4.089	6.874	13	0	5.605
FOXO4	BPTF	10	3.794	6.835	54	0	5.44
STAT5A	RELA	7.021	1.56	6.821	29	0	4.993
CUX1	LHX3	10	3.225	6.775	52	0	4.98
FOX	ONECUT	10	3.235	6.765	52	0	5.824
STAT5A	REL	7.201	1.495	6.755	21	0	4.441
AHR	EGR2	10	3.252	6.748	18	0	5.654
HMGA	HOXA4	7.827	1.114	6.714	7	0	3.431
EN1	NFIL3	7.01	0.309	6.701	37	0	3.973
SOX3	NANOG	10	3.305	6.695	8	0	6.333
RORA	NR5A1	9.867	3.18	6.688	46	0	5.578
IKZF2	HMGA	6.686	0.708	6.686	25	0	4.568
SOX5	SOX2	10	3.317	6.683	11	0	6.301
POU2F1	NFIL3	8.25	2.225	6.682	39	0	4.355
STAT6	HNF1	6.657	0	6.657	1	0	1.9
MYOD1	ZEB1	10	5.473	6.585	6	0	6.195
HNF4A	ZIC1	6.89	0.319	6.571	12	0	3.166
HNF1A	FOXL1	7.726	1.499	6.565	30	0	4.34
FOXD3	EVI1	10	3.471	6.529	16	0	3.852
TBP	POU1F1	10	3.771	6.525	37	0	3.904
FOXF1	HNF1A	6.89	0.385	6.506	30	0	3.971
TBX5	T:BRACH	8.684	2.489	6.496	26	0	7.408
POU2F1	TBP	10	3.517	6.483	53	1	3.763
CDX	NKX3-1	9.412	4.824	6.478	17	0	3.834
MEF2A	EVI1	7.428	1.939	6.459	19	0	3.646
HNF1A	ALX1	6.432	0.275	6.432	44	0	4.481
CDC5L	TEF	8.15	1.724	6.425	35	0	4.146
ELF1	NFATC	10	3.579	6.421	14	0	6.165
EVI1	TEF	6.419	2.394	6.419	10	0	4.059
ONECUT	NKX6-2	9.136	2.732	6.405	54	0	2.615
STAT3	NFKB	6.538	0.133	6.405	29	1	5.125
HOXA4	HOXA3	10	3.617	6.383	44	0	3.508
ELF1	STAT1	6.374	0	6.374	5	0	5.269
POU2F1	FOXP1	10	3.661	6.339	45	0	5.268
RAR:RXR:NR2F:NR1	ESRRA	7.664	1.342	6.321	8	0	4.803
OCT:POU2F	STAT6	6.296	0	6.296	4	0	3.075
HNF1	PBX1	10	5.653	6.238	30	0	3.837
PBX1	LHX3	10	3.775	6.225	55	0	4.612
CDX	FOXI1	10	3.8	6.2	31	0	4.025
FOXJ2	CDC5L	7.298	1.246	6.165	10	0	3.778
STAT5A	EVI1	6.825	0.928	6.157	30	0	3.039
STAT5A	GATA4	9.048	2.899	6.148	10	0	3.682
FOXJ2	PAX2	9.524	3.385	6.139	19	0	4.991
FOXJ2	OCT4	6.485	1.614	6.135	9	0	3.957
ELF1	STAT	6.883	0.754	6.129	2	0	5.459
FOXF1:FOXJ1	PBX1	6.394	0.284	6.109	19	0	4.144
ETV4	MAF	7.724	1.624	6.1	11	0	5.879
NR1	ITGAL	6.394	0.294	6.099	14	0	4.397
EVI1	NKX6-2	6.859	2.125	6.047	13	0	3.946
STAT6	IRF	6.147	0.362	5.991	2	1	4.047
FOXD3	CDX	8.758	2.773	5.984	40	0	3.629
STAT5A	NKX6-2	7.701	1.75	5.951	10	0	2.621
CUX1	NKX6-2	7.584	2.081	5.944	20	0	3.95
NKX2-5	HOXA3	10	4.078	5.922	37	0	4.493
ONECUT	LHX3	10	4.129	5.871	44	0	5.213
STAT5A	ALX1	5.871	0	5.871	2	0	3.441
MEF2A	PBX1	7.277	1.716	5.856	6	0	3.911
HNF1	ALX1	6.646	0.823	5.823	38	0	4.421
HNF1A	CDX	5.779	1.218	5.779	13	0	3.347
ONECUT	HMGA	6.037	0.264	5.773	16	0	4.105
MYOD1	TGIF1	6.188	1.186	5.769	19	0	5.353
HNF1	POU6F1	10	4.253	5.747	15	0	4.304
EVI1	ZNF384	8.255	2.517	5.738	8	0	2.753
POU1F1	POU6F1	9.743	4.04	5.703	27	0	4.264
ZEB1	TBX5	10	5.347	5.698	17	0	6.078
POU2F1	MEF2	7.491	3.342	5.679	9	0	3.641
STAT1	NANOG	10	5.807	5.679	25	0	4.588
HNF1	FOXL1	10	4.955	5.671	41	0	4.793
NKX2-1	HMX3	5.667	0.376	5.667	4	0	5.532
PBX1	ZBTB16	5.655	0	5.655	5	0	2.916
ELF2	EP300	9.229	3.585	5.644	7	0	5.074
NKX6-2	NKX6-1	10	4.373	5.627	51	0	5.729
TEF	NKX3-1	6.664	1.049	5.615	43	0	3.624
STAT5A	NFKB:RELA	6.15	1.441	5.603	26	0	4.241
HNF1	FOXQ1	10	4.435	5.565	18	0	4.677
FOXJ2	HOXA3	7.827	2.263	5.564	9	0	3.478
MZF1	KLF12	10	4.445	5.555	25	0	3.618
FOXA	ONECUT	10	5.413	5.538	45	1	4.694
STAT5A	IRF7	5.527	0.298	5.527	13	0	4.28
HNF1A	FOXQ1	7.133	2.621	5.525	7	0	4.226
RORA	NR6A1	10	4.512	5.488	27	0	6.767
NFATC	ZNF384	7.302	1.828	5.474	10	0	5.631
STAT6	FOXC1	5.631	0.163	5.468	2	0	3.901
NKX2-1	NKX2-2	8.273	2.971	5.448	16	0	5.681
POU2F1	NKX2-5	10	4.553	5.447	47	0	4.151
CDC5L	LHX3	6.434	0.99	5.443	23	0	4.175
MYOG	HIC1	7.995	2.561	5.434	5	0	4.049
FOXD3	NKX6-1	6.495	1.064	5.431	25	0	4.125
POU2F1	FOXC1	6.598	2.346	5.428	19	0	4.651
GATA3	EVI1	8.593	3.168	5.425	25	0	5.265
FOXJ2	POU1F1	7.395	1.981	5.415	18	0	3.39
IRF1	SRY	5.814	0.451	5.363	28	0	3.874
POU2F1	STAT1	5.362	1.318	5.362	2	0	3.967
IRF2	PRDM1	10	4.64	5.36	21	0	7.508
NKX2-5	EN1	5.872	0.552	5.32	10	0	3.478
EGR2	RREB1	5.315	0	5.315	22	0	4.122
FOXI1	TEF	10	4.687	5.313	49	0	5.188
MYF:MYOD:TCF3	HIC1	8.919	3.608	5.311	1	0	4.172
FOXD3	POU6F1	5.866	0.568	5.298	31	0	4.944
FOXF1	ONECUT	6.694	1.399	5.294	24	0	3.974
NFKB:RELA	NFATC	10	4.712	5.288	10	0	5.099
FOXQ1	TEF	10	4.732	5.268	42	0	5.159
STAT6	MAF	6.157	0.904	5.253	9	0	5.683
TBX5	TGIF1	6.558	1.317	5.241	12	0	5.199
ETS1	STAT6	8.453	3.26	5.194	11	1	5.778
FOXF1	CDX	10	4.823	5.177	25	0	4.174
NFIL3	TEF	7.064	1.9	5.164	21	0	5.688
PAX4	NKX6-1	10	4.863	5.137	30	0	4.384
STAT4	TEAD1	9.275	4.137	5.137	8	0	4.835
PRRX2	POU6F1	10	4.872	5.128	38	0	5.181
PAX2	NFE2L1	7.854	2.741	5.113	26	0	4.316
FOX	TEF	6.19	1.086	5.104	14	0	3.889
HNF1A	FOXI1	5.633	0.538	5.095	14	0	4.156
HNF1	EVI1	10	4.913	5.087	14	0	2.997
FOXF1:FOXJ1	TEF	7.684	2.601	5.082	29	0	4.9
POU6F1	LHX3	10	4.923	5.077	44	0	5.793
NR6A1	NR5A1	10	4.951	5.049	44	0	6.48
HNF1A	NKX6-2	10	5.755	5.035	47	0	4.723
STAT6	IKZF2	10	4.966	5.034	2	0	4.546
FOXF1:FOXJ1	CDX	8.641	3.611	5.031	31	0	3.855
IKZF2	ZNF384	10	4.975	5.025	6	0	4.971
HIC1	LMO2	6.173	1.152	5.021	7	0	4.495
HMGA	NKX6-1	5.447	0.436	5.012	42	0	4.338
HNF1	NKX6-1	10	4.988	5.012	37	0	5.251
TBP	TEF	10	5.167	5.009	43	0	4.047
TGIF1	T:BRACH	5.416	0.428	4.988	3	0	6.217
HNF1A	PDX1	6.383	1.415	4.968	19	0	4.54
FOXF1	POU6F1	7.962	2.998	4.964	21	0	5.561
NKX6-2	TEF	10	5.036	4.964	13	0	4.268
GATA4	IRF	7.159	2.217	4.942	13	0	4.032
NFKB1	NFATC	7.774	2.833	4.941	10	0	4.93
ONECUT	FOXP1	5.281	0.344	4.937	26	0	5.042
FOXP1	SOX2	4.925	0	4.925	42	0	4.972
ELF:ELK:ETS:FLI1:GABP	MAF	10	5.094	4.906	19	1	5.951
FOX	NKX6-2	9.244	4.355	4.889	47	0	4.586
PAX	STAT6	4.917	0.049	4.868	13	0	4.502
STAT5A	HNF1	5.017	0.518	4.846	1	0	1.831
PBX1	NKX6-2	5.865	1.042	4.823	31	0	4.208
IKZF1	PITX2	8.453	3.642	4.811	21	0	5.041
ZNF384	NANOG	9.607	4.829	4.778	5	0	4.78
NKX6-2	CDC5L	6.141	1.368	4.773	7	0	4.477
FOXM1	CUX1	6.719	1.962	4.757	4	0	4.232
FOXF1:FOXJ1	LHX3	6.434	1.696	4.738	21	0	4.171
HMGA	EN1	4.717	0.06	4.717	5	0	2.577
FOXF1	FOXP1	10	5.302	4.698	25	0	7.624
FOXO1	SOX2	9.279	4.583	4.697	37	0	4.209
RORA	HOXA4	5.835	1.144	4.692	5	0	5.04
POU2F1	FOXI1	7.85	3.167	4.684	35	0	4.621
NR3C1	SOX3	4.683	0	4.683	12	0	4.886
OCT:POU2F	STAT5A	4.667	0.245	4.667	2	1	2.858
PAX4	PDX1	5.233	0.571	4.662	15	0	4.579
HNF4A	LMO2	5.441	0.791	4.65	18	0	3.153
POU3F2	EVI1	8.238	4.113	4.624	2	0	4.367
HNF4A	TCF12	5.158	0.541	4.617	3	0	2.608
NKX6-2	ALX1	10	5.438	4.562	49	0	4.954
NKX6-2	ZBTB16	5.794	1.245	4.549	20	0	4.966
ONECUT	POU6F1	7.018	2.477	4.541	22	0	4.268
RREB1	SPZ1	8.951	4.415	4.536	8	0	3.747
HIF1A	XBP1	10	5.466	4.534	24	0	5.997
HNF4A	LEF1	6.443	1.935	4.508	3	0	6.034
HNF4A	NR5A1	8.6	4.102	4.498	15	0	4.087
FOXJ2	HNF1	10	5.519	4.481	37	0	4.089
ABCD4:VSX2	NKX6-2	10	5.545	4.455	46	0	5.947
FOXP1	LHX3	6.245	1.792	4.453	4	0	4.459
SOX5	HOXA3	4.45	0	4.45	3	0	3.389
EN1	HLF	7.677	3.242	4.435	23	0	3.473
HNF1	TBP	8.537	4.143	4.394	44	0	3.381
MYF:MYOD:TCF	HIC1	4.719	0.339	4.38	6	0	4.138
TCF12	SMAD4	5.915	1.538	4.376	2	0	4.528
NR1H4	ESRRA	5.541	1.168	4.372	9	0	5.172
GATA4	NANOG	5.167	0.799	4.368	10	0	3.883
POU3F1	HNF1	4.559	0.212	4.368	1	0	3.537
POU1F1	LHX3	7.351	2.995	4.356	27	0	4.075
HNF1A	ONECUT	6.463	2.439	4.341	14	0	4.51
NKX3-1	NKX6-1	8.289	3.955	4.334	17	0	4.696
FOXD3	PBX1	5.532	1.223	4.308	25	0	4.378
NR1H4	RORA	5.882	1.577	4.305	8	0	5.339
HNF1	FOXP1	9.639	5.344	4.295	12	0	4.763
ELF1	MAF	4.293	0	4.293	3	0	6.387
EGR3	HIC1	6.182	2.055	4.287	1	0	1.953
TAL1:TCF3	YY1	5.06	0.78	4.28	36	0	5.744
STAT5A	NFKB1	4.506	0.238	4.268	26	0	3.812
BHLHB	LMO2	4.447	0.184	4.263	9	0	5.609
FOXP1	ZNF384	10	5.742	4.258	4	0	4.527
NR2F	USF	4.223	0	4.223	2	0	4.882
BPTF	SOX2	8.71	4.52	4.191	30	0	4.106
LMO2	EVI1	7.535	3.349	4.186	12	0	5.047
NKX3-1	LHX3	10	5.816	4.184	40	0	5.452
HOXA3	NFIL3	6.633	2.454	4.179	9	0	3.766
ETV7	MAF	4.168	0	4.168	3	0	5.892
NKX3-1	ALX1	7.064	2.897	4.167	16	0	3.636
NKX6-2	POU6F1	10	5.833	4.167	37	0	5.278
POU2F1	FOXL1	10	5.833	4.167	43	0	3.703
CDC5L	FOXL1	8.256	4.1	4.156	3	0	4.043
NKX6-2	EN1	5.701	1.552	4.149	22	0	3.833
TCF3	ZNF238	7.865	3.725	4.14	19	0	6.64
HNF1	CDC5L	8.025	3.898	4.127	5	0	3.358
SOX5	TEF	4.317	0.203	4.114	8	0	3.962
TEF	FOXP1	4.473	0.367	4.106	15	0	5.083
STAT4	GFI1	6.311	2.205	4.105	5	0	4.301
POU3F1	STAT6	6.952	2.868	4.083	9	0	4.358
NKX3-1	POU6F1	5.566	1.484	4.082	31	0	4.87
NKX6-2	HOXA4	5.974	1.892	4.082	48	0	4.466
NKX6-2	NKX3-1	10	5.926	4.074	47	0	4.349
PPARG	ESR	10	5.928	4.072	24	0	5.822
FOXD3	POU1F1	5.576	1.511	4.066	10	0	3.651
PAX	STAT5B	4.026	0	4.026	2	0	4.265
