# Supplementary material for: coTRaCTE predicts co-occurring transcription factors within cell-type specific enhancers
Source: PLoS Comput Biol. 2018 Aug 24;14(8):e1006372. doi: 10.1371/journal.pcbi.1006372 (PMC6126874; doi:10.1371/journal.pcbi.1006372)
Supplement: S3 File — Predicted co-occurring TF pairs in separate files for each cell type. The columns show the following: TF 1 name, TF 2 name, − log10(p-valueCTS), − log10(p-valueubiq), Ll score, frequency of the TF pair in other cell types, known PPI (1 = yes, 0 = no), motif similarity MOSTA. (ZIP) [file pcbi.1006372.s016.zip › File_AK_lymph_microvascular_endothelial_lung.csv]

TF1	TF2	log_pvalue_CTS	log_pvalue_ubiq	L_score	frequency	PPI	motif_similarity
CDX	TEF	10	2.076	9.999	23	0	3.807
HNF1	NKX3-1	10	2.696	9.992	54	0	4.048
POU2F1	STAT6	10	0.462	9.924	23	0	3.541
POU2F1	PBX1	9.877	1.197	9.877	28	0	3.153
IKZF2	HMGA	10	0.76	9.829	25	0	4.568
FOXA	TEF	10	4.152	9.816	32	0	4.446
NKX6-2	NKX2-5	10	0.235	9.765	56	0	4.77
FOXJ2	MEF2A	10	3.137	9.559	9	0	4.891
POU2F1	NKX6-1	9.565	3.205	9.437	37	0	4.134
POU3F2	CDX	10	2.434	9.417	44	0	4.056
POU2F1	CDX	10	4.185	9.373	30	0	2.822
POU2F1	EVI1	10	0.835	9.347	35	0	3.093
FOXJ2	TEF	10	0.701	9.299	55	0	4.574
POU2F1	STAT5A	10	1.262	9.253	16	1	3.313
STAT5A	IRF7	9.284	0.052	9.232	13	0	4.28
FOXA	ONECUT	10	4.883	9.149	45	1	4.694
HMGA	NKX6-1	9.924	0.852	9.072	42	0	4.338
STAT1	IKZF2	9.695	2.394	9.07	26	0	4.772
IRF7	HMGA	10	3.581	9.067	11	0	4.742
HNF1	FOXA	10	4.016	9.021	50	0	3.778
ATF:CREB	TEF	9.154	0.152	9.002	50	0	5.344
POU3F2	NKX2-5	10	1.534	8.933	41	0	4.511
EVI1	POU1F1	9.034	1.227	8.888	5	0	3.504
POU2F1	PAX4	9.661	1.507	8.858	51	0	3.969
HMGA	EN1	8.852	0	8.852	5	0	2.577
EVI1	NKX6-1	8.783	0.175	8.783	18	0	3.081
FOXD3	POU6F1	9.14	0.448	8.692	31	0	4.944
FOXJ2	ONECUT	10	1.351	8.649	52	0	4.253
EVI1	ZNF384	10	1.396	8.604	8	0	2.753
POU2F1	MEF2	10	3.45	8.603	9	0	3.641
TBP	FOXP1	9.236	0.718	8.517	22	0	5.321
POU2F1	NKX3-1	10	3.378	8.356	43	0	3.255
POU3F2	HNF1	9.286	4.019	8.325	22	0	4.448
CDX	NKX6-2	10	1.776	8.319	53	0	4.093
STAT3	NFKB1	10	1.681	8.319	41	1	4.73
ALX1	LHX3	10	1.693	8.307	59	0	5.901
HNF1	TEF	8.635	0.917	8.289	21	0	2.972
HNF1	POU1F1	8.738	3.959	8.283	26	0	3.66
CDX	TBP	10	3.789	8.244	43	0	4.477
ONECUT	TEF	8.236	0	8.236	12	0	2.731
FOXD3	TEF	10	1.77	8.23	8	0	4.704
POU3F2	ONECUT	8.99	1.007	8.218	53	0	4.194
POU2F1	ZBTB16	8.921	2.669	8.21	22	0	3.622
ONECUT	FOXI1	10	1.793	8.207	46	0	4.102
FOXJ2	CDX	9.662	2.828	8.205	49	0	3.677
STAT5A	NFATC	10	2.866	8.059	13	0	5.605
TBX5	TGIF1	9.221	1.182	8.039	12	0	5.199
OCT4	SOX2	8.741	3.432	7.997	27	0	5.798
PDX1	PRRX2	8.748	0.897	7.851	34	0	4.447
HNF1	ZBTB16	8.92	1.726	7.847	45	0	4.506
POU2F1	MEF2A	9.583	3.852	7.798	16	0	3.86
POU2F1	FOXP1	10	2.205	7.795	45	0	5.268
PAX4	EN1	10	2.246	7.754	7	0	3.697
POU2F1	HOXA4	9.93	2.278	7.652	57	0	3.804
SRY	ONECUT	7.802	0.276	7.582	14	0	4.134
NKX3-1	POU6F1	8.873	1.302	7.571	31	0	4.87
GATA3	EVI1	10	2.473	7.527	25	0	5.265
CUX1	LHX3	10	2.482	7.518	52	0	4.98
SOX5	NANOG	7.514	0	7.514	19	0	5.777
HNF1A	POU6F1	9.363	1.905	7.459	25	0	3.945
PAX4	POU6F1	9.83	2.46	7.37	25	0	4.181
ONECUT	NKX6-2	10	2.646	7.354	54	0	2.615
HNF1A	FOXA	7.352	0.399	7.352	40	0	3.651
HNF1A	NKX6-1	7.828	0.8	7.352	29	0	4.221
HNF1	PRRX2	9.941	5.763	7.292	41	0	5.009
NR6A1	NR5A1	10	2.709	7.291	44	0	6.48
FOXD3	PBX1	8.516	1.243	7.273	25	0	4.378
HOXA3	NFIL3	8.625	1.367	7.258	9	0	3.766
MEF2A	TEF	10	5.474	7.226	16	0	4.492
TBP	FOXQ1	10	2.79	7.21	53	0	4.908
FOXO4	PAX2	10	5.084	7.175	15	0	4.405
ESR	NR6A1	8.052	3.663	7.165	8	0	6.01
STAT4	IRF7	8.05	0.894	7.155	4	0	4.652
FOXJ2	POU2F1	8.377	3.323	7.134	50	0	3.35
SRF	HOXA3	10	5.68	7.111	19	0	4.266
NKX6-2	HOXA4	8.012	0.929	7.082	48	0	4.466
POU3F2	PRRX2	8.787	1.714	7.073	42	0	5.123
FOXO4	BPTF	10	4.208	7.055	54	0	5.44
FOXO3	BPTF	10	3.009	6.991	54	0	5.205
PAX4	STAT6	7.517	0.565	6.952	12	0	3.291
MEF2A	FOXP1	8.129	1.568	6.944	18	0	5.42
SOX5	PBX1	8.262	1.328	6.934	46	0	4.814
TBP	FOXA	7.999	2.894	6.933	25	0	4.514
EN1	HOXA3	9.991	3.067	6.923	32	0	4.16
CDX	LHX3	7.616	1.184	6.917	34	0	3.695
PRRX2	POU6F1	10	3.083	6.917	38	0	5.181
TEF	ZBTB16	6.876	0	6.876	6	0	3.642
STAT6	NFATC	10	4.265	6.866	1	0	5.785
RORA	NR5A1	10	3.141	6.859	46	0	5.578
FOXD3	HMGA	10	3.146	6.854	10	0	3.627
FOXD3	EVI1	10	3.157	6.843	16	0	3.852
ONECUT	LHX3	10	3.157	6.843	44	0	5.213
POU2F1	TBP	10	3.198	6.802	53	1	3.763
POU3F2	TBP	7.845	2.311	6.8	45	1	4.409
FOXF1:FOXJ1	ONECUT	10	3.201	6.799	18	0	4.235
ELF1	NFATC	10	3.239	6.761	14	0	6.165
SREBF1	ZEB1	10	3.257	6.743	33	0	5.898
FOXP1	SOX2	6.741	0	6.741	42	0	4.972
PRRX2	NKX3-1	8.929	2.21	6.719	51	0	4.976
FOX	ONECUT	10	3.305	6.695	52	0	5.824
FOXJ2	SOX5	8.585	2.48	6.687	34	0	5.451
CEBP	NFATC	10	4.651	6.617	26	0	4.629
ELF1	STAT1	6.61	0	6.61	5	0	5.269
CDX	FOXI1	9.356	2.765	6.591	31	0	4.025
PAX4	ZNF384	8.227	2.684	6.583	5	0	4.065
TCF3	TBX5	7.542	1.182	6.548	19	0	5.731
STAT5A	EVI1	7.436	1.407	6.537	30	0	3.039
ATF:CREB	CEBP	6.531	1.703	6.531	18	1	4.997
CDC5L	NKX6-1	7.249	0.722	6.527	5	0	4.343
MEF2A	FOXL1	9.9	4.397	6.515	30	0	5.808
PAX4	STAT5A	8.196	1.72	6.477	8	0	3.221
PBX1	CDX	6.462	0.376	6.462	26	0	3.716
POU2F1	HNF1	8.174	2.064	6.426	57	0	3.721
GATA6	TEF	6.971	0.552	6.419	1	0	2.416
OCT:POU2F	STAT6	6.393	0	6.393	4	0	3.075
NKX6-2	POU1F1	8.126	2.491	6.356	23	0	3.544
MYOD1	TGIF1	6.568	0.873	6.35	19	0	5.353
FOXD3	CDX	8.787	2.439	6.347	40	0	3.629
FOXF1	ONECUT	6.926	0.599	6.326	24	0	3.974
IRF	SRY	6.405	1.465	6.317	12	0	3.547
NFKB1	NFATC	8.194	1.88	6.314	10	0	4.93
POU3F2	NKX6-1	6.314	0.82	6.314	24	0	4.918
NKX6-2	POU6F1	10	3.703	6.297	37	0	5.278
NKX6-2	TEF	10	3.703	6.297	13	0	4.268
GATA4	EVI1	7.436	1.412	6.265	3	0	4.07
HNF1	NKX6-1	10	3.735	6.265	37	0	5.251
STAT3	NFKB:RELA	8.226	2.407	6.251	27	1	4.944
SOX5	SOX2	10	3.75	6.25	11	0	6.301
ONECUT	FOXP1	7.044	0.823	6.22	26	0	5.042
HNF4A	MYF:MYOD:TCF	6.369	0.683	6.195	12	0	3.302
HOXA4	HOXA3	10	3.807	6.193	44	0	3.508
HOXA3	HLF	8.158	1.978	6.18	13	0	3.429
STAT6	MAF	8.721	2.576	6.144	9	0	5.683
POU2F1	NKX6-2	10	5.959	6.107	38	0	4.259
POU2F1	NFIL3	7.224	1.872	6.096	39	0	4.355
EVI1	FOXL1	6.267	1.529	6.083	2	0	3.779
PRRX2	ALX1	10	3.923	6.077	41	0	6.111
TBP	POU1F1	10	3.952	6.048	37	0	3.904
NKX2-5	HOXA3	10	3.957	6.043	37	0	4.493
TEF	FOXC1	6.752	0.718	6.035	31	0	4.858
FOXJ2	HNF1	10	4.93	6.025	37	0	4.089
NFATC	ZNF384	7.601	1.578	6.022	10	0	5.631
POU2F1	EN1	6.727	2.116	6.02	27	0	3.039
NKX6-2	ZBTB16	6.363	0.352	6.011	20	0	4.966
PBX1	LHX3	10	3.993	6.007	55	0	4.612
CDC5L	TEF	7.286	1.282	6.004	35	0	4.146
AHR	EGR2	9.183	3.197	5.986	18	0	5.654
RORA	NR6A1	10	4.115	5.885	27	0	6.767
RAR:RXR:NR2F:NR1	ESRRA	7.099	1.215	5.883	8	0	4.803
FOXF1	CDX	10	4.134	5.866	25	0	4.174
TCF3	HIC1	6.439	2.131	5.861	1	0	4.528
POU3F2	LHX3	10	4.145	5.855	40	0	5.456
EVI1	FOXA	7.273	2.309	5.814	14	0	3.283
NFKB:RELA	NFATC	10	4.223	5.777	10	0	5.099
POU2F1	CUX1	5.756	1.098	5.756	31	0	3.539
POU2F1	FOXL1	10	5.536	5.755	43	0	3.703
PAX4	NKX6-1	10	4.254	5.746	30	0	4.384
EGR2	RREB1	5.74	0	5.74	22	0	4.122
NKX6-2	NKX6-1	10	4.261	5.739	51	0	5.729
ELF:ELK:ETS:FLI1:GABP	MAF	10	4.271	5.729	19	1	5.951
TCF3	ZNF238	10	4.316	5.684	19	0	6.64
MEF2A	NKX6-2	6.952	2.577	5.683	42	0	4.842
TEF	LHX3	7.849	2.17	5.68	8	0	4.191
ETV4	MAF	8.113	2.479	5.634	11	0	5.879
FOXM1	ONECUT	8.167	2.554	5.613	12	0	4.835
GATA6	HNF1A	7.404	1.849	5.555	9	0	3.539
PBX1	FOXP1	5.553	0	5.553	20	0	5.065
STAT6	NKX6-2	6.116	0.57	5.546	15	0	3.097
FOXJ2	CUX1	5.511	1.301	5.511	13	0	3.942
POU2F1	STAT1	5.51	0.837	5.51	2	0	3.967
HNF1	FOXL1	10	5.536	5.505	41	0	4.793
STAT5A	IRF	6.923	2.557	5.495	35	0	4.125
MEF2A	POU1F1	6.351	2.05	5.426	6	0	3.522
FOXQ1	TEF	9.864	4.459	5.404	42	0	5.159
PAX4	ALX1	6.353	0.964	5.39	49	0	4.805
STAT5A	ALX1	5.384	0	5.384	2	0	3.441
IRF7	PRDM1	10	4.62	5.38	9	0	6.016
FOXI1	TEF	10	4.623	5.377	49	0	5.188
HNF1A	TBP	6.43	1.095	5.336	41	0	3.262
EVI1	TBP	7.007	1.794	5.328	6	0	3.435
FOXF1:FOXJ1	TEF	8.232	2.907	5.326	29	0	4.9
HNF4A	TCF3	5.341	0.259	5.323	18	0	3.32
NKX6-2	ALX1	10	4.698	5.302	49	0	4.954
HNF1	TBP	9.441	4.144	5.297	44	0	3.381
FOXF1	TBP	10	5.191	5.288	35	0	5.693
ONECUT	HMGA	5.693	0.406	5.286	16	0	4.105
STAT1	NFATC	5.285	0	5.285	10	0	5.798
STAT5A	IKZF2	8.942	3.663	5.278	10	0	4.743
EGR2	GLI	6.793	1.529	5.264	30	0	5.948
FOXJ2	PAX2	8.472	3.208	5.264	19	0	4.991
FOXA	NKX6-2	10	5.152	5.251	33	0	4.391
HNF1	ALX1	6.011	1.18	5.234	38	0	4.421
MYOG	HIC1	7.639	2.444	5.194	5	0	4.049
FOXF1	FOXP1	9.89	4.697	5.193	25	0	7.624
FOX	TEF	6.015	0.84	5.175	14	0	3.889
NKX6-2	EN1	6.795	1.623	5.172	22	0	3.833
ABCD4:VSX2	TLX2	8.851	3.681	5.17	35	0	5.029
MEF2A	HOXA4	7.939	3.581	5.166	17	0	5.514
SOX5	ONECUT	6.596	1.44	5.157	7	0	3.811
HNF4A	TFAP2C	5.154	0	5.154	29	0	3.697
POU3F2	CDC5L	10	4.882	5.118	33	0	5.466
HLF	TEF	8.469	3.365	5.104	9	0	4.824
POU2F1	YY1	5.713	0.635	5.078	3	0	4.34
NKX3-1	NKX6-1	10	4.926	5.074	17	0	4.696
TBP	HMGA	5.231	0.948	5.054	4	0	3.741
TBP	FOXI1	9.006	3.954	5.052	35	0	5.03
PAX2	FOXP1	8.404	3.358	5.046	2	0	3.812
TBX5	T:BRACH	6.788	2.443	5.043	26	0	7.408
STAT5A	LHX3	5.039	0.229	5.039	1	0	2.398
FOXD3	LHX3	6.923	1.906	5.017	24	0	4.018
FOXD3	NKX6-1	5.709	0.706	5.003	25	0	4.125
HNF1A	ALX1	5.003	0.342	5.003	44	0	4.481
ATF	HIF1A	8.592	3.602	4.99	3	0	5.497
HNF1	EVI1	10	5.035	4.965	14	0	2.997
NFKB	NFATC	10	5.04	4.96	5	0	5.341
TBP	GZF1	7.211	2.257	4.955	31	0	4.575
FOXO1	SOX2	10	5.047	4.953	37	0	4.209
NKX2-5	EN1	5.324	0.386	4.939	10	0	3.478
PAX4	HOXA4	10	5.073	4.927	32	0	4.269
POU6F1	LHX3	10	5.073	4.927	44	0	5.793
IKZF2	ZNF384	10	5.079	4.921	6	0	4.971
LEF1:TCF	NANOG	5.294	1.101	4.912	19	0	5.569
CDX	HMGA	5.91	1.011	4.898	20	0	2.927
STAT6	ALX1	4.874	0	4.874	6	0	3.754
SOX5	FOXP1	4.845	0	4.845	3	0	5.215
FOXP1	NKX6-1	7.898	3.074	4.824	19	0	4.669
STAT3	IKZF1	9.657	4.845	4.812	27	0	5.616
MZF1	KLF12	9.546	4.758	4.787	25	0	3.618
FOX	PBX1	5.024	0.38	4.776	24	0	4.314
FOXF1:FOXJ1	PBX1	4.983	0.215	4.769	19	0	4.144
SOX5	TEF	4.766	0	4.766	8	0	3.962
LEF1	SOX:SRY	7.307	2.543	4.764	27	0	6.402
NR1	ITGAL	5.09	0.335	4.755	14	0	4.397
STAT5A	NANOG	9.767	5.053	4.714	7	0	3.815
MEF2	FOXP1	5.497	0.786	4.712	18	0	5.986
PAX4	NFATC	6.143	1.462	4.681	3	0	3.566
FOXF1	HNF1A	4.984	0.312	4.672	30	0	3.971
TCF3:HAND1	SMAD	7.968	3.312	4.656	11	0	5.717
HNF4A	HIC1	5.085	0.431	4.653	28	0	4.893
GATA4	FOXP1	5.006	0.361	4.645	4	0	3.922
PAX	STAT6	4.637	0	4.637	13	0	4.502
POU2F1	NKX2-5	7.565	3.208	4.628	47	0	4.151
FOXJ2	PDX1	6.038	1.42	4.618	5	0	5.315
ETS1	STAT6	10	5.452	4.548	11	1	5.778
FOXO1	ZNF384	8.419	3.895	4.524	11	0	3.718
ETS1:P54	STAT6	4.536	0.019	4.517	7	1	4.554
BPTF	SOX2	10	5.484	4.516	30	0	4.106
IRF2	PRDM1	10	5.5	4.5	21	0	7.508
NKX3-1	LHX3	10	5.528	4.472	40	0	5.452
CUX1	POU1F1	5.48	1.384	4.466	26	0	3.417
FOXJ2	HNF1A	6.388	1.924	4.463	19	0	3.991
FOX	NKX6-2	7.129	2.673	4.456	47	0	4.586
STAT6	EN1	5.157	0.711	4.447	4	0	3.167
HNF1	POU6F1	8.785	4.347	4.438	15	0	4.304
STAT5A	NKX6-2	5.242	0.823	4.419	10	0	2.621
ETV7	STAT6	10	5.593	4.407	3	0	4.577
STAT3	NFKB	4.678	0.274	4.403	29	1	5.125
ONECUT	POU1F1	5.351	0.954	4.397	32	0	4.106
TGIF1	T:BRACH	4.394	0	4.394	3	0	6.217
NKX6-2	PDX1	4.809	0.43	4.379	31	0	5.504
SOX5	HNF1	4.355	0.305	4.355	10	0	3.783
MEF2A	EVI1	6.649	2.308	4.341	19	0	3.646
ONECUT	FOXL1	10	5.68	4.32	36	0	4.924
HIC1	LMO2	5.634	1.366	4.268	7	0	4.495
FOXQ1	POU6F1	7.319	3.083	4.236	11	0	5.739
EN1	NFIL3	4.222	0	4.222	37	0	3.973
PDX1	ALX1	7.167	2.96	4.207	36	0	5.262
POU3F2	HOXA4	4.835	0.635	4.2	9	0	4.142
CDX	NKX6-1	10	5.948	4.183	2	0	4.439
FOXF1	NKX6-2	7.381	3.218	4.163	20	0	4.821
NKX6-2	CDC5L	5.584	1.431	4.153	7	0	4.477
HNF1A	TEF	4.732	0.586	4.15	18	0	3.627
POU1F1	POU6F1	9.322	5.175	4.147	27	0	4.264
ZNF384	NANOG	8.181	4.037	4.144	5	0	4.78
PBX1	POU1F1	7.55	3.412	4.137	48	0	4.306
LMO2	EVI1	7.703	3.586	4.117	12	0	5.047
HNF4A	TFAP2A	4.479	0.365	4.114	25	0	3.416
PPARG	ESR	10	5.973	4.11	24	0	5.822
ONECUT	CDC5L	4.174	0.068	4.107	3	0	3.505
HNF1	FOXP1	9.668	5.565	4.103	12	0	4.763
HNF4A	ZIC1	4.426	0.347	4.079	12	0	3.166
PAX4	PDX1	5.086	1.014	4.073	15	0	4.579
NKX6-2	FOXP1	7.764	3.703	4.061	15	0	4.88
POU2F1	NFATC	6.798	2.747	4.051	4	0	5.225
HNF1	FOXQ1	8.342	4.306	4.036	18	0	4.677
NKX6-2	NKX3-1	10	5.964	4.036	47	0	4.349
POU1F1	FOXP1	4.134	0.099	4.036	6	0	3.735
CEBP	EN1	7.959	3.929	4.03	25	0	2.964
OCT:POU2F	NKX2-5	4.276	0.246	4.03	1	0	3.034
