# Supplementary material for: coTRaCTE predicts co-occurring transcription factors within cell-type specific enhancers
Source: PLoS Comput Biol. 2018 Aug 24;14(8):e1006372. doi: 10.1371/journal.pcbi.1006372 (PMC6126874; doi:10.1371/journal.pcbi.1006372)
Supplement: S3 File — Predicted co-occurring TF pairs in separate files for each cell type. The columns show the following: TF 1 name, TF 2 name, − log10(p-valueCTS), − log10(p-valueubiq), Ll score, frequency of the TF pair in other cell types, known PPI (1 = yes, 0 = no), motif similarity MOSTA. (ZIP) [file pcbi.1006372.s016.zip › File_AL_mammary_epithelial.csv]

TF1	TF2	log_pvalue_CTS	log_pvalue_ubiq	L_score	frequency	PPI	motif_similarity
E2F	REST	10	2.742	10	2	0	2.942
FOX	HNF1	10	0.725	10	44	0	4.035
FOXD3	POU6F1	10	0	10	31	0	4.944
HNF1	ALX1	10	1.279	10	38	0	4.421
MYC:MAX	LMO2	10	0	10	18	0	3.481
NKX6-2	NKX2-5	10	0	10	56	0	4.77
PBX1	CDX	10	0.256	10	26	0	3.716
POU2F1	HNF1	10	0.986	10	57	0	3.721
FOXA	TEF	10	4.032	9.999	32	0	4.446
HNF1A	TEF	10	0.036	9.964	18	0	3.627
SREBF1	ZEB1	10	0.852	9.955	33	0	5.898
TBP	FOXP1	10	0.763	9.815	22	0	5.321
HNF1A	TBP	10	0.714	9.796	41	0	3.262
POU2F1	FOXA	10	3.509	9.736	18	0	4.411
CEBPA:DDIT3	OCT4	10	0.268	9.732	30	0	5.256
HNF1	FOXA	10	2.562	9.678	50	0	3.778
POU2F1	HNF1A	10	3.073	9.676	21	0	3.88
E2F1	MTF1	10	0.4	9.6	1	0	2.109
PDX1	PRRX2	9.591	0	9.591	34	0	4.447
SOX5	PBX1	9.904	0.389	9.562	46	0	4.814
HNF1A	NKX6-2	10	1.099	9.542	47	0	4.723
FOXJ2	POU3F2	10	2.995	9.522	20	0	4.407
POU1F1	LHX3	10	2.266	9.518	27	0	4.075
POU2F1	TBP	10	3.335	9.474	53	1	3.763
FOXF1	HNF1	10	0.726	9.422	28	0	4.222
ATF:CREB	TEF	9.834	0.416	9.418	50	0	5.344
NKX3-1	POU6F1	10	0.585	9.415	31	0	4.87
HNF1	TBP	10	1.28	9.376	44	0	3.381
FOXJ2	NKX3-1	9.703	0.941	9.356	35	0	4.362
EN1	ALX1	9.58	0.233	9.347	30	0	3.72
NKX6-2	PDX1	10	0.653	9.347	31	0	5.504
POU2F1	CEBP	10	3.47	9.292	19	1	4.386
POU3F2	NKX3-1	10	2.978	9.256	29	0	4.037
FOXF1:FOXJ1	HNF1	10	2.677	9.221	24	0	4.164
CEBPB	NFIL3	10	0.793	9.207	31	0	5.986
NKX6-1	POU6F1	9.393	0.204	9.189	29	0	4.847
CDX	TEF	9.377	1.635	9.186	23	0	3.807
POU2F1	NKX3-1	10	1.213	9.155	43	0	3.255
TCF3	TBX5	10	2.097	9.139	19	0	5.731
ATF:CREB	POU2F1	9.06	0	9.06	16	0	3.367
HNF1	FOXI1	10	0.959	9.041	16	0	4.008
NKX2-5	NKX6-1	9.86	0.824	9.036	17	0	6.061
CDX	CUX1	9.023	0.325	9.023	21	0	3.271
FOXF1:FOXJ1	POU2F1	10	1.005	8.995	30	0	4.342
POU2F1	LHX3	10	1.031	8.969	26	0	4.16
POU3F2	PRRX2	10	1.108	8.892	42	0	5.123
PRRX2	NKX3-1	10	1.132	8.868	51	0	4.976
HNF1A	ALX1	8.867	0	8.867	44	0	4.481
POU2F1	HOXA4	10	1.142	8.858	57	0	3.804
FOXJ2	TEF	10	1.149	8.851	55	0	4.574
POU2F1	FOXQ1	10	3.172	8.816	8	0	3.573
NKX6-2	NKX3-1	10	1.194	8.806	47	0	4.349
TBP	FOXA	10	2.055	8.72	25	0	4.514
HNF1	CDX	10	2.253	8.636	26	0	3.807
POU3F2	FOXP1	8.6	1.247	8.6	4	0	4.971
SOX5	FOXP1	8.581	0	8.581	3	0	5.215
NKX2-5	POU6F1	9.564	1.029	8.535	37	0	4.831
FOX	POU2F1	10	2.299	8.527	14	0	3.74
MEF2A	NKX6-2	10	3.223	8.504	42	0	4.842
MEF2A	NKX6-1	9.959	4.541	8.466	5	0	4.773
HNF1A	POU6F1	9.284	0.828	8.456	25	0	3.945
PAX5	TFAP2	10	1.609	8.432	1	0	2.921
TBP	FOXQ1	10	2.189	8.432	53	0	4.908
HNF1A	CDX	8.477	0.071	8.406	13	0	3.347
FOXD3	HNF1	10	3.208	8.391	18	0	3.927
POU2F1	NKX6-2	10	3.665	8.388	38	0	4.259
TEF	POU6F1	10	1.623	8.377	30	0	4.615
PAX5	TFAP2C	10	1.626	8.374	2	0	3.233
FOX	HNF1A	8.342	0.157	8.342	20	0	4.056
TFAP2C	MTF1	10	1.694	8.306	1	0	3.454
OCT:POU2F	TEF	9.597	1.302	8.295	18	0	4.358
CDX	NKX6-2	10	1.708	8.292	53	0	4.093
CEBP	FOXA	10	2.84	8.284	17	0	4.583
CDX	TBP	10	3.038	8.269	43	0	4.477
POU2F1	NKX2-5	10	1.74	8.26	47	0	4.151
PAX4	NKX6-1	10	1.827	8.173	30	0	4.384
FOXJ2	POU2F1	10	2.619	8.17	50	0	3.35
ITGAL	PATZ1	8.148	0	8.148	2	0	4.561
POU2F1	FOXI1	10	2.679	8.145	35	0	4.621
FOXA	NKX6-2	10	3.121	8.122	33	0	4.391
PRRX2	POU6F1	10	1.885	8.115	38	0	5.181
HNF1A	PBX1	9.611	1.531	8.08	30	0	4.215
FOXF1	MEF2A	8.071	1.871	8.071	4	0	5.464
ALX1	LHX3	8.407	0.351	8.056	59	0	5.901
HNF1A	PRRX2	10	4.426	8.054	32	0	5.269
PAX5	TFAP2A	10	1.96	8.04	1	0	3.045
TBP	POU1F1	10	3.086	8.028	37	0	3.904
FOXA	ONECUT	10	4.227	8.009	45	1	4.694
NKX6-2	OCT4	9.555	1.546	8.009	2	0	3.825
POU3F2	HNF1	10	2.46	7.989	22	0	4.448
ONECUT	NKX6-2	10	2.02	7.98	54	0	2.615
POU6F1	LHX3	10	2.02	7.98	44	0	5.793
FOXF1:FOXJ1	DBP	10	2.026	7.974	15	0	4.939
FOXA	POU6F1	9.734	1.768	7.966	9	0	4.306
CDC5L	POU6F1	7.961	0	7.961	6	0	3.909
TBP	OCT4	10	2.05	7.95	12	0	3.354
FOXD3	POU2F1	10	2.053	7.947	26	0	4.223
FOXJ2	HNF1	10	3.107	7.936	37	0	4.089
MYF:MYOD:TCF	SREBF1	8.517	0.614	7.903	10	0	5.437
PBX1	POU6F1	10	2.113	7.887	23	0	4.934
HOXA3	ALX1	9.004	1.127	7.877	5	0	3.617
HNF1	POU6F1	10	3.485	7.86	15	0	4.304
POU2F1	PAX4	7.946	1.121	7.83	51	0	3.969
GATA6	CDX	9.674	1.867	7.807	1	0	2.324
FOX	TBP	9.839	2.055	7.784	6	1	3.787
PAX5	ZFP161	8.256	0.49	7.766	1	0	2.396
POU3F2	FOXL1	10	2.971	7.722	28	0	4.635
POU3F2	ONECUT	9.036	1.656	7.717	53	0	4.194
POU3F2	TBP	10	2.331	7.669	45	1	4.409
FOXF1	HNF1A	7.639	0	7.639	30	0	3.971
POU2F1	CDX	8.138	2.049	7.637	30	0	2.822
MEF2	FOXP1	9.843	2.24	7.603	18	0	5.986
FOXJ2	SOX5	10	2.428	7.572	34	0	5.451
POU2F1	FOXP1	10	2.434	7.566	45	0	5.268
TBP	GZF1	10	2.442	7.558	31	0	4.575
HNF1	PRRX2	10	3.57	7.552	41	0	5.009
PBX1	EVI1	7.539	0.808	7.539	1	0	3.811
POU1F1	NKX6-1	7.844	0.308	7.535	1	0	3.82
FOXF1:FOXJ1	TEF	9.427	1.921	7.505	29	0	4.9
CDC5L	TEF	8.594	1.13	7.464	35	0	4.146
PPARA:RXRA	SREBF1	9.019	1.598	7.421	19	0	4.918
FOXA	ZBTB16	7.374	0.831	7.374	12	0	3.415
REST	ZFP161	7.365	1.936	7.365	1	0	2.582
MEF2A	TEF	9.307	3.706	7.359	16	0	4.492
NKX3-1	ALX1	8.514	1.213	7.301	16	0	3.636
FOXJ2	ONECUT	8.004	0.705	7.299	52	0	4.253
HNF1	FOXL1	10	3.107	7.296	41	0	4.793
CUX1	POU6F1	10	2.71	7.29	29	0	5.02
NKX6-2	NKX6-1	10	2.731	7.269	51	0	5.729
CDX	LHX3	7.266	0.107	7.266	34	0	3.695
PBX1	POU1F1	10	2.736	7.264	48	0	4.306
HNF1	NKX6-1	9.984	2.724	7.26	37	0	5.251
POU3F2	LHX3	10	3.185	7.258	40	0	5.456
SOX5	ALX1	7.85	0.607	7.243	3	0	3.621
FOX	NKX6-2	10	2.818	7.182	47	0	4.586
CDX	ONECUT	10	2.824	7.176	22	0	4.504
PAX4	POU6F1	10	2.836	7.164	25	0	4.181
HNF4A	LMO2	7.473	0.327	7.146	18	0	3.153
CEBP	CUX1	7.141	1.129	7.141	4	0	3.608
TBP	LHX3	8.736	1.603	7.133	32	0	2.617
HIC1	KIF22:MAZ	7.127	0.712	7.127	9	0	3.256
FOXC1	NKX3-1	8.383	1.26	7.124	8	0	4.83
BHLHB	NKX2-5	7.118	0.017	7.118	31	0	4.158
POU2F1	NKX6-1	7.975	1.289	7.109	37	0	4.134
FOXF1:FOXJ1	NKX6-2	10	2.917	7.083	23	0	4.015
NKX6-2	HOXA4	7.931	0.86	7.07	48	0	4.466
FOXD3	MEF2	9.311	2.249	7.062	5	0	4.211
ONECUT	LHX3	9.633	2.579	7.054	44	0	5.213
FOXF1	NKX6-2	10	2.952	7.048	20	0	4.821
HIC1	REST	8.328	1.285	7.043	1	0	4.27
SREBF1	ZIC2	10	3.003	6.997	39	0	4.753
ONECUT	FOXP1	8.083	1.095	6.989	26	0	5.042
PRRX2	OCT4	6.982	0	6.982	3	0	3.212
HNF4A	EBOX:MYC:MYF:MYOD:TAL:USF	7.269	0.349	6.919	6	0	3.648
EGR	HIC1	10	3.985	6.911	5	0	4.085
HNF1	ZBTB16	7.942	1.814	6.883	45	0	4.506
STAT5A	EVI1	7.434	0.79	6.881	30	0	3.039
POU2F1	FOXC1	8.077	1.871	6.879	19	0	4.651
MEF2A	HOXA4	10	3.566	6.86	17	0	5.514
FOXJ2	TBP	10	3.976	6.859	41	0	4.181
HOXA3	HLF	6.857	0.032	6.825	13	0	3.429
TBP	FOXI1	10	3.612	6.817	35	0	5.03
POU3F2	CDX	6.803	1.269	6.803	44	0	4.056
FOXQ1	TEF	10	3.205	6.795	42	0	5.159
FOXD3	CDX	10	3.208	6.792	40	0	3.629
ONECUT	HMGA	6.976	0.191	6.785	16	0	4.105
PBX1	LHX3	10	3.255	6.745	55	0	4.612
EBOX:MYC:MYF:MYOD:TAL:USF	LMO2	10	3.266	6.734	10	1	6.452
FOXJ2	POU6F1	7.641	1.336	6.714	20	0	4.844
PAX5	E2F1	7.816	1.449	6.705	1	0	2.354
PBX1	PRRX2	7.719	1.561	6.703	32	0	5.191
FOXD3	PBX1	7.078	1.262	6.685	25	0	4.378
MYC:MAX	TFAP2A	10	3.347	6.653	4	0	4.123
FOXO4	BPTF	10	3.548	6.633	54	0	5.44
FOXD3	ZBTB16	7.098	0.472	6.626	18	0	3.43
TEF	LHX3	7.804	1.182	6.621	8	0	4.191
FOXF1:FOXJ1	TBP	7.733	1.125	6.608	19	0	4.412
TFAP2A	MTF1	10	3.397	6.603	1	0	3.65
HNF1A	FOXI1	6.596	0.31	6.596	14	0	4.156
EGR4	ZIC3	6.846	0.266	6.58	4	0	4.803
PAX8	POU1F1	6.958	0.599	6.538	8	0	3.543
PDX1	CDC5L	6.767	0.234	6.532	27	0	5.169
FOXO3	BPTF	10	3.471	6.529	54	0	5.205
POU2F1	NFIL3	7.495	0.977	6.518	39	0	4.355
ZEB1	TBX5	10	4.383	6.506	17	0	6.078
FOX	DBP	10	3.512	6.488	6	0	4.517
HNF4A	TCF3	6.81	0.644	6.482	18	0	3.32
ABCD4:VSX2	PDX1	10	3.549	6.451	17	0	4.956
FOXF2	HNF1	7.269	1.845	6.427	15	0	4.518
FOXQ1	POU6F1	10	3.579	6.421	11	0	5.739
TEF	FOXP1	7.078	0.661	6.417	15	0	5.083
HNF1	POU1F1	7.39	1.966	6.412	26	0	3.66
CDX	FOXI1	10	3.599	6.401	31	0	4.025
ONECUT	POU1F1	6.486	0.34	6.395	32	0	4.106
TBX5	TGIF1	7.059	1.108	6.345	12	0	5.199
FOXF1	PAX2	9.583	3.24	6.343	29	0	5.354
HNF1A	FOXL1	6.506	0.344	6.322	30	0	4.34
FOXF1	TBP	10	4.626	6.269	35	0	5.693
CUX1	LHX3	7.521	1.663	6.253	52	0	4.98
POU3F2	NKX2-5	6.717	0.466	6.251	41	0	4.511
ATF:CREB	CEBP	6.577	0.886	6.232	18	1	4.997
MEF2	NKX6-1	8.364	2.143	6.221	4	0	4.443
TEF	FOXC1	6.514	0.304	6.209	31	0	4.858
EN1	HOXA3	8.931	2.737	6.193	32	0	4.16
EN1	HLF	6.188	0	6.188	23	0	3.473
MEF2	HNF1A	6.206	0.378	6.166	12	0	3.534
TBX5	T:BRACH	7.404	1.243	6.161	26	0	7.408
HNF4A	PATZ1	7.156	1.009	6.148	6	0	3.532
MEF2	HNF1	9.838	3.69	6.147	14	0	3.88
POU2F1	EN1	6.146	0.777	6.146	27	0	3.039
FOXJ2	CDX	10	3.861	6.139	49	0	3.677
NFIL3	LHX3	6.717	0.621	6.096	25	0	3.829
FOX	POU6F1	9.508	3.418	6.09	2	0	4.585
SOX5	NANOG	7.762	1.674	6.088	19	0	5.777
HNF1A	FOXA	6.07	0.157	6.07	40	0	3.651
HNF4A	MYOG	7.939	1.885	6.054	9	0	3.329
FOXJ2	POU1F1	6.465	1.031	6.024	18	0	3.39
POU1F1	NKX3-1	6.28	0.264	6.015	36	0	3.893
FOXD3	LHX3	6.744	0.736	6.008	24	0	4.018
FOXJ2	LHX3	7.556	1.564	5.992	16	0	3.239
FOXJ2	ALX1	7.754	1.764	5.989	10	0	3.696
TFAP2C	E2F1	10	4.63	5.984	3	0	2.737
NKX6-2	FOXC1	10	4.022	5.978	29	0	5.49
FOXF1:FOXJ1	POU6F1	6.269	0.296	5.973	14	0	5.308
POU1F1	POU6F1	10	4.028	5.972	27	0	4.264
POU2F1	POU6F1	10	4.589	5.972	15	0	3.513
PAX2	NFE2L1	9.475	3.535	5.94	26	0	4.316
ATF:CREB	POU6F1	5.904	0	5.904	3	0	3.542
POU2F1	FOXL1	10	4.101	5.899	43	0	3.703
TFAP2C	REST	6.293	0.938	5.898	1	0	3.129
STAT5B	HSF1	6.137	0.321	5.891	25	0	5.665
FOXF1:FOXJ1	CDX	10	4.115	5.885	31	0	3.855
FOXM1	ONECUT	9.386	3.51	5.875	12	0	4.835
FOX	TEF	6.722	0.849	5.872	14	0	3.889
SREBF1	PATZ1	7.536	1.667	5.869	15	0	3.468
HNF4A	MYF:MYOD:TCF3	5.92	0.062	5.858	12	0	3.199
NKX2-5	NKX3-1	7.821	1.975	5.846	34	0	5.368
OCT:POU2F	FOXA	6.722	0.948	5.822	2	0	4.625
HNF1A	NKX6-1	5.814	0.169	5.814	29	0	4.221
PAX2	FOXI1	7.064	1.25	5.813	24	0	5.053
FOXD3	HNF1A	5.814	0.027	5.787	13	0	3.929
STAT5A	HSF1	6.596	0.951	5.756	27	0	4.381
FOXF1	POU1F1	10	4.256	5.744	4	0	4.208
MYC:MAX	TFAP2C	7.527	1.788	5.739	3	0	3.313
HNF1	CDC5L	8.102	2.673	5.715	5	0	3.358
PAX4	HOXA4	10	4.299	5.701	32	0	4.269
HNF4A	ZIC1	5.795	0.1	5.695	12	0	3.166
MYC:MAX	MTF1	7.807	2.114	5.694	1	0	3.741
NKX6-2	TEF	7.714	2.02	5.694	13	0	4.268
NKX3-1	OCT4	5.683	0	5.683	5	0	2.638
HIF1A	ZEB1	6.903	1.23	5.673	6	0	5.944
PBX1	NKX6-2	5.918	0.247	5.671	31	0	4.208
EGR2	GLI	6.93	1.262	5.668	30	0	5.948
TFAP2	LMO2	5.641	0.049	5.641	1	0	1.246
FOXJ2	HNF1A	6.518	0.881	5.637	19	0	3.991
FOXO1	SOX2	10	4.373	5.627	37	0	4.209
FOXO3	SOX2	5.618	0	5.618	22	0	4.277
FOXJ2	NKX6-1	7.798	2.186	5.613	5	0	3.889
FOXF1	POU6F1	8.898	3.293	5.605	21	0	5.561
ABCD4:VSX2	NKX6-2	10	4.398	5.602	46	0	5.947
HNF1	NKX3-1	6.448	0.849	5.599	54	0	4.048
NFIL3	POU6F1	5.598	0	5.598	15	0	3.426
NKX6-2	POU1F1	7.269	1.68	5.589	23	0	3.544
FOXF1:FOXJ1	ZBTB16	5.581	0	5.581	15	0	3.704
NKX6-2	ZBTB16	5.694	0.118	5.576	20	0	4.966
POU3F2	CDC5L	10	4.431	5.569	33	0	5.466
HOXA4	HOXA3	10	4.441	5.559	44	0	3.508
FOXA	NKX3-1	6.652	1.102	5.549	27	0	3.768
EBOX:MYC:MYF:MYOD:TAL:USF	ZEB1	7.187	1.647	5.54	25	0	6.107
PRRX2	ALX1	10	4.469	5.531	41	0	6.111
POU2F1	GATA6	10	4.475	5.525	8	0	3.279
HNF4A	ITGAL	5.879	0.362	5.517	20	0	3.636
FOXD3	NKX6-2	10	4.49	5.51	19	0	4.212
FOX	ONECUT	8.572	3.069	5.504	52	0	5.824
NKX3-1	LHX3	10	4.501	5.499	40	0	5.452
PAX4	NKX6-2	10	4.501	5.499	38	0	4.449
POU1F1	PRRX2	6.554	1.087	5.467	5	0	4.322
FOXO1	BPTF	10	4.54	5.46	42	0	5.142
MYC:MAX	ETFA:TEAD2	9.8	4.347	5.453	3	0	2.602
PRRX2	NKX6-1	10	4.563	5.437	30	0	6.538
SRY	ONECUT	5.577	0.235	5.433	14	0	4.134
HNF1A	CDC5L	7.27	1.851	5.418	7	0	3.733
TBP	CDC5L	10	4.712	5.416	3	0	3.64
FOXD3	EVI1	10	4.603	5.397	16	0	3.852
FOXP1	NKX6-1	7.498	2.102	5.396	19	0	4.669
NKX2-5	HOXA3	7.645	2.296	5.349	37	0	4.493
FOX	LHX3	6.088	0.746	5.342	13	0	3.782
SOX5	ONECUT	6.605	1.271	5.334	7	0	3.811
HNF4A	MYF:MYOD:TCF	6.838	1.515	5.323	12	0	3.302
MYOG	ZEB1	5.314	0	5.314	4	0	6.281
HNF4A	HIC1	5.808	0.496	5.311	28	0	4.893
