# Supplementary material for: coTRaCTE predicts co-occurring transcription factors within cell-type specific enhancers
Source: PLoS Comput Biol. 2018 Aug 24;14(8):e1006372. doi: 10.1371/journal.pcbi.1006372 (PMC6126874; doi:10.1371/journal.pcbi.1006372)
Supplement: S3 File — Predicted co-occurring TF pairs in separate files for each cell type. The columns show the following: TF 1 name, TF 2 name, − log10(p-valueCTS), − log10(p-valueubiq), Ll score, frequency of the TF pair in other cell types, known PPI (1 = yes, 0 = no), motif similarity MOSTA. (ZIP) [file pcbi.1006372.s016.zip › File_AM_mammary_fibroblasts.csv]

TF1	TF2	log_pvalue_CTS	log_pvalue_ubiq	L_score	frequency	PPI	motif_similarity
FOX	MEF2A	9.914	3.33	9.265	3	0	4.487
HMGA	NKX6-1	10	0.898	9.102	42	0	4.338
SPI1	STAT3	10	0.904	9.096	4	0	5.4
POU3F2	TBP	9.451	2.834	9.051	45	1	4.409
HNF1	NKX3-1	10	3.884	9.003	54	0	4.048
PPARA:RXRA	SREBF1	9.798	0.89	8.908	19	0	4.918
POU2F1	LHX3	9.908	6.814	8.891	26	0	4.16
FOXJ2	EVI1	9.105	2.465	8.73	7	0	3.612
RREB1	ZIC2	10	1.374	8.626	34	0	3.705
POU3F2	NKX2-5	10	1.741	8.569	41	0	4.511
HNF1A	PRRX2	10	7.014	8.473	32	0	5.269
POU2F1	HNF1	10	3.332	8.437	57	0	3.721
NKX6-1	POU6F1	8.835	0.404	8.431	29	0	4.847
MEF2A	NKX6-2	10	4.8	8.389	42	0	4.842
HNF1	CUX1	10	3.062	8.224	30	0	4.349
ALX1	LHX3	10	1.814	8.186	59	0	5.901
STAT1	IKZF2	10	4.639	8.132	26	0	4.772
FOXJ2	ONECUT	9.693	2.005	8.125	52	0	4.253
POU3F2	LHX3	10	5.745	8.1	40	0	5.456
NKX6-2	NKX2-5	8.954	0.891	8.063	56	0	4.77
NR3C1:PGR	AR	10	6.041	7.897	8	1	6.049
ATF	NFE2	10	2.118	7.882	6	0	5.201
POU3F2	HNF1	10	4.797	7.859	22	0	4.448
POU2F1	ZBTB16	10	4.746	7.853	22	0	3.622
PRRX2	NKX3-1	10	2.223	7.777	51	0	4.976
TEF	NKX3-1	10	2.223	7.777	43	0	3.624
LHX3	OCT4	8.573	0.849	7.724	10	0	2.939
FOXJ2	POU3F2	10	4.724	7.575	20	0	4.407
HSF1	ZNF238	7.382	0	7.382	30	0	5.492
HNF1	PRRX2	10	6.498	7.185	41	0	5.009
PAX6	RORA	7.371	0.242	7.129	15	0	6.295
PAX4	ALX1	9.593	2.478	7.115	49	0	4.805
IRF	FOXP1	7.797	0.695	7.102	32	0	4.874
HNF1	TBP	10	4.764	7.098	44	0	3.381
HNF1	FOXA	10	5.28	7.079	50	0	3.778
POU2F1	MEF2	10	4.202	7.018	9	0	3.641
FOXF1:FOXJ1	HNF1	10	3.922	6.99	24	0	4.164
POU2F1	NKX6-1	8.128	4.944	6.958	37	0	4.134
NR1	ESRRA	10	3.044	6.956	31	0	5.541
RORA	NR5A1	10	3.063	6.937	46	0	5.578
POU3F2	PRRX2	10	3.106	6.894	42	0	5.123
HNF1	ALX1	9.092	2.744	6.88	38	0	4.421
FOXF2	POU2F1	7.878	3.617	6.877	5	0	4.05
CUX1	LHX3	10	3.166	6.834	52	0	4.98
PBX1	LHX3	10	3.166	6.834	55	0	4.612
FOXD3	POU2F1	9.626	2.878	6.748	26	0	4.223
POU3F2	PBX1	10	3.308	6.692	47	0	3.869
PBX1	PRRX2	9.341	2.663	6.679	32	0	5.191
STAT3	NFKB1	7.382	3.086	6.676	41	1	4.73
POU2F1	CEBP	9.61	4.937	6.674	19	1	4.386
HNF1	PBX1	10	4.972	6.668	30	0	3.837
CEBP	NFATC	10	3.414	6.586	26	0	4.629
MZF1	KLF12	10	3.421	6.579	25	0	3.618
PBX1	POU1F1	10	3.562	6.438	48	0	4.306
FOXA	ONECUT	10	5.775	6.423	45	1	4.694
NKX2-5	NKX3-1	10	3.603	6.397	34	0	5.368
FOXF1	HNF1	9.298	2.911	6.387	28	0	4.222
FOXF1:FOXJ1	POU3F2	7.53	3.558	6.378	16	0	4.849
TCF3:HAND1	ZNF238	6.326	0	6.326	11	0	5.871
POU2F1	MEF2A	10	6.402	6.311	16	0	3.86
POU2F1	POU6F1	10	6.659	6.282	15	0	3.513
STAT3	NFKB:RELA	10	3.763	6.237	27	1	4.944
RAR:RXR:NR2F:NR1	ESR	6.795	0.578	6.218	13	1	4.477
ONECUT	FOXI1	9.951	3.741	6.211	46	0	4.102
NR6A1	NR5A1	10	3.824	6.176	44	0	6.48
ZBTB16	OCT4	8.374	2.282	6.092	15	0	3.557
FOXP1	SOX2	9.024	2.942	6.082	42	0	4.972
POU2F1	CUX1	6.076	2.282	6.076	31	0	3.539
NKX6-2	EN1	7.32	1.296	6.024	22	0	3.833
POU2F1	FOXI1	8.532	3.05	6.013	35	0	4.621
POU2F1	NKX2-5	8.463	2.954	6.011	47	0	4.151
FOXO1	BPTF	10	6.82	6	42	0	5.142
PDX1	PRRX2	6.593	0.599	5.994	34	0	4.447
SOX:SRY	NANOG	9.16	3.18	5.98	14	0	6.156
POU3F2	NKX6-1	8.627	3.593	5.935	24	0	4.918
TEF	FOXP1	7.053	1.13	5.923	15	0	5.083
FOXJ2	POU2F1	8.217	3.637	5.917	50	0	3.35
HNF1	ABCD4:VSX2	8.207	2.317	5.89	14	0	4.595
FOXF1:FOXJ1	POU2F1	7.451	2.526	5.877	30	0	4.342
POU1F1	NKX3-1	6.926	1.063	5.863	36	0	3.893
CUX1	POU6F1	9.791	3.936	5.854	29	0	5.02
ZEB1	ZNF238	8.771	2.929	5.842	26	0	7.519
MYOD1	ZNF238	6.904	2.113	5.837	17	0	6.575
POU3F2	FOXP1	6.686	1.568	5.811	4	0	4.971
SREBF1	TBX5	10	4.359	5.809	18	0	4.787
FOXJ2	PDX1	7.327	1.523	5.804	5	0	5.315
HNF4A	NR5A1	9.359	3.566	5.792	15	0	4.087
FOXF1:FOXJ1	MEF2A	6.285	2.318	5.785	10	0	5.113
NFKB1	IKZF1	9.086	5.726	5.777	8	0	5.339
FOXF1:FOXJ1	PBX1	6.335	0.618	5.717	19	0	4.144
PRRX2	POU6F1	10	4.335	5.665	38	0	5.181
FOXF1:FOXJ1	TBP	8.388	2.771	5.617	19	0	4.412
SREBF1	ZIC2	8.03	2.425	5.605	39	0	4.753
EVI1	NKX6-1	6.359	1.332	5.561	18	0	3.081
ATF	NFE2L2	7.775	2.228	5.547	4	1	5.35
FOX	NKX6-2	10	4.471	5.529	47	0	4.586
NR2F	ESRRA	10	5.82	5.506	33	0	5.786
HNF1	NKX6-1	10	6.871	5.485	37	0	5.251
FOXO4	BPTF	10	5.602	5.463	54	0	5.44
NKX6-1	ZBTB16	8.501	3.099	5.402	4	0	4.101
RAR:RXR:THR	RORA	5.475	0.093	5.381	24	0	5.87
POU3F2	CDX	10	4.627	5.373	44	0	4.056
FOXD3	NKX6-1	8.388	3.017	5.371	25	0	4.125
NKX3-1	NKX6-1	10	4.639	5.361	17	0	4.696
RAR:RXR:NR2F:NR1	RORA	6.445	1.614	5.319	3	0	5
HNF4A	HIC1	5.905	0.595	5.31	28	0	4.893
HNF1A	NKX6-1	6.264	1.479	5.228	29	0	4.221
HNF4:NR2	NR6A1	5.409	0.19	5.219	3	0	4.788
HNF1	FOXC1	9.798	4.696	5.215	12	0	4.744
ONECUT	FOXP1	6.046	0.905	5.141	26	0	5.042
POU2F1	GATA6	9.693	4.558	5.135	8	0	3.279
NKX6-2	HOXA4	7.912	2.78	5.132	48	0	4.466
FOXJ2	TEF	7.976	2.848	5.128	55	0	4.574
PBX1	ONECUT	10	6.08	5.12	39	0	5.968
FOXF2	TBP	7.748	2.633	5.115	26	1	5.724
FOXF1:FOXJ1	OCT4	5.394	1.574	5.112	3	0	4.632
POU2F1	PBX1	5.274	1.328	5.102	28	0	3.153
NFIL3	OCT4	5.052	0.342	5.052	5	0	4.626
PAX4	POU6F1	8.572	3.521	5.051	25	0	4.181
NFKB	IKZF1	9.642	6.243	5.046	5	0	5.791
CUX1	HMGA	5.019	0.574	5.019	2	0	2.637
IRF1	NKX2-5	10	4.993	5.007	42	0	4.679
ALX1	POU6F1	7.088	2.106	4.983	35	0	4.788
CEBP	TLX2	5.098	0.248	4.969	4	0	3.744
FOXJ2	HNF1	10	7.076	4.967	37	0	4.089
CDC5L	TEF	7.749	2.784	4.965	35	0	4.146
FOXF2	HNF1A	5.549	0.585	4.963	6	0	4.284
IKZF2	IKZF1	10	5.038	4.962	30	0	5.763
POU3F2	CUX1	6.118	1.633	4.928	34	0	4.213
CEBP	OCT4	10	5.073	4.927	20	0	4.098
SREBF1	PATZ1	6.716	2.148	4.897	15	0	3.468
ONECUT	NKX6-2	8.217	3.34	4.877	54	0	2.615
ABCD4:VSX2	PDX1	10	5.132	4.868	17	0	4.956
GFI1B	ONECUT	6.965	2.127	4.838	9	0	6.029
SOX3	ONECUT	7.415	2.592	4.822	17	0	5.794
NR3C1	HSF1	5.075	0.26	4.815	7	0	4.968
PAX2	NFE2L1	7.919	3.105	4.814	26	0	4.316
FOXF1	POU2F1	9.202	4.906	4.813	15	0	3.672
FOX	ONECUT	10	5.192	4.808	52	0	5.824
FOXF1:FOXJ1	NKX6-2	9.917	5.16	4.757	23	0	4.015
FOXA	ZBTB16	4.856	1.635	4.752	12	0	3.415
HNF1A	NKX6-2	10	5.251	4.749	47	0	4.723
HNF4A	MTF1	4.749	0	4.749	5	0	4.53
STAT6	IKZF1	6.178	1.501	4.677	8	0	4.98
POU2F1	FOXP1	9.115	4.471	4.645	45	0	5.268
POU2F1	CDX	10	5.387	4.613	30	0	2.822
EN1	NFIL3	5.189	0.59	4.599	37	0	3.973
STAT1	IKZF1	7.605	3.008	4.597	17	0	4.784
PAX6	ESRRA	5.148	0.568	4.58	23	0	5.921
AR	DBP	7.654	3.082	4.572	7	0	4.864
CDX	TEF	7.179	3.675	4.553	23	0	3.807
RORA	NR6A1	10	5.455	4.545	27	0	6.767
CEBP	FOXA	7.08	3.087	4.54	17	0	4.583
PAX4	SPZ1	7.457	2.924	4.533	6	0	3.051
FOXD3	CDX	10	5.478	4.522	40	0	3.629
FOXJ2	CDX	10	5.478	4.522	49	0	3.677
TAL1:TCF3	YY1	4.552	0.16	4.519	36	0	5.744
TBP	GZF1	7.557	3.043	4.514	31	0	4.575
ABCD4:VSX2	ALX1	10	5.499	4.501	22	0	5.865
HNF1	HMGA	6.785	2.337	4.448	5	0	3.36
GATA4	IRF1	4.607	0.161	4.445	1	0	3.843
OCT:POU2F	ABCD4:VSX2	4.99	0.572	4.441	9	0	4.535
POU1F1	FOXC1	5.755	2.228	4.436	2	0	4.744
CDX	FOXI1	10	5.588	4.412	31	0	4.025
EGR2	GLI	4.996	0.585	4.411	30	0	5.948
PBX1	FOXP1	4.404	0.168	4.404	20	0	5.065
IRF	SRY	5.043	1.477	4.371	12	0	3.547
MYOD1	TGIF1	5.985	1.65	4.361	19	0	5.353
ELF:ELK:ETS:FLI1:GABP	MAF	10	5.644	4.356	19	1	5.951
TBP	FOXI1	9.514	5.357	4.348	35	0	5.03
STAT5A	IKZF2	7.523	4.457	4.342	10	0	4.743
POU3F2	PDX1	7.593	4.717	4.325	13	0	4.531
PBX1	OCT4	4.607	0.748	4.32	2	0	3.207
IRF	OCT4	4.313	0	4.313	13	0	4.037
POU2F1	HLF	7.795	3.489	4.306	27	0	4.022
FOXA	NKX3-1	7.638	3.391	4.276	27	0	3.768
NKX6-2	NKX3-1	10	5.734	4.266	47	0	4.349
POU2F1	HOXA4	6.522	2.259	4.263	57	0	3.804
HNF1	FOXI1	8.147	3.9	4.248	16	0	4.008
RUNX1	TBX5	5.691	1.443	4.248	10	0	4.523
HNF1A	PDX1	4.856	1.725	4.239	19	0	4.54
NKX6-2	NKX6-1	10	5.796	4.204	51	0	5.729
CUX1	NKX6-1	6.271	2.067	4.203	12	0	4.038
HNF1A	FOXL1	5.531	1.673	4.198	30	0	4.34
CUX1	TBP	5.8	1.616	4.184	12	0	2.707
FOXF1:FOXJ1	CDX	10	5.841	4.159	31	0	3.855
FOXI1	TEF	10	5.853	4.147	49	0	5.188
PPAR	ESRRA	10	5.889	4.111	12	0	5.49
CEBP	CDX	4.927	1.927	4.094	3	0	3.442
BPTF	SOX2	8.026	3.948	4.078	30	0	4.106
FOXO3	BPTF	10	5.929	4.071	54	0	5.205
PAX4	NKX6-1	10	5.941	4.059	30	0	4.384
STAT3	NFKB	5.011	0.962	4.048	29	1	5.125
FOXD3	ONECUT	9.572	5.534	4.039	36	0	5.15
PRRX2	ALX1	10	5.983	4.017	41	0	6.111
PBX1	POU6F1	10	6.045	3.955	23	0	4.934
CDX	LHX3	4.827	1.389	3.947	34	0	3.695
CDX	CUX1	4.24	0.451	3.93	21	0	3.271
FOXP1	NKX6-1	10	6.089	3.911	19	0	4.669
MEF2A	HOXA4	10	6.091	3.909	17	0	5.514
CDX	FOXC1	5.128	1.223	3.905	17	0	3.949
FOXF1	HNF1A	4.042	0.546	3.901	30	0	3.971
ATF:CREB	NFE2L1	6.692	2.798	3.894	7	1	5.49
MEF2A	PRRX2	5.04	2.06	3.894	5	0	4.336
PAX6	NR6A1	6.931	3.047	3.884	9	0	7.137
FOXJ2	TBP	10	6.67	3.883	41	0	4.181
POU3F2	FOXQ1	6.689	2.812	3.877	6	0	4.347
NR2F1:HNF4A	NR6A1	4.808	0.961	3.846	19	0	5.811
GATA4	IRF	7.934	4.914	3.831	13	0	4.032
EGR1	KIF22:MAZ	5.612	1.801	3.811	3	0	5.026
HNF4A	TFAP2C	4.072	0.265	3.807	29	0	3.697
CEBP	CBFB:RUNX	9.712	5.908	3.804	6	1	5.097
POU2F1	EVI1	5.778	2.879	3.74	35	0	3.093
PAX4	ZNF148	10	6.274	3.726	9	0	5.111
RAR:RXR:THR	NR3C1:PGR	8.982	5.264	3.718	7	1	4.962
ONECUT	FOXL1	10	6.289	3.711	36	0	4.924
FOXJ2	NKX3-1	6.973	3.782	3.704	35	0	4.362
HOXA4	ZBTB16	3.695	0	3.695	2	0	3.023
HNF1	TEF	5.238	1.57	3.668	21	0	2.972
FOXO3	FOXP1	10	6.365	3.635	27	0	6.157
HOXA4	HOXA3	10	6.373	3.627	44	0	3.508
ABCD4:VSX2	TLX2	6.129	2.553	3.576	35	0	5.029
HNF4A	TFAP2A	3.577	0.004	3.573	25	0	3.416
TBP	OCT4	10	6.44	3.56	12	0	3.354
STAT4	IKZF2	3.626	0.076	3.551	3	0	4.706
NKX2-5	ALX1	10	6.463	3.537	15	0	4.227
SREBF	ZIC2	7.299	3.775	3.525	23	0	4.514
HNF1A	PBX1	6.219	2.709	3.51	30	0	4.215
POU6F1	OCT4	4.63	1.338	3.49	1	0	3.63
MEF2	FOXP1	5.825	2.338	3.487	18	0	5.986
HNF1	FOXL1	10	6.514	3.486	41	0	4.793
HNF1A	ALX1	4.314	0.853	3.461	44	0	4.481
ONECUT	FOXC1	4.692	1.249	3.444	36	0	4.405
STAT3	IKZF1	7.933	4.493	3.44	27	0	5.616
NKX2-5	NKX6-1	10	6.568	3.432	17	0	6.061
CUX1	FOXL1	4.167	0.741	3.425	10	0	3.807
TFAP4	ITGAL	3.412	0.36	3.412	1	0	2.335
FOXF2	HNF1	5.734	2.344	3.39	15	0	4.518
PPARG	ESR	10	6.61	3.39	24	0	5.822
FOXD3	LHX3	6.196	2.811	3.385	24	0	4.018
RAR:RXR:NR2F:NR1	ESRRA	4.301	0.954	3.347	8	0	4.803
IRF1	BPTF	4.833	1.495	3.339	3	0	3.743
ONECUT	LHX3	7.091	3.754	3.337	44	0	5.213
TBP	FOXQ1	10	6.718	3.282	53	0	4.908
FOX	ZBTB16	3.624	0.344	3.28	8	0	3.654
HNF4:NR2F	NR6A1	3.802	0.525	3.277	7	0	5.408
MEF2A	EN1	4.493	1.244	3.261	3	0	2.308
ZBTB16	LHX3	7.093	3.834	3.259	5	0	3.398
ESR	NR6A1	9.791	6.568	3.223	8	0	6.01
GATA	TBP	5.947	2.732	3.215	11	0	4.71
TP53	EVI1	3.477	0.536	3.193	2	0	4.854
FOXF2	ZBTB16	3.379	0.222	3.157	4	0	4.734
NKX6-2	NKX2-2	3.137	0	3.137	2	0	2.248
PGR	HSF2	3.137	0.014	3.137	4	0	4.321
SREBF1	TFCP2	3.304	0.176	3.128	5	0	4.195
FOXF1:FOXJ1	TEF	10	6.889	3.111	29	0	4.9
HNF1	ONECUT	8.193	5.096	3.096	17	0	3.928
HNF4A	LMO2	3.187	0.1	3.087	18	0	3.153
BHLHB	NKX2-5	3.168	0.087	3.081	31	0	4.158
TCF12	SMAD4	4.47	1.405	3.065	2	0	4.528
AR	HSF2	3.064	0	3.064	1	0	3.913
ONECUT	POU6F1	5.224	2.16	3.064	22	0	4.268
SRY	HNF1	5.005	2.126	3.061	15	0	3.375
ONECUT	NKX3-1	4.027	0.971	3.056	5	0	2.575
SREBF	ZIC1	9.432	6.387	3.045	3	0	4.36
PAX2	ZEB1	4.487	1.444	3.044	11	0	5.157
LEF1	SOX:SRY	10	6.989	3.011	27	0	6.402
PAX5	ITGAL	2.981	0	2.981	1	0	2.759
PBX1	FOXL1	3.424	0.443	2.98	19	0	4.713
CUX1	NKX6-2	5.737	2.774	2.963	20	0	3.95
EGR4	GLI	2.961	0	2.961	20	0	6.172
FOXF1:FOXJ1	ZBTB16	3.064	0.12	2.944	15	0	3.704
ATF	MAF:NFE2:BACH	10	7.075	2.925	1	1	5.03
HNF4A	USF	2.973	0.057	2.916	3	0	3.194
NKX6-2	ALX1	10	7.097	2.903	49	0	4.954
NFIL3	LHX3	3.076	0.188	2.888	25	0	3.829
GATA6	PRRX2	3.149	0.268	2.881	5	0	3.495
ABCD4:VSX2	NKX6-2	10	7.124	2.876	46	0	5.947
NKX6-2	ZBTB16	5.068	2.21	2.858	20	0	4.966
IKZF1	PITX2	6.031	3.177	2.854	21	0	5.041
ELF1	NFATC	9.279	6.426	2.853	14	0	6.165
RREB1	ZNF148	6.347	3.503	2.845	2	0	4.781
TEF	FOXC1	3.581	0.743	2.839	31	0	4.858
HNF4A	KLF4	3.915	1.081	2.834	6	0	2.392
EN1	PITX2	2.99	0.16	2.83	1	0	2.619
