# Supplementary material for: coTRaCTE predicts co-occurring transcription factors within cell-type specific enhancers
Source: PLoS Comput Biol. 2018 Aug 24;14(8):e1006372. doi: 10.1371/journal.pcbi.1006372 (PMC6126874; doi:10.1371/journal.pcbi.1006372)
Supplement: S3 File — Predicted co-occurring TF pairs in separate files for each cell type. The columns show the following: TF 1 name, TF 2 name, − log10(p-valueCTS), − log10(p-valueubiq), Ll score, frequency of the TF pair in other cell types, known PPI (1 = yes, 0 = no), motif similarity MOSTA. (ZIP) [file pcbi.1006372.s016.zip › File_AN_marrow_stromal.csv]

TF1	TF2	log_pvalue_CTS	log_pvalue_ubiq	L_score	frequency	PPI	motif_similarity
FOX	HNF1	10	1.634	10	44	0	4.035
IKZF2	HMGA	10	0.754	10	25	0	4.568
STAT1	IKZF2	10	5.412	10	26	0	4.772
EN1	NFIL3	10	0.171	9.829	37	0	3.973
POU2F1	NKX6-1	10	1.356	9.823	37	0	4.134
POU2F1	CDX	10	4.195	9.708	30	0	2.822
FOXJ2	POU3F2	10	2.766	9.673	20	0	4.407
USF	ZEB1	10	1.237	9.67	11	0	5.051
POU2F1	TBP	10	2.906	9.646	53	1	3.763
HNF1	FOXA	10	2.226	9.574	50	0	3.778
MYC:MAX	LMO2	10	0.441	9.559	18	0	3.481
ALX1	LHX3	10	0.547	9.453	59	0	5.901
POU2F1	NFIL3	10	0.766	9.438	39	0	4.355
STAT5A	IKZF2	10	4.321	9.334	10	0	4.743
RREB1	ZIC3	9.844	0.534	9.31	15	0	4.359
MEF2A	FOXL1	10	4.869	9.297	30	0	5.808
FOXJ2	CDX	10	3.744	9.137	49	0	3.677
POU3F2	PBX1	10	0.867	9.133	47	0	3.869
FOXA	TEF	9.302	4.03	9.131	32	0	4.446
HNF1	ALX1	9.074	1.551	9.074	38	0	4.421
POU1F1	FOXL1	10	3.686	8.952	9	0	4.421
STAT5A	NFKB1	10	1.077	8.923	26	0	3.812
POU2F1	CEBP	9.386	4.057	8.829	19	1	4.386
FOXJ2	TBP	9.65	3.467	8.816	41	0	4.181
POU2F1	HLF	10	1.235	8.765	27	0	4.022
TEF	NKX3-1	9.7	0.939	8.762	43	0	3.624
OCT4	SOX2	10	4.978	8.722	27	0	5.798
OCT:POU2F	TEF	9.179	0.991	8.611	18	0	4.358
MEF2A	POU6F1	9.195	1.954	8.58	14	0	4.422
STAT5A	RELA	9.287	1.494	8.545	29	0	4.993
BHLHB	LMO2	10	1.484	8.516	9	0	5.609
NKX6-2	NKX3-1	10	1.511	8.489	47	0	4.349
TBP	TEF	10	5.289	8.487	43	0	4.047
POU2F1	FOXP1	10	1.546	8.454	45	0	5.268
EN1	HOXA3	10	1.576	8.424	32	0	4.16
FOXJ2	ONECUT	9.48	1.066	8.413	52	0	4.253
POU3F2	CDX	8.368	1.455	8.342	44	0	4.056
CDX	POU1F1	8.383	0.109	8.274	14	0	3.009
HSF1	ZNF238	9.104	0.83	8.274	30	0	5.492
POU2F1	NKX6-2	10	3.619	8.232	38	0	4.259
MEF2A	NKX6-2	8.886	1.97	8.225	42	0	4.842
POU3F2	TBP	10	1.786	8.214	45	1	4.409
TBP	FOXQ1	10	1.798	8.202	53	0	4.908
CDX	NKX6-2	10	1.959	8.2	53	0	4.093
FOXA	NKX6-2	10	3.285	8.2	33	0	4.391
MEF2A	CDX	10	3.569	8.186	5	0	3.832
TBP	POU1F1	10	2.992	8.167	37	0	3.904
POU6F1	LHX3	10	1.835	8.165	44	0	5.793
POU2F1	PAX4	8.076	1.018	8.076	51	0	3.969
CEBP	EN1	8.464	0.732	8.065	25	0	2.964
POU2F1	HMGA	10	4.831	8.057	13	0	4.494
HNF1A	NKX6-2	10	2.433	8.049	47	0	4.723
POU2F1	HNF1	8.592	2.335	8.041	57	0	3.721
HNF1	ZBTB16	10	2.078	8.008	45	0	4.506
TBP	FOXI1	9.183	3.633	7.994	35	0	5.03
NKX3-1	POU6F1	8.631	0.677	7.953	31	0	4.87
HNF1A	ALX1	7.915	0	7.915	44	0	4.481
HNF1	NKX6-1	10	3.917	7.892	37	0	5.251
CDX	TBP	10	3.199	7.879	43	0	4.477
CDX	LHX3	8.028	0.311	7.869	34	0	3.695
HNF1	CUX1	8.034	1.779	7.864	30	0	4.349
BHLHB	IRF1	8.306	0.47	7.836	31	0	5.279
TBP	LHX3	10	2.22	7.78	32	0	2.617
FOXO1	BPTF	10	5.823	7.702	42	0	5.142
EN1	HLF	8.697	1.029	7.668	23	0	3.473
RREB1	ZIC2	10	2.333	7.667	34	0	3.705
HNF1	ABCD4:VSX2	9.912	3.335	7.644	14	0	4.595
HNF1A	PRRX2	10	4.286	7.643	32	0	5.269
POU3F2	PRRX2	8.996	1.401	7.595	42	0	5.123
POU2F1	NKX3-1	8.61	1.239	7.577	43	0	3.255
HNF1A	NKX3-1	7.575	0.821	7.575	14	0	3.444
PBX1	LHX3	10	2.447	7.553	55	0	4.612
PAX4	NKX6-1	9.397	1.852	7.545	30	0	4.384
POU3F2	FOXL1	10	3.252	7.536	28	0	4.635
FOXF1	NKX6-2	10	2.488	7.512	20	0	4.821
HNF1A	ONECUT	8.696	1.217	7.478	14	0	4.51
HNF1	ONECUT	8.403	2.368	7.465	17	0	3.928
FOXL1	ZBTB16	7.423	0	7.423	16	0	4.327
POU3F2	HNF1	8.417	3.219	7.411	22	0	4.448
FOX	NKX6-2	10	2.609	7.391	47	0	4.586
STAT5A	NANOG	10	5.632	7.35	7	0	3.815
HNF1	FOXI1	8.394	2.754	7.286	16	0	4.008
MEF2A	FOXI1	9.433	3.629	7.268	1	0	5.975
STAT5A	IRF7	7.94	0.767	7.173	13	0	4.28
FOXJ2	POU2F1	8.115	2.127	7.17	50	0	3.35
ALX1	POU6F1	10	2.834	7.166	35	0	4.788
POU2F1	NKX2-5	10	2.911	7.089	47	0	4.151
POU2F1	FOXL1	10	3.326	7.08	43	0	3.703
FOX	ONECUT	10	2.934	7.066	52	0	5.824
NKX6-2	NKX6-1	10	2.935	7.065	51	0	5.729
FOXD3	PBX1	8.045	1.105	7.03	25	0	4.378
HNF1A	CUX1	8.223	2.976	7.025	5	0	4.706
NKX6-2	HOXA4	8.01	0.987	7.022	48	0	4.466
NKX2-5	HOXA3	10	3.018	6.982	37	0	4.493
NKX6-2	TEF	10	3.027	6.973	13	0	4.268
POU2F1	FOXI1	8.823	2.265	6.959	35	0	4.621
HNF1A	ABCD4:VSX2	9.402	2.451	6.952	10	0	5.093
FOXJ2	TEF	7.912	0.961	6.951	55	0	4.574
IRF7	HMGA	8.486	3.713	6.904	11	0	4.742
HNF1	CDX	7.716	1.579	6.876	26	0	3.807
MEF2	FOXL1	10	3.16	6.84	16	0	4.838
STAT5A	IRF	8.917	2.084	6.833	35	0	4.125
RREB1	ZIC1	6.946	0.147	6.799	10	0	3.686
FOXA	ONECUT	10	4.058	6.792	45	1	4.694
CDX	FOXI1	10	3.261	6.739	31	0	4.025
CDX	NKX3-1	10	3.281	6.719	17	0	3.834
FOXA	NANOG	10	5.686	6.716	17	0	4.315
GATA3	EVI1	7.736	1.851	6.667	25	0	5.265
POU2F1	LHX3	10	4.274	6.667	26	0	4.16
POU2F1	POU6F1	8.12	3.598	6.653	15	0	3.513
FOXQ1	POU6F1	9.687	3.037	6.65	11	0	5.739
POU3F2	CUX1	7.814	1.184	6.63	34	0	4.213
POU1F1	NKX3-1	6.885	0.27	6.615	36	0	3.893
PAX4	POU6F1	9.024	2.446	6.578	25	0	4.181
FOX	LHX3	7.343	0.773	6.571	13	0	3.782
TBP	POU6F1	10	3.446	6.554	18	0	5.517
FOXF1:FOXJ1	NKX6-2	8.6	2.052	6.548	23	0	4.015
HNF1	NKX3-1	6.577	0.705	6.508	54	0	4.048
IRF	IKZF2	6.998	0.82	6.508	3	0	4.046
RORA	NR6A1	10	3.492	6.508	27	0	6.767
TBP	FOXA	7.429	1.43	6.508	25	0	4.514
FOXF1:FOXJ1	POU2F1	7.153	0.701	6.507	30	0	4.342
SRF	HOXA3	10	4.514	6.497	19	0	4.266
LMO2	EVI1	10	3.506	6.494	12	0	5.047
CUX1	LHX3	8.008	1.581	6.427	52	0	4.98
PRRX2	NKX3-1	7.198	0.773	6.425	51	0	4.976
SREBF1	ZEB1	10	3.644	6.356	33	0	5.898
FOXF1:FOXJ1	POU3F2	6.933	0.937	6.351	16	0	4.849
HNF1	FOXL1	10	4.204	6.31	41	0	4.793
FOXO3	BPTF	10	3.719	6.281	54	0	5.205
CEBP	NFATC	10	3.727	6.273	26	0	4.629
TBP	GZF1	9.05	2.787	6.263	31	0	4.575
EVI1	TBP	6.639	2.121	6.259	6	0	3.435
STAT3	NFKB1	10	3.757	6.243	41	1	4.73
TBP	FOXP1	7.27	1.029	6.24	22	0	5.321
FOXJ2	HNF1	9.587	3.352	6.235	37	0	4.089
FOXO4	BPTF	10	3.798	6.208	54	0	5.44
POU2F1	HOXA4	6.197	1.562	6.179	57	0	3.804
FOXD3	HNF1	10	3.826	6.174	18	0	3.927
HNF1	PRRX2	10	4.375	6.147	41	0	5.009
FOXF1	TBP	10	4.596	6.14	35	0	5.693
EN1	PRRX2	10	3.893	6.107	18	0	4.362
PAX4	MEF2A	8.322	2.215	6.107	9	0	4.337
EVI1	FOXA	10	3.896	6.104	14	0	3.283
NKX6-2	ZBTB16	6.189	0.089	6.099	20	0	4.966
IRF1	NKX2-5	9.205	3.134	6.071	42	0	4.679
FOXO3	SOX2	6.242	0.177	6.065	22	0	4.277
FOXL1	NKX3-1	9.32	3.263	6.057	11	0	3.563
CDC5L	ZBTB16	6.455	0.413	6.042	22	0	5.013
POU3F2	NKX6-2	10	4.34	6.041	14	0	4.46
POU1F1	TEF	9.756	4.212	6.021	14	0	4.564
FOX	NANOG	8.269	2.283	5.986	10	0	4.529
FOXO1	SOX2	10	4.016	5.984	37	0	4.209
FOXD3	CDX	9.526	3.543	5.983	40	0	3.629
FOXD3	LHX3	6.914	0.942	5.972	24	0	4.018
CDX	AIRE	7.872	1.905	5.967	3	0	3.692
HOXA4	HOXA3	10	4.038	5.962	44	0	3.508
NKX3-1	ALX1	7.044	1.094	5.95	16	0	3.636
STAT5A	NFKB:RELA	7.079	1.129	5.95	26	0	4.241
FOXD3	ONECUT	10	4.058	5.942	36	0	5.15
FOXF1:FOXJ1	AIRE	7.076	1.154	5.922	8	0	3.323
FOXM1	ONECUT	10	4.124	5.876	12	0	4.835
CDX	TEF	7.571	1.704	5.867	23	0	3.807
CDX	FOXQ1	10	4.143	5.857	6	0	4.055
PBX1	ONECUT	10	4.689	5.856	39	0	5.968
TEF	ZBTB16	5.85	0	5.85	6	0	3.642
EN1	ALX1	5.931	0.107	5.824	30	0	3.72
IRF	FOXP1	6.225	0.576	5.764	32	0	4.874
TFAP2C	ITGAL	5.815	0.109	5.706	2	0	3.292
NKX6-2	NKX2-5	5.699	0	5.699	56	0	4.77
HNF1A	ZBTB16	6.63	1.988	5.698	16	0	5.083
STAT5A	GATA4	7.529	1.837	5.692	10	0	3.682
ONECUT	NKX6-2	7.323	1.679	5.644	54	0	2.615
PDX1	CDC5L	5.634	0	5.634	27	0	5.169
POU2F1	EVI1	5.634	1.137	5.634	35	0	3.093
ATF:CREB	EN1	5.632	0	5.632	8	0	3.444
FOXF1	POU6F1	7.569	1.95	5.619	21	0	5.561
FOXL1	POU6F1	10	4.389	5.611	28	0	5.461
FOXJ2	SOX5	9.224	3.613	5.61	34	0	5.451
FOXJ2	POU6F1	7.511	1.907	5.605	20	0	4.844
HNF1	TBP	6.281	0.677	5.604	44	0	3.381
CDX	ONECUT	8.028	2.48	5.548	22	0	4.504
NKX3-1	ZBTB16	6.944	1.427	5.517	6	0	3.671
FOXQ1	TEF	9.121	3.611	5.511	42	0	5.159
FOXF2	FOXP1	6.093	0.594	5.499	21	0	6.987
ZEB1	ZNF238	10	4.522	5.478	26	0	7.519
FOXF1:FOXJ1	LHX3	6.312	0.836	5.476	21	0	4.171
CUX1	PRRX2	9.61	4.152	5.458	15	0	4.949
FOXF1:FOXJ1	HNF1	7.198	2.105	5.448	24	0	4.164
POU3F2	CDC5L	10	4.564	5.436	33	0	5.466
NKX2-5	ALX1	8.214	2.783	5.431	15	0	4.227
NKX6-2	FOXQ1	7.094	1.677	5.417	3	0	2.298
FOXD3	ZNF384	10	4.621	5.379	16	0	4.035
PAX4	ALX1	5.931	0.579	5.352	49	0	4.805
SOX5	PBX1	6.45	1.103	5.347	46	0	4.814
TBP	ZBTB16	7.348	2.023	5.325	12	0	4.797
FOXD3	NKX6-1	6.108	0.809	5.299	25	0	4.125
MEF2A	HMGA	6.605	1.326	5.279	10	0	4.335
SREBF1	TBX5	9.182	3.925	5.257	18	0	4.787
GFI1	ONECUT	6.137	0.892	5.245	5	0	5.708
PBX1	FOXA	7.219	1.997	5.222	6	0	3.876
FOXF1	LHX3	5.991	0.777	5.214	9	0	2.88
FOXA	ZBTB16	5.436	0.462	5.213	12	0	3.415
PAX6	POU1F1	5.211	0.24	5.211	17	0	4.124
OCT4	NANOG	9.849	5.389	5.187	16	0	5.881
FOXD3	EVI1	10	4.856	5.144	16	0	3.852
FOXI1	TEF	10	4.863	5.137	49	0	5.188
GATA6	POU1F1	5.126	0	5.126	5	0	3.098
HNF1A	POU6F1	6.002	0.889	5.113	25	0	3.945
ATF:CREB	TEF	5.431	0.347	5.084	50	0	5.344
PPARA:RXRA	PAX4	10	4.938	5.062	13	0	4.343
HOXA3	ALX1	6.197	1.157	5.04	5	0	3.617
TBP	NKX6-2	10	4.972	5.028	28	0	4.675
ONECUT	NKX6-1	5.023	0	5.023	26	0	5.044
HMGA	NKX6-1	5.694	0.674	5.02	42	0	4.338
PRRX2	ALX1	10	5.038	4.962	41	0	6.111
FOXQ1	LHX3	5.199	0.262	4.938	5	0	3.419
PBX1	FOXL1	4.929	0.166	4.929	19	0	4.713
MEF2	NKX6-2	7.344	2.43	4.914	13	0	4.414
POU3F2	ALX1	10	5.097	4.903	5	0	4.736
FOXF1:FOXJ1	ZBTB16	4.836	0	4.836	15	0	3.704
PAX2	NFE2L1	8.093	3.294	4.799	26	0	4.316
NKX6-2	ALX1	10	5.204	4.796	49	0	4.954
PPARA:RXRA	SREBF1	6.007	1.216	4.791	19	0	4.918
PBX1	PRRX2	7.324	2.539	4.785	32	0	5.191
ABCD4:VSX2	NKX6-2	10	5.243	4.757	46	0	5.947
PRRX2	NKX6-1	10	5.257	4.743	30	0	6.538
EVI1	ZNF384	7.325	2.603	4.721	8	0	2.753
PAX6	ESR	6.217	1.51	4.707	12	0	5.611
FOXD3	HNF1A	5.213	0.521	4.692	13	0	3.929
CDC5L	TEF	5.147	0.465	4.682	35	0	4.146
HOXA3	NFIL3	5.268	0.588	4.68	9	0	3.766
FOXO1	CDX	5.67	0.997	4.673	6	0	3.534
STAT1	TEAD1	5.854	1.213	4.641	11	0	4.093
GFI1B	ONECUT	7.006	2.375	4.631	9	0	6.029
PBX1	POU1F1	9.241	4.62	4.62	48	0	4.306
IRF8	SRY	4.6	0	4.6	15	0	4.278
HNF1	POU6F1	7.373	2.784	4.589	15	0	4.304
MAX	ZEB1	10	5.419	4.581	4	0	6.76
FOXD3	NKX6-2	10	5.45	4.55	19	0	4.212
MEF2	HNF1	7.526	2.98	4.546	14	0	3.88
MEF2	HNF1A	4.522	0.07	4.522	12	0	3.534
TEF	POU6F1	6.37	1.849	4.522	30	0	4.615
IRF	HMGA	8.772	4.251	4.521	2	1	4.209
LEF1:TCF	SOX:SRY	5.601	1.211	4.516	28	0	6.318
ARNT	ZEB1	10	5.489	4.511	4	0	4.368
HNF1A	FOXA	4.73	0.576	4.468	40	0	3.651
FOXP1	NKX6-1	6.685	2.221	4.464	19	0	4.669
NKX6-2	POU6F1	10	5.56	4.44	37	0	5.278
STAT4	IRF7	4.874	0.442	4.432	4	0	4.652
GATA6	LMO2	10	5.569	4.431	14	0	5.703
NR1	ESRRA	7.414	2.991	4.423	31	0	5.541
HLF	OCT4	4.416	0	4.416	4	0	3.686
NKX6-2	PDX1	5.139	0.733	4.405	31	0	5.504
HIF1A	XBP1	10	5.6	4.4	24	0	5.997
HMGA	PRRX2	4.393	0	4.393	2	0	3.958
FOX	CDX	8.256	3.87	4.386	17	0	3.513
SREBF1	ZIC2	6.621	2.303	4.368	39	0	4.753
PAX4	NKX6-2	10	5.635	4.365	38	0	4.449
HOXA4	ALX1	5.34	0.997	4.343	30	0	3.988
IKZF2	EVI1	4.916	0.713	4.342	4	0	3.968
MYF:MYOD:TCF3	ITGAL	4.341	0	4.341	1	0	3.303
FOXD3	POU2F1	5.06	0.804	4.328	26	0	4.223
STAT4	IKZF2	4.507	0.18	4.327	3	0	4.706
HNF4A	HIC1	5.009	0.686	4.323	28	0	4.893
STAT5A	SRY	5.111	0.802	4.308	7	0	2.621
HNF4A	TFAP2C	4.284	0	4.284	29	0	3.697
HNF1A	FOXI1	4.977	0.706	4.271	14	0	4.156
FOXF1	CDX	10	5.74	4.26	25	0	4.174
HNF4A	KIF22:MAZ	4.256	0	4.256	4	0	3.435
NFIL3	POU6F1	4.242	0	4.242	15	0	3.426
CUX1	EN1	6.94	2.712	4.227	6	0	3.26
FOXA	SOX2	5.664	1.438	4.226	6	0	4.007
NKX6-2	FOXC1	7.405	3.181	4.224	29	0	5.49
FOXF1	FOXP1	10	5.792	4.208	25	0	7.624
ATF:CREB	HOXA3	4.37	0.171	4.199	5	0	4.026
BPTF	SOX2	8.274	4.084	4.19	30	0	4.106
ONECUT	LHX3	7.176	3.015	4.16	44	0	5.213
NKX3-1	LHX3	8.987	4.837	4.151	40	0	5.452
RAR:RXR:NR2F:NR1	ESR	4.493	0.342	4.151	13	1	4.477
AIRE	FOXL1	5.813	1.684	4.129	6	0	4.673
EBOX:MYC:MYF:MYOD:TAL:USF	ZEB1	10	5.881	4.119	25	0	6.107
