# Supplementary material for: coTRaCTE predicts co-occurring transcription factors within cell-type specific enhancers
Source: PLoS Comput Biol. 2018 Aug 24;14(8):e1006372. doi: 10.1371/journal.pcbi.1006372 (PMC6126874; doi:10.1371/journal.pcbi.1006372)
Supplement: S3 File — Predicted co-occurring TF pairs in separate files for each cell type. The columns show the following: TF 1 name, TF 2 name, − log10(p-valueCTS), − log10(p-valueubiq), Ll score, frequency of the TF pair in other cell types, known PPI (1 = yes, 0 = no), motif similarity MOSTA. (ZIP) [file pcbi.1006372.s016.zip › File_AO_mesenchymal_fibroblast.csv]

TF1	TF2	log_pvalue_CTS	log_pvalue_ubiq	L_score	frequency	PPI	motif_similarity
FOXJ2	TEF	10	0	10	55	0	4.574
GATA6	EVI1	10	1.613	10	16	0	5.122
TAL1:TCF3	ZEB1	10	2.375	10	37	0	6.698
GATA1	EVI1	10	2.847	9.939	19	0	5.727
FOXJ2	CDX	10	5.097	9.879	49	0	3.677
POU2F1	FOXA	10	2.746	9.842	18	0	4.411
FOXF2	SRY	10	6.678	9.794	4	0	5.63
CEBP	NFIL3	10	5.178	9.729	18	0	5.675
POU2F1	PAX4	9.916	1.083	9.638	51	0	3.969
FOXP1	FOXL1	10	0.381	9.619	25	0	7.45
POU3F2	TBP	9.686	1.103	9.594	45	1	4.409
FOXJ2	ONECUT	10	0.465	9.586	52	0	4.253
TBP	POU1F1	10	2.887	9.57	37	0	3.904
FOXO1	PAX2	10	0.961	9.567	8	0	4.86
TBP	FOXQ1	10	0.484	9.516	53	0	4.908
GATA	EVI1	10	6.438	9.48	3	0	5.624
ATF:CREB	TEF	10	0.557	9.443	50	0	5.344
SRY	FOXL1	10	0.561	9.439	13	0	4.956
FOXJ2	TBP	10	2.264	9.161	41	0	4.181
CDX	TBP	10	1.283	9.006	43	0	4.477
SRY	FOXD1	9.106	1.739	8.981	20	0	5.493
STAT5A	RELA	10	2.278	8.924	29	0	4.993
FOXA	NKX6-2	10	2.756	8.833	33	0	4.391
TEF	FOXD1	10	1.194	8.806	16	0	6.393
POU3F2	CDX	9.76	0.994	8.766	44	0	4.056
FOXO4	PAX2	10	1.337	8.663	15	0	4.405
FOXP1	SOX2	9.248	0.709	8.539	42	0	4.972
FOXI1	TEF	10	1.465	8.535	49	0	5.188
STAT5A	NFKB1	10	1.545	8.455	26	0	3.812
STAT5A	REL	8.798	2.845	8.333	21	0	4.441
IKZF2	IKZF1	10	2.58	8.308	30	0	5.763
FOXO1	FOXP1	10	4.039	8.29	10	0	5.628
FOXA	ONECUT	10	3.344	8.223	45	1	4.694
ABCD4:VSX2	TLX2	9.415	1.249	8.166	35	0	5.029
FOXJ2	POU2F1	8.313	2.688	8.137	50	0	3.35
FOX	ONECUT	10	1.894	8.106	52	0	5.824
CEBP	EN1	8.078	1.863	8.078	25	0	2.964
TEF	FOXL1	10	1.945	8.055	15	0	5.075
POU6F1	LHX3	10	1.978	8.022	44	0	5.793
HNF1A	PRRX2	10	4.176	8.01	32	0	5.269
CDX	FOXL1	10	2.048	7.952	32	0	4.661
MEF2A	HNF1	10	4.909	7.933	13	0	4.629
POU2F1	TBP	10	2.139	7.861	53	1	3.763
FOX	PAX2	8.588	0.782	7.805	25	0	4.496
FOXO1	BPTF	10	2.195	7.805	42	0	5.142
ONECUT	NKX6-2	10	2.319	7.681	54	0	2.615
TBP	TEF	10	2.617	7.659	43	0	4.047
FOXA	TEF	7.648	1.332	7.648	32	0	4.446
HNF1A	NKX6-2	10	2.395	7.644	47	0	4.723
FOXO3	FOXL1	10	2.516	7.484	2	0	7.014
NKX6-2	NKX3-1	9.523	2.043	7.48	47	0	4.349
HNF1	PBX1	10	3.644	7.459	30	0	3.837
HNF1	PRRX2	10	2.749	7.316	41	0	5.009
FOXF1:FOXJ1	PAX2	10	2.763	7.237	10	0	5.431
FOXL1	POU6F1	7.202	0	7.202	28	0	5.461
FOXF1	TEF	10	2.808	7.192	15	0	5.463
POU2F1	PRRX2	10	6.747	7.171	10	0	4.847
ONECUT	FOXL1	10	2.86	7.14	36	0	4.924
CUX1	POU1F1	7.152	1.528	7.124	26	0	3.417
POU2F1	TEF	10	2.889	7.111	16	0	4.11
RORA	NR6A1	10	2.97	7.03	27	0	6.767
POU2F1	NKX2-5	10	3.021	6.979	47	0	4.151
EN1	NFIL3	6.93	0	6.93	37	0	3.973
NKX6-2	NKX2-5	6.924	0	6.924	56	0	4.77
POU3F2	FOXL1	7.355	1.685	6.923	28	0	4.635
GATA3	EVI1	7.433	2.699	6.89	25	0	5.265
FOXQ1	TEF	7.104	0.216	6.888	42	0	5.159
MZF1	KLF12	10	3.113	6.887	25	0	3.618
POU3F2	LHX3	10	3.132	6.868	40	0	5.456
POU2F1	HOXA4	7.532	0.83	6.764	57	0	3.804
FOXJ2	SOX5	10	3.283	6.717	34	0	5.451
PBX1	POU1F1	9.427	2.712	6.714	48	0	4.306
POU2F1	NKX6-2	10	3.935	6.706	38	0	4.259
IRF	FOXP1	6.859	0.897	6.703	32	0	4.874
NR6A1	NR5A1	10	3.329	6.671	44	0	6.48
FOXF1	PAX2	7.298	0.664	6.635	29	0	5.354
HNF1	NKX6-1	10	3.382	6.618	37	0	5.251
PPAR	ESR	6.923	3.746	6.568	15	0	5.011
RORA	NR5A1	9.523	2.977	6.547	46	0	5.578
TBP	POU6F1	10	4.449	6.518	18	0	5.517
FOXO4	FOXL1	10	5.335	6.508	2	0	6.711
HNF1	ALX1	6.489	1.316	6.489	38	0	4.421
PAX4	ALX1	6.813	0.341	6.473	49	0	4.805
FOX	NKX6-2	10	3.563	6.437	47	0	4.586
PRRX2	NKX3-1	7.312	0.929	6.384	51	0	4.976
PPARG	ESR	10	5.517	6.38	24	0	5.822
HNF1	FOXL1	10	3.635	6.365	41	0	4.793
ALX1	LHX3	7.305	0.964	6.341	59	0	5.901
PBX1	NKX6-2	6.49	0.161	6.329	31	0	4.208
FOXF1	TBP	10	3.676	6.324	35	0	5.693
PBX1	ONECUT	10	4.845	6.3	39	0	5.968
TAL1:TCF3	YY1	6.361	0.101	6.276	36	0	5.744
STAT1	NFKB:RELA	9.471	4.095	6.233	12	1	4.473
PAX2	FOXI1	7.548	1.358	6.189	24	0	5.053
POU2F1	STAT6	7.275	1.144	6.13	23	0	3.541
EN1	HLF	6.099	0.028	6.071	23	0	3.473
POU1F1	FOXL1	6.556	2.383	6.057	9	0	4.421
FOXO3	BPTF	6.055	0	6.055	54	0	5.205
PAX2	FOXA	7.895	2.73	6.049	8	0	4.345
HNF1	POU1F1	9.466	3.446	6.019	26	0	3.66
FOXD3	FOXD1	10	3.985	6.015	15	0	6.364
NR2F1:HNF4A	LEF1:TCF	6.527	2.583	6.001	4	0	5.05
STAT5A	NFKB:RELA	7.131	1.18	5.95	26	0	4.241
ONECUT	FOXI1	7.888	1.953	5.935	46	0	4.102
FOXF1	CDX	8.883	2.959	5.925	25	0	4.174
POU3F2	PBX1	7.541	1.65	5.891	47	0	3.869
FOXJ2	FOXP1	10	4.13	5.87	13	0	6.12
PBX1	PRRX2	8.331	2.518	5.813	32	0	5.191
TBP	NKX6-2	10	4.248	5.752	28	0	4.675
POU2F1	STAT5A	6.105	1.857	5.722	16	1	3.313
POU3F2	CDC5L	10	4.408	5.592	33	0	5.466
TCF3:HAND1	SMAD	8.7	3.124	5.576	11	0	5.717
FOXJ2	POU3F2	6.279	1.339	5.553	20	0	4.407
NKX3-1	LHX3	10	4.449	5.551	40	0	5.452
PDX1	PRRX2	5.545	0	5.545	34	0	4.447
PAX2	FOXL1	5.59	0.075	5.515	15	0	5.058
HNF1A	ALX1	5.514	0	5.514	44	0	4.481
FOXO4	FOXP1	9.077	5.532	5.471	12	0	5.707
FOXD3	NKX6-2	9.814	4.351	5.463	19	0	4.212
HNF1	TBP	5.449	0.961	5.449	44	0	3.381
MEF2A	FOXL1	7.11	2.155	5.425	30	0	5.808
POU3F2	FOXA	6.049	1.195	5.389	4	0	3.957
STAT1	TEAD1	8.887	4.735	5.376	11	0	4.093
PBX1	LHX3	7.026	1.676	5.35	55	0	4.612
FOXJ2	PBX1	5.758	0.742	5.344	21	0	3.6
FOXD3	MEF2	8.308	2.994	5.315	5	0	4.211
PAX4	NKX6-2	10	4.697	5.303	38	0	4.449
EN1	ALX1	5.486	0.223	5.263	30	0	3.72
FOXJ2	MEF2A	6.28	2.704	5.21	9	0	4.891
MEF2A	NKX6-2	6.286	1.918	5.206	42	0	4.842
STAT1	RELA	7.116	1.91	5.205	27	1	5.171
FOXO3	FOXP1	10	4.827	5.173	27	0	6.157
STAT5A	IRF	6.539	2.69	5.155	35	0	4.125
TAL1:TCF4	YY1	5.351	0.212	5.139	23	0	6.027
CDX	HOXA9:MEIS1	5.132	1.119	5.132	7	0	5.101
MYF:MYOD:TCF	ZNF238	5.112	0.448	5.112	4	0	6.448
FOXP1	NKX6-1	7.258	2.167	5.091	19	0	4.669
HOXA4	ALX1	5.626	0.557	5.069	30	0	3.988
NFKB1	NFATC	7.606	2.545	5.062	10	0	4.93
PAX4	NANOG	9.491	4.432	5.059	15	0	2.407
FOXJ2	SOX3	5.463	0.441	5.022	6	0	5.037
IRF1	NKX2-5	10	4.99	5.01	42	0	4.679
POU2F1	NKX6-1	4.998	1.204	4.998	37	0	4.134
STAT5A	NFKB	5.4	1.071	4.955	4	0	4.335
CUX1	ALX1	5.163	1.696	4.952	30	0	4.491
STAT3	IKZF1	8.766	4.511	4.952	27	0	5.616
ONECUT	POU1F1	5.344	0.408	4.935	32	0	4.106
SREBF1	ZIC2	8.261	3.329	4.932	39	0	4.753
RORA	HOXA4	5.715	0.799	4.916	5	0	5.04
SREBF1	ZEB1	8.636	3.764	4.872	33	0	5.898
NR2F	ESRRA	10	5.196	4.804	33	0	5.786
FOXJ2	NKX3-1	4.881	0.278	4.792	35	0	4.362
PAX4	POU6F1	7.055	2.276	4.778	25	0	4.181
ABCD4:VSX2	NKX6-2	10	5.238	4.762	46	0	5.947
CDX	POU1F1	4.759	0.166	4.759	14	0	3.009
IRF1	NANOG	5.486	0.733	4.753	13	0	4.613
NKX6-2	POU6F1	10	5.25	4.75	37	0	5.278
FOXA	NKX3-1	4.989	0.25	4.739	27	0	3.768
FOXI1	NKX3-1	5.427	0.725	4.702	14	0	4.14
HNF1A	TBP	4.698	0.161	4.698	41	0	3.262
TBP	FOXA	4.698	1.176	4.698	25	0	4.514
FOXF1	ONECUT	5.026	0.35	4.676	24	0	3.974
STAT3	NFKB	6.008	1.333	4.675	29	1	5.125
STAT1	IKZF1	6.318	2.506	4.649	17	0	4.784
OCT4	NANOG	8.261	4.714	4.631	16	0	5.881
NKX6-2	HOXA4	5.061	0.438	4.622	48	0	4.466
MEF2	FOXL1	6.906	2.291	4.615	16	0	4.838
ETS1	STAT3	4.603	0.595	4.603	1	0	4.071
CEBP	OCT4	8.931	4.331	4.6	20	0	4.098
POU2F1	HNF1	4.577	1.212	4.577	57	0	3.721
FOXF1	PBX1	4.575	0	4.575	6	0	4.479
SRY	PBX1	5.053	1.608	4.566	27	0	4.574
TAL1	YY1	4.565	0	4.565	12	0	5.312
PRRX2	ALX1	10	5.439	4.561	41	0	6.111
SOX3	PBX1	5.079	0.52	4.559	20	0	4.25
ZEB1	ZNF238	8.639	4.099	4.539	26	0	7.519
FOXJ2	HNF1	6.548	2.03	4.518	37	0	4.089
NR2F1:HNF4A	TCF7L2	5.059	0.544	4.515	6	0	5.442
FOXF1	SRY	10	6.464	4.49	5	0	5.515
HNF1	NKX3-1	5.551	1.108	4.442	54	0	4.048
STAT1	NFKB1	4.76	0.319	4.44	19	0	3.822
ELF1	NFATC	10	5.585	4.415	14	0	6.165
MEF2	FOXA	5.779	2.572	4.413	2	0	4.393
NKX2-5	NKX6-1	5.713	1.306	4.407	17	0	6.061
BPTF	SOX2	10	5.594	4.406	30	0	4.106
POU2F1	HMGA	8.636	5.428	4.394	13	0	4.494
FOXD3	ONECUT	9.932	5.551	4.38	36	0	5.15
POU3F2	NKX2-5	4.846	0.491	4.355	41	0	4.511
PAX4	CEBP	5.334	1.717	4.337	5	0	3.397
PAX4	HOXA4	10	5.672	4.328	32	0	4.269
POU1F1	POU6F1	6.431	2.112	4.319	27	0	4.264
FOXJ2	FOXD1	10	5.687	4.313	2	0	5.518
FOXJ2	POU1F1	4.464	0.661	4.299	18	0	3.39
POU2F1	NKX3-1	4.804	1.126	4.287	43	0	3.255
PAX4	ZNF148	10	5.719	4.281	9	0	5.111
FOXO4	BPTF	5.106	1.438	4.248	54	0	5.44
ONECUT	FOXC1	4.244	0	4.244	36	0	4.405
POU1F1	LHX3	5.797	2.527	4.238	27	0	4.075
FOXA	NANOG	10	5.789	4.211	17	0	4.315
NKX2-5	HMX3	7.033	3.177	4.195	24	0	6.743
FOXJ2	NKX6-2	10	5.807	4.193	15	0	5.018
VDR	AR	4.234	0.06	4.174	1	0	3.998
POU3F2	ONECUT	5.043	1.195	4.166	53	0	4.194
POU2F1	CUX1	4.164	0.719	4.164	31	0	3.539
POU2F1	FOXI1	7.432	3.568	4.151	35	0	4.621
STAT1	NANOG	9.505	5.357	4.149	25	0	4.588
POU2F1	ONECUT	4.135	0.489	4.135	17	0	2.96
FOXO1	SOX5	10	5.866	4.134	1	0	5.703
FOXF2	PAX2	5.417	1.295	4.122	3	0	5.102
HOXA5	EN1	4.773	0.652	4.121	3	0	4.415
SOX3	TEF	4.203	0.095	4.109	1	0	3.654
PAX2	FOXQ1	5.225	1.127	4.098	3	0	5.591
AIRE	FOXP1	6.569	2.474	4.095	13	0	6.671
POU3F2	NKX6-2	9.744	5.672	4.073	14	0	4.46
FOXF1	FOXP1	6.342	2.273	4.069	25	0	7.624
POU2F1	EN1	4.351	1.135	4.053	27	0	3.039
CEBPB	NFIL3	4.734	1.002	4.035	31	0	5.986
ABCD4:VSX2	EN1	4.202	0.171	4.031	1	0	4.21
FOXF1:FOXJ1	TEF	4.941	0.913	4.028	29	0	4.9
HNF1	FOXQ1	4.608	0.778	4.013	18	0	4.677
FOXF2	TBP	4	0.06	4	26	1	5.724
SRF	HOXA3	8.675	4.682	3.993	19	0	4.266
FOXD3	NKX3-1	3.952	0	3.952	18	0	3.082
FOXI1	FOXD1	10	6.049	3.951	1	0	7.275
ELK1	NR3C1	4.016	0.072	3.944	1	0	2.837
CEBP	NFATC	7.496	3.565	3.931	26	0	4.629
FOXO1	SOX2	10	6.084	3.916	37	0	4.209
MEF2	HNF1A	3.943	0.229	3.892	12	0	3.534
HNF4A	NR6A1	10	6.11	3.89	22	0	5.075
TBP	FOXI1	7.474	3.814	3.886	35	0	5.03
MEF2A	CUX1	5.698	1.834	3.863	3	0	3.693
POU2F1	HOXA5	4.091	0.244	3.847	16	0	5.622
EN1	NKX6-1	7.883	4.042	3.841	1	0	4.087
PAX4	HNF1	10	6.741	3.832	17	0	4.545
MEF2	NKX6-2	6.298	2.467	3.831	13	0	4.414
OCT:POU2F	POU1F1	4.362	1.161	3.824	24	0	4.933
ATF	ESR	5.78	1.978	3.802	23	0	3.523
FOXJ2	EVI1	3.797	0.53	3.797	7	0	3.612
NKX2-5	LHX3	10	6.206	3.794	12	0	4.871
EGR2	GLI	5.132	1.339	3.792	30	0	5.948
PRRX2	NKX6-1	10	6.21	3.79	30	0	6.538
HNF1	ZBTB16	4.634	1.043	3.728	45	0	4.506
POU3F2	PRRX2	4.969	1.269	3.701	42	0	5.123
FOXD3	NANOG	9.21	5.523	3.687	3	0	4.751
FOXD3	OCT4	3.685	0.222	3.685	1	0	3.32
TCF3	GATA1	3.671	0	3.671	2	0	3.538
TBP	LHX3	3.923	0.259	3.664	32	0	2.617
FOX	PBX1	3.656	0	3.656	24	0	4.314
IRF1	SRY	3.638	0	3.638	28	0	3.874
EN1	PRRX2	7.553	3.917	3.636	18	0	4.362
FOXO1	HNF1	3.605	0.16	3.605	10	0	4.015
ELF1	HMGA	7.25	3.651	3.6	4	1	5.483
FOXF1	FOXD1	10	6.401	3.599	1	0	7.703
ABCD4:VSX2	NKX2-5	10	6.42	3.58	18	0	6.006
FOX	FOXP1	10	6.422	3.578	9	0	6.315
PAX6	POU1F1	3.577	0.123	3.577	17	0	4.124
FOXQ1	FOXP1	7.272	3.705	3.567	12	0	6.35
GATA	LMO2	10	6.455	3.566	4	1	5.957
GATA6	LMO2	10	6.434	3.566	14	0	5.703
EGR4	GLI	3.745	0.184	3.561	20	0	6.172
FOX	NANOG	5.016	1.458	3.559	10	0	4.529
CDX	NKX3-1	4.556	1.002	3.555	17	0	3.834
HNF1	FOXI1	4.334	0.815	3.519	16	0	4.008
STAT1	NFKB	4.81	1.303	3.507	12	0	4.317
FOXF2	TEF	3.865	0.388	3.477	17	0	5.212
FOXO4	TBP	3.748	0.294	3.454	11	0	4.195
FOXJ2	POU6F1	4.251	0.82	3.431	20	0	4.844
ELF:ELK:ETS:FLI1:GABP	NANOG	3.415	0	3.415	7	0	4.429
NKX6-2	ALX1	10	6.588	3.412	49	0	4.954
FOXJ2	MEF2	8.002	4.593	3.41	2	0	4.187
FOXF2	FOXI1	10	6.597	3.403	1	0	7.723
SRY	ZBTB16	3.4	0.03	3.37	12	0	3.106
NKX6-2	PRRX2	10	6.643	3.357	24	0	5.835
MEF2	HNF1	6.294	2.953	3.341	14	0	3.88
BHLHB	NKX2-5	3.362	0.025	3.337	31	0	4.158
FOXD3	POU2F1	4.322	0.987	3.335	26	0	4.223
EGR1	GLI	3.324	0	3.324	9	0	5.861
TCF3	ZNF238	5.547	2.31	3.318	19	0	6.64
NKX6-2	FOXI1	10	6.693	3.307	19	0	5.206
FOXO3	PAX2	3.342	0.053	3.289	5	0	4.618
ETS1	STAT6	10	6.729	3.271	11	1	5.778
STAT4	CEBPB	3.261	0	3.261	4	0	4.435
POU3F2	TEF	9.959	6.708	3.25	3	0	4.763
TBP	FOXP1	3.244	0	3.244	22	0	5.321
SOX5	FOXL1	4.201	0.958	3.243	3	0	4.985
SOX5	TEF	3.214	0	3.214	8	0	3.962
SREBF	ZIC2	8.005	4.818	3.187	23	0	4.514
HSF1	ZNF238	3.549	0.368	3.181	30	0	5.492
NKX3-1	POU6F1	4.118	0.949	3.17	31	0	4.87
NFIL3	LHX3	3.509	0.341	3.168	25	0	3.829
