# Supplementary material for: coTRaCTE predicts co-occurring transcription factors within cell-type specific enhancers
Source: PLoS Comput Biol. 2018 Aug 24;14(8):e1006372. doi: 10.1371/journal.pcbi.1006372 (PMC6126874; doi:10.1371/journal.pcbi.1006372)
Supplement: S3 File — Predicted co-occurring TF pairs in separate files for each cell type. The columns show the following: TF 1 name, TF 2 name, − log10(p-valueCTS), − log10(p-valueubiq), Ll score, frequency of the TF pair in other cell types, known PPI (1 = yes, 0 = no), motif similarity MOSTA. (ZIP) [file pcbi.1006372.s016.zip › File_AP_monocyte.csv]

TF1	TF2	log_pvalue_CTS	log_pvalue_ubiq	L_score	frequency	PPI	motif_similarity
POU2F1	NKX6-1	10	4.542	10	37	0	4.134
NKX2-5	EN1	10	0.45	9.55	10	0	3.478
POU2F1	CEBP	10	3.995	9.515	19	1	4.386
POU3F2	PAX4	10	2.967	9.515	12	0	4.33
HMGA	NKX6-1	10	0.54	9.46	42	0	4.338
ATF:CREB	TEF	9.802	0.518	9.284	50	0	5.344
OCT:POU2F	POU1F1	10	1.056	9.265	24	0	4.933
POU2F1	HNF1	10	3.001	9.258	57	0	3.721
HNF1	NKX3-1	10	3.634	9.243	54	0	4.048
STAT3	NFKB1	10	0.814	9.186	41	1	4.73
SOX5	PBX1	10	0.836	9.164	46	0	4.814
POU2F1	NFIL3	10	1.117	9.086	39	0	4.355
POU2F1	LHX3	10	6.006	9.031	26	0	4.16
NKX6-2	NKX2-5	9.278	0.362	8.917	56	0	4.77
AHR	EGR1	10	1.111	8.889	1	0	4.997
HNF1	NKX2-5	10	4.176	8.87	19	0	4.114
SRY	PBX1	10	1.155	8.845	27	0	4.574
MEF2A	NKX6-2	10	6.008	8.825	42	0	4.842
HNF1	ALX1	10	3.173	8.775	38	0	4.421
CUX1	ALX1	10	1.253	8.747	30	0	4.491
CDC5L	LHX3	10	1.384	8.616	23	0	4.175
CEBPB	NFIL3	10	1.731	8.611	31	0	5.986
SREBF1	KLF12	8.878	0.683	8.58	9	0	4.355
POU2F1	PAX4	10	4.21	8.481	51	0	3.969
FOXJ2	NKX6-1	8.655	4.252	8.472	5	0	3.889
MEF2A	HOXA4	10	4.681	8.388	17	0	5.514
FOXO1	CDX	9.471	1.151	8.32	6	0	3.534
HNF1	CUX1	10	2.559	8.298	30	0	4.349
CDX	LHX3	9.361	1.806	8.219	34	0	3.695
POU2F1	HOXA4	10	1.801	8.199	57	0	3.804
ESR	NR5A1	10	1.824	8.176	18	0	4.626
HLF	TEF	9.308	1.225	8.083	9	0	4.824
HNF4A	TFAP2C	7.975	0	7.975	29	0	3.697
STAT1	PRDM1	10	2.028	7.972	13	0	5.077
POU2F1	NKX3-1	10	4.868	7.94	43	0	3.255
NFIL3	TEF	10	2.068	7.932	21	0	5.688
FOXJ2	LHX3	9.909	1.999	7.91	16	0	3.239
PBX1	CDX	9.441	1.567	7.874	26	0	3.716
PDX1	CDC5L	10	2.131	7.869	27	0	5.169
CEBP	EN1	9.618	2.3	7.861	25	0	2.964
POU2F1	HLF	9.154	1.55	7.849	27	0	4.022
FOXD3	HNF1A	10	2.217	7.783	13	0	3.929
NKX2-5	PRDM1	7.883	0.129	7.754	3	0	5.901
PAX4	ALX1	10	2.25	7.75	49	0	4.805
RORA	NR5A1	10	2.253	7.747	46	0	5.578
MEF2A	FOXP1	8.537	3.635	7.744	18	0	5.42
FOXJ2	TEF	9.004	3.12	7.671	55	0	4.574
TEF	NKX3-1	9.123	1.476	7.647	43	0	3.624
ALX1	LHX3	10	2.375	7.625	59	0	5.901
HNF1	TBP	10	5.136	7.625	44	0	3.381
HNF1	ABCD4:VSX2	10	2.408	7.621	14	0	4.595
ALX1	POU6F1	10	2.412	7.588	35	0	4.788
STAT3	NFKB:RELA	10	2.474	7.526	27	1	4.944
HOXA4	ALX1	10	2.542	7.458	30	0	3.988
HNF1A	CDX	7.751	1.131	7.441	13	0	3.347
AHR	EGR4	8.252	0.814	7.438	2	0	5.379
CEBP	HOXA3	7.381	2.424	7.381	3	0	2.479
NKX2-5	POU1F1	9.636	3.888	7.331	10	0	4.392
FOXL1	LHX3	10	2.675	7.325	15	0	2.779
PDX1	ALX1	10	2.739	7.261	36	0	5.262
ARNT	NKX2-5	7.209	0	7.209	10	0	0.349
EN1	HLF	7.7	0.533	7.167	23	0	3.473
HNF4A	TFAP2A	7.605	0.465	7.14	25	0	3.416
SPI1	MAF	7.139	0	7.139	5	0	5.788
POU1F1	NKX3-1	7.253	1.124	7.099	36	0	3.893
NKX3-1	ALX1	10	2.936	7.064	16	0	3.636
POU3F2	PRRX2	10	2.964	7.036	42	0	5.123
CUX1	LHX3	10	3.03	6.97	52	0	4.98
STAT6	FOXC1	8.193	1.293	6.9	2	0	3.901
CDX	NKX6-2	10	4.919	6.894	53	0	4.093
HMGA	LHX3	9.385	2.511	6.874	3	0	3.942
POU3F2	NKX3-1	10	3.127	6.873	29	0	4.037
ONECUT	NKX6-2	9.512	2.646	6.866	54	0	2.615
HOXA4	HOXA3	10	3.156	6.844	44	0	3.508
FOXJ2	NKX2-5	9.649	2.826	6.823	2	0	4.878
OCT:POU2F	CEBP	6.764	2.736	6.764	12	1	4.337
FOXD3	LHX3	10	3.258	6.742	24	0	4.018
ABCD4:VSX2	TLX2	9.401	2.68	6.72	35	0	5.029
SRF	HOXA3	9.954	5.815	6.696	19	0	4.266
TEF	ALX1	8.77	2.124	6.646	14	0	3.76
CEBP	TEF	8.444	1.8	6.644	19	0	3.937
SRY	CUX1	6.635	2.488	6.635	2	0	3.834
ATF	ESR	8.627	2.012	6.615	23	0	3.523
FOXQ1	NKX3-1	7.021	0.418	6.603	3	0	3.397
ZBTB16	LHX3	10	3.44	6.56	5	0	3.398
TEF	FOXP1	7.612	1.065	6.547	15	0	5.083
PBX1	NKX6-2	10	3.466	6.534	31	0	4.208
CEBP	TLX2	6.607	0.355	6.507	4	0	3.744
CDX	ZBTB16	7.495	1.741	6.46	16	0	4.525
FOXA	NKX3-1	9.817	3.371	6.446	27	0	3.768
NKX6-1	ALX1	7.562	1.123	6.439	13	0	4.876
POU2F1	EVI1	7.615	1.458	6.433	35	0	3.093
NR6A1	NR5A1	10	3.581	6.419	44	0	6.48
RORA	NR6A1	10	3.585	6.415	27	0	6.767
HNF1A	ALX1	8.555	2.167	6.388	44	0	4.481
HNF4A	ITGAL	7.169	0.864	6.305	20	0	3.636
NKX2-5	HMX3	9.743	3.449	6.294	24	0	6.743
ONECUT	FOXI1	9.489	3.206	6.282	46	0	4.102
CEBP	POU6F1	7.905	1.628	6.277	14	0	3.034
CEBP	CUX1	6.682	1.676	6.275	4	0	3.608
ELF:ELK:ETS:FLI1:GABP	MAF	10	3.793	6.207	19	1	5.951
PAX4	NKX2-5	9.956	3.749	6.207	19	0	3.499
EVI1	NKX6-1	7.628	1.707	6.202	18	0	3.081
PRRX2	NKX3-1	10	3.799	6.201	51	0	4.976
RAR:RXR:THR	NR5A1	6.514	0.376	6.137	6	0	5.265
FOXO3	CDX	7.774	1.918	6.136	4	0	3.596
ONECUT	FOXC1	6.853	0.744	6.109	36	0	4.405
POU2F1	NKX2-5	8.987	2.89	6.097	47	0	4.151
FOXJ2	POU2F1	9.329	3.57	6.096	50	0	3.35
FOXJ2	CDX	10	3.908	6.092	49	0	3.677
POU1F1	LHX3	10	3.908	6.092	27	0	4.075
HNF1A	NKX3-1	6.617	2.014	6.085	14	0	3.444
HNF1	FOXA	10	5.55	6.074	50	0	3.778
FOXF2	FOXP1	9.365	3.305	6.06	21	0	6.987
HLF	POU6F1	6.057	0	6.057	9	0	3.019
FOXI1	LHX3	7.585	1.534	6.051	6	0	2.833
NKX6-2	POU1F1	8.311	2.92	6.03	23	0	3.544
FOXJ2	ONECUT	8.784	2.772	6.013	52	0	4.253
POU1F1	NFIL3	6.085	0.953	6.012	2	0	3.293
STAT5A	GATA4	7.961	2.028	6.007	10	0	3.682
PBX1	ALX1	6.403	0.401	6.002	20	0	4.167
ONECUT	POU1F1	7.809	1.809	6	32	0	4.106
FOXF1:FOXJ1	NKX3-1	7.972	1.994	5.978	8	0	4.273
HOXA4	LHX3	7.903	1.937	5.966	3	0	2.87
FOX	NANOG	8.939	2.988	5.951	10	0	4.529
FOXF1:FOXJ1	HNF1A	6.122	1.225	5.942	5	0	4.074
FOXD3	NKX6-1	10	4.07	5.93	25	0	4.125
POU2F1	FOXP1	10	4.074	5.926	45	0	5.268
POU3F2	HNF1A	8.72	2.832	5.888	29	0	4.789
STAT6	MAF	7.314	1.441	5.873	9	0	5.683
HNF1A	FOXA	7.759	2.654	5.858	40	0	3.651
IRF7	PRDM1	10	4.224	5.776	9	0	6.016
HNF4A	NR5A1	8.56	2.81	5.75	15	0	4.087
POU2F1	CUX1	6.152	1.872	5.744	31	0	3.539
IRF1	SRY	6.117	0.388	5.729	28	0	3.874
HNF1A	PDX1	7.602	1.908	5.694	19	0	4.54
HNF4A	TCF3	5.666	0.174	5.666	18	0	3.32
FOX	CDX	10	4.35	5.65	17	0	3.513
SPI1	STAT5A	6.111	0.461	5.65	1	0	4.763
ATF:CREB	POU2F1	5.637	0.037	5.637	16	0	3.367
EVI1	NKX6-2	6.601	1.767	5.631	13	0	3.946
IRF2	PRDM1	10	4.37	5.63	21	0	7.508
MEF2A	EVI1	8.81	3.642	5.618	19	0	3.646
EN1	NFIL3	5.656	0.051	5.605	37	0	3.973
FOXD3	ALX1	5.597	0.017	5.581	1	0	3.049
GATA4	FOXP1	6.035	0.465	5.569	4	0	3.922
SRY	ALX1	5.619	0.056	5.563	2	0	3.168
STAT3	NFKB	5.633	0.271	5.545	29	1	5.125
FOXO4	BPTF	10	6.006	5.535	54	0	5.44
FOX	HNF1	10	5.034	5.528	44	0	4.035
HMGA	TEF	5.527	0.052	5.527	3	0	2.873
FOX	EVI1	7.837	2.509	5.513	6	0	2.965
IRF	ZEB1	5.634	0.138	5.496	6	0	4.558
FOXF1:FOXJ1	LHX3	8.496	3.004	5.493	21	0	4.171
MEF2A	PRRX2	6.199	2.003	5.485	5	0	4.336
CEBP	PRRX2	6.987	2.147	5.471	6	0	3.372
SREBF1	TBX5	10	4.536	5.464	18	0	4.787
POU3F2	ABCD4:VSX2	9.627	4.166	5.462	17	0	4.477
HNF1A	NKX6-1	8.405	2.952	5.454	29	0	4.221
FOXO4	SOX2	10	4.623	5.377	7	0	4.454
NFIL3	POU6F1	5.377	0	5.377	15	0	3.426
CEBPA:DDIT3	OCT4	6.28	0.906	5.374	30	0	5.256
FOXF1:FOXJ1	CDX	10	4.628	5.372	31	0	3.855
EVI1	FOXL1	8.067	2.817	5.357	2	0	3.779
IRF8	PRDM1	10	4.664	5.336	3	0	6.942
PPARG	ESR	10	5.409	5.334	24	0	5.822
CUX1	POU1F1	6.813	2.608	5.325	26	0	3.417
POU2F1	CDX	10	4.704	5.296	30	0	2.822
FOXD3	NKX3-1	5.951	0.659	5.293	18	0	3.082
NKX3-1	NKX6-1	10	4.71	5.29	17	0	4.696
CDC5L	PRRX2	6.536	1.256	5.28	2	0	3.08
FOX	HNF1A	8.019	2.744	5.275	20	0	4.056
ATF:CREB	ALX1	5.242	0	5.242	3	0	3.541
PAX4	TBP	7.248	2.006	5.242	3	0	3.684
FOXL1	BPTF	7.417	2.18	5.238	2	0	3.705
NFKB1	ZIC3	5.527	0.289	5.237	4	0	4.614
HNF1	TEF	6.138	0.95	5.204	21	0	2.972
FOXF1	POU2F1	7.696	3.508	5.186	15	0	3.672
SOX3	PBX1	5.366	0.193	5.173	20	0	4.25
PAX6	RORA	6.075	0.922	5.153	15	0	6.295
FOXD3	CDX	10	4.881	5.119	40	0	3.629
RREB1	ZIC2	6.651	1.535	5.116	34	0	3.705
ESR	NR6A1	9.257	4.145	5.113	8	0	6.01
NFIL3	LHX3	6.093	1.011	5.081	25	0	3.829
SREBF1	ZIC1	7.759	2.681	5.078	11	0	4.287
NKX6-1	POU6F1	5.491	0.417	5.073	29	0	4.847
FOXF1:FOXJ1	NKX6-1	7.902	2.833	5.069	16	0	4.592
ELF:ELK:ETS:FLI1:GABP	EP300	7.391	3.134	5.065	1	1	4.339
PBX1	FOXP1	5.88	0.836	5.044	20	0	5.065
FOX	NKX6-2	10	4.964	5.036	47	0	4.586
AIRE	POU6F1	5.029	0	5.029	3	0	3.303
MEF2	FOXP1	8.755	3.743	5.012	18	0	5.986
SOX5	NKX6-1	4.996	0	4.996	6	0	4.337
STAT1	TEAD1	9.309	4.332	4.977	11	0	4.093
FOXF1	LHX3	6.378	1.422	4.956	9	0	2.88
TEF	LHX3	10	5.062	4.938	8	0	4.191
CDX	FOXI1	10	5.07	4.93	31	0	4.025
POU2F1	GATA6	9.601	4.686	4.915	8	0	3.279
POU2F1	STAT6	6.649	2.329	4.91	23	0	3.541
HOXA3	TEF	5.242	0.336	4.906	10	0	2.868
NKX6-2	NKX6-1	10	5.114	4.886	51	0	5.729
OCT:POU2F	STAT6	4.885	0	4.885	4	0	3.075
CEBPB	TEF	4.88	0.136	4.858	2	0	4.019
HNF1	EVI1	9.187	4.988	4.84	14	0	2.997
RAR:RXR:NR2F:NR1	ESR	4.836	0	4.836	13	1	4.477
FOXO3	BPTF	10	5.184	4.816	54	0	5.205
CDC5L	ZBTB16	8.61	3.824	4.786	22	0	5.013
FOXD3	POU6F1	6.099	1.331	4.768	31	0	4.944
FOXF1:FOXJ1	NKX6-2	10	5.25	4.75	23	0	4.015
NKX2-5	TEF	5.488	0.753	4.735	4	0	3.579
FOXJ2	ALX1	8.298	3.579	4.719	10	0	3.696
TEF	NKX6-1	6.327	1.613	4.713	8	0	3.684
POU1F1	POU6F1	10	5.292	4.708	27	0	4.264
FOXF1	CDX	10	5.293	4.707	25	0	4.174
FOXM1	YY1	7.08	2.4	4.68	6	0	3.799
FOXL1	NKX6-1	5.956	1.294	4.662	8	0	2.525
PDX1	HOXA4	7.207	2.55	4.657	9	0	4.633
ATF:CREB	CEBP	5.171	1.003	4.639	18	1	4.997
CDX	FOXQ1	10	5.365	4.635	6	0	4.055
FOXL1	ZBTB16	4.988	0.376	4.611	16	0	4.327
PAX4	CEBP	6.006	1.994	4.576	5	0	3.397
FOXF1:FOXJ1	PBX1	6.984	2.409	4.575	19	0	4.144
FOXP1	POU6F1	5.86	1.295	4.565	9	0	6.085
GABP	MAF	4.733	0.184	4.549	2	0	6.284
NKX6-2	TEF	10	5.452	4.548	13	0	4.268
FOXF1:FOXJ1	ONECUT	8.514	3.969	4.546	18	0	4.235
PAX4	NFIL3	4.539	0.094	4.539	1	0	3.586
PAX2	FOXI1	10	5.464	4.536	24	0	5.053
PAX4	OCT4	4.524	0.309	4.524	7	0	2.633
NFIL3	ALX1	4.518	0	4.518	11	0	3.869
ONECUT	POU6F1	5.591	1.08	4.511	22	0	4.268
ONECUT	ZBTB16	5.591	1.106	4.485	3	0	3.562
EVI1	LHX3	10	5.521	4.479	17	0	3.611
NKX2-5	HOXA3	8.075	3.608	4.467	37	0	4.493
POU1F1	HOXA3	4.458	0.384	4.458	3	0	2.751
FOXQ1	NKX6-1	7.313	2.858	4.454	2	0	3.482
PBX1	CDC5L	4.434	0	4.434	4	0	3.313
HNF4A	NR6A1	10	5.577	4.423	22	0	5.075
SOX5	CUX1	4.599	0.538	4.422	12	0	4.143
PBX1	LHX3	10	5.581	4.419	55	0	4.612
CUX1	NKX6-2	7.762	3.354	4.408	20	0	3.95
PRRX2	HLF	4.73	0.332	4.397	1	0	3.856
EGR1	GLI	4.384	0	4.384	9	0	5.861
NFIL3	NKX6-1	5.116	0.745	4.371	6	0	4.98
STAT6	NKX3-1	8.324	3.953	4.371	1	0	2.416
MEF2A	HMGA	8.169	4.066	4.334	10	0	4.335
ZIC3	ZNF148	5.065	0.737	4.328	1	0	4.83
FOXD3	PBX1	10	5.677	4.323	25	0	4.378
NKX6-2	HOXA4	6.49	2.169	4.321	48	0	4.466
EGR1	ZIC3	4.485	0.175	4.31	1	0	4.448
HNF1A	NFIL3	5.147	0.888	4.306	3	0	3.385
FOX	PBX1	7.365	3.079	4.286	24	0	4.314
ONECUT	NKX6-1	6.166	1.898	4.268	26	0	5.044
NR2F	ITGAL	6.317	2.05	4.267	3	0	3.972
FOXP1	ALX1	4.619	0.353	4.266	4	0	6.666
POU2F1	STAT5A	8.055	3.807	4.248	16	1	3.313
HNF1A	ZBTB16	7.708	3.478	4.231	16	0	5.083
FOX	POU2F1	6.683	2.454	4.229	14	0	3.74
EBOX:MYC:MYF:MYOD:TAL:USF	ZEB1	7.905	3.688	4.217	25	0	6.107
SRY	HMGA	7.977	3.763	4.214	5	0	3.436
ZIC3	SPZ1	4.338	0.134	4.205	10	0	4.113
FOXP1	SOX2	6.016	1.812	4.204	42	0	4.972
PAX4	CDC5L	4.192	0	4.192	1	0	2.418
PBX1	FOXQ1	6.134	1.953	4.182	5	0	5.048
MZF1	KLF12	9.104	4.928	4.176	25	0	3.618
FOXF1	PAX2	8.997	4.829	4.168	29	0	5.354
NR2F	ESRRA	9.531	5.373	4.158	33	0	5.786
SREBF1	ZIC2	7.034	2.884	4.15	39	0	4.753
POU3F2	PBX1	10	5.861	4.139	47	0	3.869
NKX6-2	NKX3-1	10	5.875	4.125	47	0	4.349
FOX	PAX4	7.251	3.132	4.12	2	0	3.233
ONECUT	LHX3	9.598	5.48	4.118	44	0	5.213
SPI1	STAT3	4.088	0	4.088	4	0	5.4
EN1	HOXA3	9.696	5.622	4.075	32	0	4.16
NKX2-2	LHX3	4.057	0	4.057	13	0	3.777
HNF1A	FOXL1	7.829	3.773	4.056	30	0	4.34
POU1F1	FOXI1	9.18	5.125	4.055	1	0	4.26
STAT3	PRDM1	5.838	1.786	4.052	1	0	4.664
ALX1	MSX1	4.588	0.538	4.05	5	0	3.597
ABCD4:VSX2	PDX1	10	5.956	4.044	17	0	4.956
STAT4	TEAD1	7.319	3.285	4.034	8	0	4.835
PBX1	POU6F1	10	5.975	4.025	23	0	4.934
HNF1A	CDC5L	6.908	2.92	3.988	7	0	3.733
