# Supplementary material for: coTRaCTE predicts co-occurring transcription factors within cell-type specific enhancers
Source: PLoS Comput Biol. 2018 Aug 24;14(8):e1006372. doi: 10.1371/journal.pcbi.1006372 (PMC6126874; doi:10.1371/journal.pcbi.1006372)
Supplement: S3 File — Predicted co-occurring TF pairs in separate files for each cell type. The columns show the following: TF 1 name, TF 2 name, − log10(p-valueCTS), − log10(p-valueubiq), Ll score, frequency of the TF pair in other cell types, known PPI (1 = yes, 0 = no), motif similarity MOSTA. (ZIP) [file pcbi.1006372.s016.zip › File_AQ_MSC.csv]

TF1	TF2	log_pvalue_CTS	log_pvalue_ubiq	L_score	frequency	PPI	motif_similarity
HNF1	NKX3-1	10	1.57	9.726	54	0	4.048
POU2F1	NKX6-1	9.69	3.415	9.69	37	0	4.134
POU2F1	HNF1	10	1.533	9.562	57	0	3.721
HNF1	ZBTB16	10	2.036	9.042	45	0	4.506
POU2F1	ZBTB16	9.504	3.56	8.944	22	0	3.622
POU2F1	PAX4	9.518	1.911	8.552	51	0	3.969
NKX6-2	NKX2-5	8.983	0.474	8.509	56	0	4.77
MEF2A	TEF	10	4.469	8.434	16	0	4.492
HNF1	FOXA	10	4.092	8.338	50	0	3.778
FOXD3	NKX6-1	10	1.801	8.199	25	0	4.125
CDX	TBP	10	3.861	8.125	43	0	4.477
NKX2-1	NKX2-2	10	3.229	8.071	16	0	5.681
FOXJ2	POU6F1	8.312	4.805	7.799	20	0	4.844
TBP	FOXQ1	10	2.202	7.798	53	0	4.908
HNF4A	PAX5	9.129	1.334	7.795	7	0	3.801
FOX	ONECUT	10	2.258	7.742	52	0	5.824
RREB1	ZIC2	10	2.26	7.74	34	0	3.705
CEBP	NFATC	10	2.7	7.713	26	0	4.629
POU2F1	FOXA	9.022	5.367	7.712	18	0	4.411
FOXA	ONECUT	10	2.756	7.56	45	1	4.694
ONECUT	NKX6-2	9.999	2.455	7.544	54	0	2.615
POU1F1	POU6F1	8.696	4.376	7.536	27	0	4.264
FOXJ2	CDX	10	2.496	7.504	49	0	3.677
FOXF1:FOXJ1	NKX6-2	9.778	2.363	7.415	23	0	4.015
MEF2A	EVI1	7.713	1.385	7.394	19	0	3.646
EN1	HOXA3	10	2.649	7.351	32	0	4.16
IKZF2	IKZF1	10	3.064	7.3	30	0	5.763
NKX6-2	POU1F1	8.351	2.179	7.299	23	0	3.544
FOXJ2	TEF	7.684	1.224	7.222	55	0	4.574
IKZF1	PITX2	9.394	2.227	7.166	21	0	5.041
POU3F2	PBX1	10	2.84	7.16	47	0	3.869
ALX1	LHX3	9.047	1.888	7.159	59	0	5.901
POU2F1	HNF1A	7.452	1.788	7.127	21	0	3.88
FOX	NKX6-2	10	2.884	7.116	47	0	4.586
POU2F1	TBP	7.868	3.611	7.074	53	1	3.763
MEF2A	NKX6-2	8.905	2.912	7.033	42	0	4.842
POU2F1	FOXI1	8.81	2.314	6.908	35	0	4.621
IRF7	IKZF2	7.081	0.76	6.748	3	0	4.186
PBX1	POU1F1	10	3.256	6.744	48	0	4.306
POU3F2	TBP	7.272	2.476	6.7	45	1	4.409
POU2F1	NKX2-5	9.664	3.095	6.677	47	0	4.151
NKX2-5	NKX3-1	10	3.386	6.614	34	0	5.368
NKX2-5	POU6F1	8.354	1.753	6.601	37	0	4.831
CDX	NKX6-2	7.916	1.938	6.571	53	0	4.093
PBX1	LHX3	10	3.568	6.432	55	0	4.612
FOXJ2	POU2F1	7.213	3.693	6.403	50	0	3.35
FOXO4	BPTF	10	4.027	6.392	54	0	5.44
FOX	CDX	10	3.61	6.39	17	0	3.513
CUX1	LHX3	8.639	2.276	6.363	52	0	4.98
POU2F1	CEBP	6.889	3.368	6.327	19	1	4.386
HNF1	CDX	10	3.711	6.289	26	0	3.807
STAT3	IKZF1	10	4.692	6.217	27	0	5.616
NKX2-5	HOXA3	9.714	3.564	6.15	37	0	4.493
CEBP	MEF2A	7.192	2.659	6.146	1	0	3.208
FOXJ2	MEF2A	7.906	4.324	6.13	9	0	4.891
PRRX2	POU6F1	10	3.882	6.118	38	0	5.181
NKX6-2	NKX6-1	10	3.892	6.108	51	0	5.729
CEBP	FOXA	8.34	2.764	6.088	17	0	4.583
ALX1	POU6F1	8.32	2.236	6.084	35	0	4.788
FOXA	HMGA	9.986	3.915	6.071	6	0	3.759
NR6A1	NR5A1	10	3.949	6.051	44	0	6.48
POU2F1	EN1	6.464	2.587	6.034	27	0	3.039
CDX	FOXI1	9.021	3.021	6	31	0	4.025
CEBPA:DDIT3	OCT4	7.244	1.261	5.984	30	0	5.256
HNF1	NKX6-1	10	4.036	5.964	37	0	5.251
CEBPB	NFIL3	7.368	4.664	5.94	31	0	5.986
FOXA	AIRE	7.838	5.351	5.912	12	0	4.189
MEF2	TEF	9.261	3.358	5.902	18	0	4.75
TCF3:HAND1	SMAD	10	4.106	5.894	11	0	5.717
ONECUT	LHX3	10	4.132	5.868	44	0	5.213
MEF2A	HOXA4	8.187	2.777	5.852	17	0	5.514
IRF1	NKX2-5	10	4.214	5.786	42	0	4.679
POU3F2	HNF1	6.647	3.647	5.774	22	0	4.448
POU2F1	FOXP1	9.547	3.809	5.738	45	0	5.268
TBP	TEF	10	4.665	5.624	43	0	4.047
EGR2	RREB1	5.62	0	5.62	22	0	4.122
PAX2	FOXL1	9.682	4.064	5.618	15	0	5.058
HNF1	TBP	10	4.416	5.584	44	0	3.381
SRY	ZBTB16	5.584	1.025	5.584	12	0	3.106
HNF1A	NKX6-2	10	4.472	5.528	47	0	4.723
RAR:RXR:THR	RORA	10	4.535	5.465	24	0	5.87
POU3F2	HNF1A	5.714	2.184	5.434	29	0	4.789
NKX6-2	HOXA4	6.527	1.134	5.393	48	0	4.466
HNF1	POU6F1	8.198	5.207	5.38	15	0	4.304
FOXF1:FOXJ1	CDX	9.088	3.746	5.342	31	0	3.855
POU2F1	PBX1	5.331	1.322	5.331	28	0	3.153
POU2F1	FOXQ1	7.017	2.672	5.304	8	0	3.573
HMGA	NKX6-1	5.765	0.467	5.297	42	0	4.338
GATA4	IRF	7.585	2.293	5.292	13	0	4.032
POU3F2	NKX6-1	5.916	1.523	5.287	24	0	4.918
MEF2A	ONECUT	5.22	2.283	5.22	7	0	3.491
IRF	FOXP1	5.184	0.356	5.184	32	0	4.874
POU2F1	NKX6-2	10	6.418	5.182	38	0	4.259
POU1F1	LHX3	8.322	3.16	5.163	27	0	4.075
FOXD3	CDX	8.271	3.139	5.131	40	0	3.629
NKX6-2	NKX3-1	10	4.885	5.115	47	0	4.349
EVI1	FOXA	8.558	3.447	5.111	14	0	3.283
FOXF1	POU2F1	6.704	3.371	5.101	15	0	3.672
PAX4	MEF2A	6.28	3.043	5.099	9	0	4.337
FOXJ2	ONECUT	5.708	1.428	5.088	52	0	4.253
FOXQ1	ZBTB16	6.226	1.261	4.965	8	0	4.953
FOXA	NANOG	10	5.879	4.945	17	0	4.315
EN1	NKX3-1	5.02	0.08	4.94	33	0	3.852
POU3F2	LHX3	10	5.074	4.926	40	0	5.456
RUNX1	RREB1	4.919	0	4.919	14	0	5.54
HNF4A	ITGAL	5.319	0.401	4.918	20	0	3.636
STAT1	IKZF1	6.644	2.389	4.869	17	0	4.784
PAX2	NFE2L1	7.617	2.76	4.857	26	0	4.316
ABCD4:VSX2	NKX6-2	10	5.154	4.846	46	0	5.947
POU3F2	ONECUT	5.802	1.256	4.81	53	0	4.194
FOXJ2	TBP	10	6.363	4.808	41	0	4.181
TEF	ZBTB16	5.047	0.254	4.793	6	0	3.642
PBX1	ONECUT	10	6.286	4.79	39	0	5.968
POU2F1	CUX1	4.761	1.631	4.761	31	0	3.539
NKX6-2	ALX1	10	5.244	4.756	49	0	4.954
HNF1	FOXL1	10	5.283	4.717	41	0	4.793
NR2F1:HNF4A	RORA	7.164	2.47	4.693	5	0	5.999
FOXD3	EVI1	10	5.308	4.692	16	0	3.852
POU2F1	HOXA4	5.925	2.141	4.645	57	0	3.804
MYC:MAX	RUNX1	4.634	1.127	4.634	12	0	2.552
HNF1A	TBP	6.727	2.095	4.632	41	0	3.262
IRF	OCT4	4.632	0	4.632	13	0	4.037
CEBP	NKX3-1	4.674	1.037	4.629	3	0	3.363
IKZF2	HMGA	4.624	1.233	4.624	25	0	4.568
NFATC	HOXA4	4.62	0.039	4.581	3	0	3.674
HNF1A	POU1F1	9.154	4.579	4.575	14	0	3.864
CDX	FOXL1	10	5.457	4.543	32	0	4.661
POU2F1	FOXL1	10	5.462	4.538	43	0	3.703
FOXO3	BPTF	9.572	5.04	4.532	54	0	5.205
ATF	NFE2	9.541	5.048	4.493	6	0	5.201
POU3F2	CUX1	4.948	1.242	4.479	34	0	4.213
STAT1	NANOG	10	6.658	4.466	25	0	4.588
PAX4	NFATC	6.956	3.79	4.461	3	0	3.566
CEBP	OCT4	8.864	4.404	4.46	20	0	4.098
HIF1A	XBP1	10	6.639	4.457	24	0	5.997
HNF1	POU1F1	6.664	3.736	4.43	26	0	3.66
IRF1	OCT4	4.58	0.222	4.423	7	0	4.078
CDC5L	LHX3	5.078	0.657	4.421	23	0	4.175
POU6F1	LHX3	10	5.622	4.378	44	0	5.793
EN1	NFIL3	4.367	0	4.367	37	0	3.973
TCF3	ARNT	5.809	1.46	4.35	2	0	5.814
IRF	EVI1	6.517	2.496	4.349	18	0	3.542
HNF1A	FOXL1	5.315	1.511	4.348	30	0	4.34
HNF1A	ZBTB16	6.542	2.623	4.345	16	0	5.083
CDX	ONECUT	10	5.665	4.335	22	0	4.504
FOXO1	AIRE	5.792	2.269	4.313	6	0	3.606
POU3F2	NKX2-5	5.207	1.424	4.301	41	0	4.511
FOXD3	ZBTB16	5.264	1.01	4.255	18	0	3.43
FOXL1	LHX3	5.452	1.219	4.233	15	0	2.779
RORA	NR5A1	7.704	3.471	4.233	46	0	5.578
PBX1	NKX6-2	4.963	0.734	4.229	31	0	4.208
ZBTB16	OCT4	5.601	1.388	4.213	15	0	3.557
TBP	ZBTB16	6.854	4.204	4.207	12	0	4.797
TBP	FOXI1	10	5.963	4.197	35	0	5.03
FOXO3	SOX2	4.52	0.367	4.153	22	0	4.277
FOXO1	BPTF	10	5.879	4.121	42	0	5.142
CUX1	TBP	5.486	1.567	4.111	12	0	2.707
CDC5L	TEF	5.787	1.695	4.093	35	0	4.146
PBX1	FOXP1	4.071	0	4.071	20	0	5.065
FOX	HNF1	5.56	2.183	4.059	44	0	4.035
CEBP	POU6F1	4.009	1.044	4.009	14	0	3.034
NKX6-2	ZBTB16	4.987	0.986	4.001	20	0	4.966
FOXA	ZBTB16	3.993	0.66	3.993	12	0	3.415
FOXO1	SOX2	10	6.034	3.966	37	0	4.209
AHR	EGR2	6.772	2.838	3.934	18	0	5.654
CDX	HMGA	5.163	1.253	3.91	20	0	2.927
HNF1	PDX1	5.116	2.542	3.895	5	0	4.483
FOXO3	NANOG	10	6.139	3.861	25	0	5.604
OCT:POU2F	POU1F1	4.108	1.401	3.852	24	0	4.933
FOXD3	LHX3	6.432	2.587	3.845	24	0	4.018
AR	DBP	7.828	4.001	3.827	7	0	4.864
STAT5A	EVI1	4.19	1.13	3.819	30	0	3.039
TAL1:TCF3	ZEB1	5.137	2.199	3.792	37	0	6.698
MEF2A	POU6F1	4.008	1.419	3.767	14	0	4.422
HNF4A	TCF3	3.766	0.149	3.766	18	0	3.32
CUX1	FOXL1	4.518	0.782	3.736	10	0	3.807
HNF4A	TFAP4	4.09	1.103	3.734	1	0	2.706
HOXA3	HLF	6.385	2.68	3.705	13	0	3.429
IRF7	YY1	3.852	0.15	3.702	1	0	3.054
TBX5	RREB1	3.925	0.456	3.686	2	0	4.097
NKX6-2	POU6F1	10	6.318	3.682	37	0	5.278
TFAP2C	ITGAL	3.671	0	3.671	2	0	3.292
BPTF	SOX2	8.779	5.121	3.658	30	0	4.106
PAX4	POU6F1	5.864	2.208	3.656	25	0	4.181
CDC5L	ZBTB16	5.088	1.454	3.634	22	0	5.013
FOXO4	AIRE	4.771	2.024	3.621	7	0	3.623
NR2F	ESRRA	8.708	5.089	3.619	33	0	5.786
STAT1	IRF7	8.44	4.839	3.602	1	0	4.528
FOXO4	NANOG	10	7.16	3.596	13	0	5.098
SRY	ONECUT	4.22	0.632	3.588	14	0	4.134
CREB1	FOXN1	5.724	2.144	3.581	2	0	5.233
HNF4A	NR5A1	9.652	6.083	3.569	15	0	4.087
SREBF1	PATZ1	4.997	1.464	3.532	15	0	3.468
CDX	LHX3	4.182	1.596	3.526	34	0	3.695
GATA	NKX6-2	4.024	0.498	3.526	3	0	4.538
SREBF	ZIC1	10	6.483	3.517	3	0	4.36
IRF	SRY	3.575	0.905	3.497	12	0	3.547
HNF1A	AIRE	3.924	0.428	3.496	3	0	4.627
FOXF1	NKX6-2	6.733	3.251	3.482	20	0	4.821
RAR:RXR:NR2F:NR1	ESR	3.715	0.238	3.477	13	1	4.477
RUNX1	SREBF1	3.809	0.547	3.476	10	0	5.271
ATF:CREB	CDC5L	4.297	0.872	3.425	5	0	4.667
RAR:RXR:NR2F:NR1	RORA	3.96	1.199	3.38	3	0	5
PBX1	POU6F1	9.469	6.107	3.362	23	0	4.934
NR2F1:HNF4A	NR6A1	3.786	0.451	3.335	19	0	5.811
HOXA3	NFIL3	4.668	1.333	3.334	9	0	3.766
RXR:VDR:NR1I	ESRRA	3.314	0	3.314	2	0	4.435
HNF1A	PDX1	4.621	1.551	3.31	19	0	4.54
MEF2	POU6F1	4.163	0.865	3.298	7	0	4.449
ONECUT	TEF	3.294	0	3.294	12	0	2.731
SREBF	ZIC3	5.104	1.816	3.288	2	0	4.624
MZF1	ZNF148	3.873	0.585	3.287	12	0	4.486
FOXD3	HNF1	10	6.777	3.223	18	0	3.927
CDX	EN1	3.217	0.071	3.217	6	0	2.341
BHLHB	NKX2-5	3.251	0.166	3.199	31	0	4.158
FOXM1	ONECUT	6.329	3.137	3.192	12	0	4.835
MZF1	KLF12	6.225	3.044	3.181	25	0	3.618
FOXQ1	POU6F1	6.393	3.218	3.176	11	0	5.739
TBP	OCT4	6.187	3.518	3.176	12	0	3.354
TFAP2A	ITGAL	3.141	0.156	3.141	1	0	3.059
PAX4	STAT5B	3.137	0	3.137	1	0	2.557
SREBF1	TBX5	6.287	3.153	3.134	18	0	4.787
HNF1	AIRE	5.268	2.148	3.12	5	0	4.765
POU2F1	NFATC	6.008	2.906	3.102	4	0	5.225
RREB1	KLF4	4.17	1.448	3.102	3	0	4.006
HNF1	EVI1	7.515	4.421	3.094	14	0	2.997
MYB	KIF22:MAZ	3.042	0	3.042	1	0	1.95
FOXF1:FOXJ1	LHX3	4.999	1.959	3.04	21	0	4.171
TFCP2	KLF4	3.035	0.101	3.035	3	0	3.856
PAX4	NKX6-2	10	6.974	3.026	38	0	4.449
GLI	ZNF148	3.871	0.848	3.023	9	0	5.898
CUX1	NKX6-2	4.329	1.594	3.018	20	0	3.95
EVI1	CDC5L	5.744	3.17	3.018	9	0	4.255
AHR	RREB1	3.042	0.028	3.014	4	0	1.722
HOXA4	ALX1	5.464	2.454	3.01	30	0	3.988
HMGA	ALX1	3.004	0.287	3.004	2	0	3.439
SRY	HOXA3	3.209	0.222	2.987	1	0	3.082
IRF1	PRDM1	9.679	6.704	2.975	7	0	6.325
AR	BPTF	3.056	0.128	2.96	1	0	4.295
NFKB1	NFATC	5.322	2.363	2.959	10	0	4.93
STAT5A	NFATC	9.376	6.418	2.958	13	0	5.605
ONECUT	HMGA	3.009	0.063	2.946	16	0	4.105
ONECUT	POU1F1	3.671	0.741	2.93	32	0	4.106
OCT4	NANOG	9.114	6.189	2.925	16	0	5.881
NR1	ESRRA	4.925	2.009	2.916	31	0	5.541
POU3F2	MEF2	4.041	1.125	2.915	7	0	4.043
ONECUT	FOXP1	3.891	0.984	2.907	26	0	5.042
STAT5B	HSF1	3.295	0.454	2.888	25	0	5.665
CEBP	FOXI1	3.915	1.43	2.882	5	0	4.923
ELF1	NFATC	8.869	6.002	2.867	14	0	6.165
HLF	NKX3-1	3.183	0.319	2.864	1	0	3.041
CUX1	POU1F1	3.883	1.223	2.859	26	0	3.417
CEBP	IKZF2	2.849	0.382	2.849	3	0	3.755
MYF:MYOD:TCF	TGIF1	9.091	6.245	2.846	10	0	5.172
ARID5B	POU2F1	2.827	0.095	2.827	2	0	3.602
EGR2	ZIC1	3.749	0.927	2.822	1	0	4.033
PAX8	ZNF423	2.86	0.115	2.809	7	0	4.538
EGR1	RREB1	2.986	0.186	2.799	5	0	3.532
NKX6-2	CDC5L	3.678	0.883	2.795	7	0	4.477
MEF2	HLF	2.792	0	2.792	1	0	2.61
PBX1	PRRX2	6.016	3.245	2.771	32	0	5.191
FOXD3	PRRX2	2.742	0	2.742	2	0	3.398
ELF1	IKZF2	5.444	2.71	2.733	7	0	5.828
FOXF1	ZBTB16	2.96	0.227	2.733	5	0	3.984
HNF4A	MYF:MYOD:TCF3	3.15	0.419	2.731	12	0	3.199
FOXD3	NKX3-1	4.195	1.467	2.729	18	0	3.082
PAX2	FOXI1	6.28	3.551	2.729	24	0	5.053
HSF2	ALX4	10	7.274	2.726	7	0	5.9
FOXF1:FOXJ1	POU2F1	3.968	1.256	2.712	30	0	4.342
PPARG	NR6A1	3.665	1.017	2.706	6	0	6.223
TEAD1	PRDM1	2.967	0.31	2.658	1	0	4.256
MEF2	NKX6-2	5.041	2.387	2.654	13	0	4.414
TAL1:TCF3	YY1	2.677	0.032	2.646	36	0	5.744
PPAR	ESRRA	8.995	6.375	2.62	12	0	5.49
HNF4A	MTF1	2.619	0	2.619	5	0	4.53
RREB1	FOXP1	2.833	0.219	2.614	8	0	5.678
IRF7	PRDM1	10	7.392	2.608	9	0	6.016
ONECUT	FOXC1	3.205	0.613	2.592	36	0	4.405
FOXM1	YY1	4.756	2.184	2.572	6	0	3.799
E2F1	RREB1	2.554	0	2.554	1	0	4.644
FOX	PBX1	3.158	0.625	2.533	24	0	4.314
HMGA	BPTF	10	7.477	2.523	10	0	2.978
ONECUT	FOXI1	5.988	3.481	2.508	46	0	4.102
POU2F1	HOXA5	3.099	0.592	2.507	16	0	5.622
OCT:POU2F	HNF1	2.506	0	2.506	6	0	3.293
FOX	POU2F1	4.184	1.679	2.505	14	0	3.74
IRF7	NFATC	4.962	2.458	2.505	1	0	4.698
IKZF1	HMGA	4.614	2.123	2.491	1	0	5.199
RAR:RXR:NR2F:NR1	ESRRA	3.662	1.173	2.489	8	0	4.803
NKX6-2	FOXI1	10	7.512	2.488	19	0	5.206
POU3F1	POU1F1	3.154	0.689	2.483	5	0	4.385
STAT3	KIF22:MAZ	2.469	0	2.469	1	0	3.087
