# Supplementary material for: coTRaCTE predicts co-occurring transcription factors within cell-type specific enhancers
Source: PLoS Comput Biol. 2018 Aug 24;14(8):e1006372. doi: 10.1371/journal.pcbi.1006372 (PMC6126874; doi:10.1371/journal.pcbi.1006372)
Supplement: S3 File — Predicted co-occurring TF pairs in separate files for each cell type. The columns show the following: TF 1 name, TF 2 name, − log10(p-valueCTS), − log10(p-valueubiq), Ll score, frequency of the TF pair in other cell types, known PPI (1 = yes, 0 = no), motif similarity MOSTA. (ZIP) [file pcbi.1006372.s016.zip › File_AR_muscle_myoblast.csv]

TF1	TF2	log_pvalue_CTS	log_pvalue_ubiq	L_score	frequency	PPI	motif_similarity
TAL1:TCF3	YY1	10	0.048	10	36	0	5.744
TAL1:TCF4	TFAP4	10	0	10	6	0	5.387
EVI1	TEF	10	2.511	9.92	10	0	4.059
POU2F1	TBP	10	7.021	9.173	53	1	3.763
TAL1:TCF3	TFAP4	10	0.941	9.059	6	0	5.192
MEF2A	NKX6-2	10	3.849	8.857	42	0	4.842
MYOD1	TGIF1	10	1.259	8.741	19	0	5.353
MYF:MYOD:TCF	TGIF1	10	1.357	8.643	10	0	5.172
POU3F2	HMGA	10	3.895	8.419	5	0	4.18
HNF1A	FOXA	10	2.86	8.364	40	0	3.651
MYF:MYOD:TCF3	TFAP4	10	6.753	8.364	2	0	5.788
FOXJ2	CDX	10	6.527	8.291	49	0	3.677
HNF4A	HIC1	9.358	1.08	8.278	28	0	4.893
HNF4A	TFAP2A	8.81	0.677	8.133	25	0	3.416
POU2F1	HOXA4	10	2.102	8.002	57	0	3.804
NKX6-2	NKX2-5	10	2.022	7.978	56	0	4.77
HNF4A	PAX5	9.008	1.063	7.945	7	0	3.801
MYOD1	ZEB1	10	2.702	7.88	6	0	6.195
MEF2A	HOXA4	10	3.838	7.811	17	0	5.514
CDX	TBP	10	6.798	7.805	43	0	4.477
ATF	ESR	10	2.259	7.741	23	0	3.523
STAT3	NFKB1	10	2.349	7.651	41	1	4.73
HNF1	CDX	10	7.175	7.554	26	0	3.807
LMO2	TFAP4	10	5.547	7.543	2	0	5.97
POU2F1	EVI1	10	2.947	7.445	35	0	3.093
BHLHB	IRF1	7.909	0.551	7.357	31	0	5.279
POU2F1	HNF1	9.866	2.953	7.176	57	0	3.721
MEF2A	CDX	9.667	4.777	7.146	5	0	3.832
HNF1A	CDX	7.305	1.488	6.974	13	0	3.347
HNF1	TEF	7.842	1.745	6.895	21	0	2.972
PAX2	NFE2L1	10	3.207	6.793	26	0	4.316
FOXJ2	TEF	10	3.387	6.788	55	0	4.574
ATF:CREB	NKX3-1	7.028	0.265	6.762	7	0	4.129
TBP	HOXA4	9.66	2.91	6.749	1	0	4.118
EBOX:MYC:MYF:MYOD:TAL:USF	ZEB1	10	3.295	6.705	25	0	6.107
CDX	ZBTB16	8.454	1.759	6.696	16	0	4.525
MYF:MYOD:TCF3	ZEB1	10	3.397	6.603	4	0	6.436
FOXO1	HNF1	6.761	2.265	6.485	10	0	4.015
PPARA:RXRA	RORA	10	6.331	6.435	1	0	5.961
HNF4A	TP53	7.266	0.858	6.408	6	1	3.642
TEF	NKX3-1	9.44	3.034	6.405	43	0	3.624
FOXF1:FOXJ1	CEBP	9.133	4.82	6.363	8	0	5.675
NKX2-2	LHX3	6.58	0.219	6.361	13	0	3.777
EGR	RREB1	10	5.856	6.293	6	0	4.393
FOXD3	ONECUT	10	3.707	6.293	36	0	5.15
POU2F1	FOXI1	8.8	2.926	6.237	35	0	4.621
HMGA	NKX6-1	7.084	0.904	6.18	42	0	4.338
HNF1A	ALX1	8.221	2.07	6.151	44	0	4.481
FOXD3	POU2F1	10	3.852	6.148	26	0	4.223
CDX	NKX6-2	9.166	5.922	6.102	53	0	4.093
FOXD3	POU6F1	8.097	1.996	6.101	31	0	4.944
SOX:SRY	NANOG	10	3.906	6.094	14	0	6.156
STAT5B	HSF1	6.591	0.549	6.042	25	0	5.665
PBX1	LHX3	10	3.985	6.015	55	0	4.612
POU1F1	LHX3	10	4.024	5.976	27	0	4.075
TBP	GZF1	9.013	3.064	5.949	31	0	4.575
FOXF1:FOXJ1	POU2F1	8.612	2.699	5.913	30	0	4.342
POU2F1	CUX1	6.157	2.417	5.832	31	0	3.539
ALX1	LHX3	10	4.194	5.806	59	0	5.901
TAL1:TCF4	YY1	5.932	0.276	5.782	23	0	6.027
MEF2A	ZBTB16	6.918	3.783	5.768	4	0	4.857
PAX4	MEF2A	7.316	4.181	5.737	9	0	4.337
MYOG	HIC1	5.806	0.087	5.718	5	0	4.049
SREBF1	TBX5	10	4.354	5.646	18	0	4.787
PDX1	PRRX2	8.512	2.947	5.565	34	0	4.447
PPAR	ESR	10	4.448	5.552	15	0	5.011
CEBP	FOXA	9.714	4.184	5.542	17	0	4.583
NKX2-5	NFIL3	8.185	2.881	5.303	10	0	4.054
CDX	TEF	10	4.768	5.232	23	0	3.807
NKX6-2	HOXA4	8.78	3.582	5.198	48	0	4.466
FOXD3	NKX6-1	9.864	4.68	5.184	25	0	4.125
NR6A1	NR5A1	10	4.866	5.134	44	0	6.48
ONECUT	NKX6-2	7.102	1.999	5.102	54	0	2.615
IKZF2	IKZF1	10	4.899	5.101	30	0	5.763
POU3F2	CDX	10	6.106	5.09	44	0	4.056
HNF4A	REST	5.558	0.502	5.056	2	0	3.491
ATF	BACH1	5.81	0.792	5.019	4	0	6.001
TBP	FOXI1	10	6.842	4.964	35	0	5.03
CEBPB	NFIL3	9.595	5.915	4.932	31	0	5.986
MYOG	TGIF1	5.134	0.206	4.928	1	0	5.224
HNF4A	TFAP2C	4.896	0	4.896	29	0	3.697
HNF4A	TAL1	6.099	1.23	4.869	1	0	2.789
MEF2A	HOXA3	4.87	1.614	4.826	2	0	3.859
PBX1	ZBTB16	5.01	0.199	4.811	5	0	2.916
POU3F1	OCT4	5.569	0.764	4.806	3	0	3.273
STAT3	NFKB	4.927	0.353	4.773	29	1	5.125
NKX2-5	POU6F1	7.78	3.029	4.75	37	0	4.831
CDX	LHX3	7.483	2.802	4.681	34	0	3.695
TFAP4	TGIF1	5.076	0.57	4.653	5	0	4.487
PPARA:RXRA	PAX4	8.544	3.93	4.615	13	0	4.343
GATA1	CUX1	5.614	1.973	4.589	2	0	4.682
TAL1	ZNF238	4.894	0.318	4.576	5	0	6.146
SRY	HNF1	5.7	2.728	4.542	15	0	3.375
NR1	ESRRA	7.449	2.916	4.533	31	0	5.541
FOX	HNF1	9.076	4.554	4.522	44	0	4.035
MEF2A	EN1	4.827	0.817	4.514	3	0	2.308
PPARG	ESR	10	7.19	4.506	24	0	5.822
FOXL1	NKX3-1	9.104	4.601	4.503	11	0	3.563
MEF2A	OCT4	5.96	2.833	4.494	3	0	3.211
POU3F2	CUX1	6.674	2.217	4.458	34	0	4.213
TCF12	ZNF238	9.147	4.691	4.456	2	0	5.786
FOXA	ONECUT	10	6.784	4.418	45	1	4.694
FOXD3	LHX3	7.483	3.101	4.382	24	0	4.018
IKZF1	PITX2	6.562	2.183	4.379	21	0	5.041
OCT:POU2F	STAT5A	4.373	0.41	4.373	2	1	2.858
MEF2	TEF	8.202	3.833	4.369	18	0	4.75
NKX2-5	HOXA3	10	5.64	4.36	37	0	4.493
NKX6-2	NKX6-1	10	5.656	4.344	51	0	5.729
CUX1	ALX1	5.212	1.632	4.309	30	0	4.491
MEF2A	POU1F1	5.818	2.752	4.292	6	0	3.522
FOXO1	EVI1	5.119	2.239	4.283	1	0	2.997
SRY	ZBTB16	4.491	1.352	4.278	12	0	3.106
LMO2	REST	4.276	0	4.276	5	0	3.729
CEBP	RUNX	8.671	4.397	4.274	4	1	5.038
POU2F1	PBX1	4.479	1.215	4.241	28	0	3.153
FOX	POU1F1	5.459	1.223	4.236	4	0	3.72
CDC5L	HOXA3	4.944	0.73	4.215	2	0	2.707
HOXA4	HOXA3	10	5.826	4.174	44	0	3.508
FOXJ2	POU2F1	8.561	5.284	4.158	50	0	3.35
PBX1	POU1F1	10	5.859	4.141	48	0	4.306
BPTF	SOX2	9.094	4.977	4.117	30	0	4.106
STAT5B	IKZF1	8.852	4.738	4.114	3	0	5.938
STAT5A	IRF	10	5.891	4.109	35	0	4.125
STAT5A	HSF1	4.465	0.608	4.089	27	0	4.381
SOX3	PBX1	4.081	0	4.081	20	0	4.25
NR1	ITGAL	5.002	0.956	4.046	14	0	4.397
ONECUT	FOXL1	9.434	5.398	4.036	36	0	4.924
TCF12	LMO2	10	5.994	4.006	2	0	6.189
FOX	HNF1A	6.845	2.925	4.005	20	0	4.056
PPAR	ESRRA	10	6.001	3.999	12	0	5.49
TEF	FOXP1	6.792	2.809	3.983	15	0	5.083
FOX	POU2F1	7.238	3.276	3.962	14	0	3.74
FOXD3	NKX3-1	4.881	0.929	3.952	18	0	3.082
CEBP	RUNX2	7.87	3.93	3.94	7	1	4.566
HNF1	NKX3-1	7.536	4.065	3.94	54	0	4.048
TAL1:TCF3	ZEB1	3.937	1.231	3.937	37	0	6.698
NFIL3	NKX6-1	5.44	1.527	3.914	6	0	4.98
CDX	CUX1	4.675	0.886	3.893	21	0	3.271
FOX	ONECUT	10	6.112	3.888	52	0	5.824
FOXP1	ALX1	4.634	0.749	3.885	4	0	6.666
HNF1A	FOXI1	4.699	1.08	3.848	14	0	4.156
HNF1A	NKX6-2	10	6.156	3.844	47	0	4.723
STAT1	TEAD1	3.822	0.114	3.822	11	0	4.093
POU2F1	CDX	10	6.189	3.811	30	0	2.822
NKX6-2	ALX1	10	6.2	3.8	49	0	4.954
NFKB	NFATC	10	6.248	3.752	5	0	5.341
EN1	ALX1	6.479	2.758	3.722	30	0	3.72
GLI	ZNF148	4.601	0.89	3.712	9	0	5.898
TEF	POU6F1	9.759	6.075	3.684	30	0	4.615
FOXI1	TEF	10	6.323	3.677	49	0	5.188
ATF:CREB	ESR	3.625	0	3.625	2	0	3.384
HNF1A	EN1	4.674	1.69	3.602	2	0	2.885
POU2F1	NKX6-1	8.83	5.23	3.6	37	0	4.134
NR2F1:HNF4A	NR6A1	4.762	1.188	3.574	19	0	5.811
HNF4A	TCF3	3.561	0.638	3.561	18	0	3.32
ARNT	NKX2-5	3.547	0	3.547	10	0	0.349
RXR:VDR:NR1I	TAL1	3.544	0	3.544	1	0	2.917
HSF2	ALX4	9.133	5.593	3.54	7	0	5.9
NFKB:RELA	NFATC	10	6.462	3.538	10	0	5.099
EN1	NKX3-1	3.942	0.426	3.516	33	0	3.852
FOXD3	TEF	7.687	4.179	3.509	8	0	4.704
FOXJ2	ONECUT	5.036	1.53	3.506	52	0	4.253
POU1F1	POU6F1	9.421	5.916	3.505	27	0	4.264
HNF4A	MYOG	3.503	0	3.503	9	0	3.329
NR2F	ESRRA	8.473	5.415	3.486	33	0	5.786
IRF	OCT4	3.464	0.168	3.464	13	0	4.037
LEF1:TCF	NANOG	4.07	0.619	3.451	19	0	5.569
E2F1	HMGA	3.614	0.169	3.445	6	0	4.749
FOXF1	HNF1A	4.454	1.018	3.436	30	0	3.971
POU3F2	HOXA4	3.894	0.478	3.417	9	0	4.142
FOXO3	BPTF	10	6.585	3.415	54	0	5.205
YY1	HOXA4	3.428	0.201	3.393	2	0	4.303
STAT3	NFKB:RELA	6.826	3.443	3.382	27	1	4.944
CDC5L	FOXP1	6.042	2.662	3.379	1	0	2.583
POU3F2	ONECUT	6.221	2.85	3.371	53	0	4.194
TCF3	RFX	3.35	0	3.35	4	0	4.367
PAX2	FOXC1	7.38	4.031	3.349	2	0	4.519
ONECUT	POU6F1	4.481	1.148	3.333	22	0	4.268
LEF1	SOX2	5.44	2.111	3.329	7	0	5.872
POU2F1	FOXC1	4.769	1.712	3.327	19	0	4.651
HNF1A	ONECUT	5.862	2.552	3.31	14	0	4.51
HNF1	EN1	4.078	0.802	3.276	2	0	2.194
FOXL1	NKX6-1	5.357	2.098	3.26	8	0	2.525
PAX4	HLF	3.374	0.282	3.253	3	0	3.509
TEF	NKX6-1	5.043	1.813	3.229	8	0	3.684
POU3F2	NKX3-1	6.973	3.757	3.216	29	0	4.037
ABCD4:VSX2	PDX1	10	6.79	3.21	17	0	4.956
CREB1	ESR	3.205	0.023	3.205	2	0	5.102
NKX3-1	NKX6-1	6.889	3.687	3.201	17	0	4.696
MYF:MYOD:TCF	MEIS1	3.918	0.75	3.168	5	0	4.516
LMO2	EVI1	10	6.839	3.161	12	0	5.047
CDX	HOXA4	4.762	1.606	3.156	1	0	3.793
BHLHB	NKX2-5	3.154	0.085	3.154	31	0	4.158
LEF1:TCF	SOX:SRY	4.545	1.397	3.149	28	0	6.318
HNF1	ZBTB16	8.108	4.965	3.143	45	0	4.506
TCF3	ZNF238	3.142	0	3.142	19	0	6.64
EVI1	POU1F1	4.727	1.861	3.133	5	0	3.504
HNF4A	TCF12	3.795	0.669	3.126	3	0	2.608
HOXA4	FOXL1	4.339	1.231	3.108	1	0	4.228
MYB	NFI	3.099	0.184	3.099	1	0	2.537
POU2F1	ONECUT	3.935	0.841	3.094	17	0	2.96
EVI1	CDC5L	6.851	3.764	3.087	9	0	4.255
HNF4A	ITGAL	3.829	0.745	3.085	20	0	3.636
NKX2-1	HES1	3.077	0	3.077	1	0	4.136
POU3F2	NKX2-5	5.924	2.857	3.067	41	0	4.511
STAT	HSF2	3.064	0	3.064	6	0	4.028
POU3F1	LHX3	3.246	0.2	3.045	2	0	3.842
MYOD1	NFI	3.044	0	3.044	1	0	3.547
MYOG	NFI	3.044	0	3.044	1	0	3.555
GATA6	PBX1	5.19	2.279	3.035	5	0	4.033
KIF22:MAZ	ZNF148	5.175	2.151	3.024	3	0	4.549
PAX4	PDX1	4.701	1.718	2.982	15	0	4.579
POU3F2	MEF2	6.341	3.375	2.966	7	0	4.043
RXR:VDR:NR1I	EGR4	2.958	0	2.958	1	0	2.628
NKX6-2	NFIL3	3.499	0.541	2.957	9	0	3.813
HSF1	ZNF238	3.395	0.46	2.935	30	0	5.492
HNF4A	ATF	2.929	0.086	2.929	3	0	3.394
ONECUT	ZBTB16	4.06	1.132	2.928	3	0	3.562
POU2F1	NKX2-5	9.12	6.194	2.927	47	0	4.151
NKX6-1	ALX1	3.884	0.959	2.925	13	0	4.876
RORA	NR5A1	6.684	3.764	2.921	46	0	5.578
TAL1	HIC1	2.864	0	2.864	1	0	3.928
FOXD3	HNF1A	5.315	2.472	2.842	13	0	3.929
PAX4	TEF	3.316	0.48	2.836	2	0	2.875
RAR:RXR:THR	NR5A1	3.461	0.639	2.822	6	0	5.265
TFAP4	ZEB1	2.79	0	2.79	3	0	4.556
FOX	NKX6-2	8.958	6.173	2.784	47	0	4.586
MYOD1	MYB	2.782	0	2.782	1	0	3.82
POU3F2	PBX1	8.362	5.581	2.781	47	0	3.869
HIC1	TFCP2	3.39	0.62	2.771	2	0	2.35
TCF3	NR3C1:PGR	2.766	0	2.766	1	0	3.937
STAT4	REL	2.765	0	2.765	3	0	4.462
NR1H4	TLX2	2.738	0	2.738	1	0	2.971
OCT:POU2F	STAT6	3.197	0.467	2.73	4	0	3.075
CDC5L	LHX3	5.271	2.545	2.726	23	0	4.175
GFI1	ONECUT	4.405	1.685	2.721	5	0	5.708
ZIC1	ZNF148	2.701	0	2.701	3	0	4.029
