# Supplementary material for: coTRaCTE predicts co-occurring transcription factors within cell-type specific enhancers
Source: PLoS Comput Biol. 2018 Aug 24;14(8):e1006372. doi: 10.1371/journal.pcbi.1006372 (PMC6126874; doi:10.1371/journal.pcbi.1006372)
Supplement: S3 File — Predicted co-occurring TF pairs in separate files for each cell type. The columns show the following: TF 1 name, TF 2 name, − log10(p-valueCTS), − log10(p-valueubiq), Ll score, frequency of the TF pair in other cell types, known PPI (1 = yes, 0 = no), motif similarity MOSTA. (ZIP) [file pcbi.1006372.s016.zip › File_AS_neonatal_blood_microvascular_endothelial.csv]

TF1	TF2	log_pvalue_CTS	log_pvalue_ubiq	L_score	frequency	PPI	motif_similarity
NKX6-2	NKX2-5	10	0	10	56	0	4.77
POU2F1	PAX4	10	1.35	9.956	51	0	3.969
FOXA	TEF	10	4.255	9.745	32	0	4.446
FOXJ2	SOX5	9.894	1.311	9.649	34	0	5.451
BHLHB	IRF1	10	0.372	9.628	31	0	5.279
POU2F1	CDX	10	4.534	9.551	30	0	2.822
POU2F1	NFIL3	10	1.084	9.509	39	0	4.355
NR3C1	SOX3	9.602	0.215	9.387	12	0	4.886
POU2F1	HNF1A	9.383	2.477	9.383	21	0	3.88
POU3F2	NKX2-5	9.673	0.804	9.244	41	0	4.511
MEF2A	NKX6-2	9.871	2.019	9.199	42	0	4.842
FOXJ2	TEF	10	0.832	9.168	55	0	4.574
TBP	NKX3-1	9.962	3.799	9.132	14	0	3.817
HNF1	FOXA	10	3.144	9.091	50	0	3.778
STAT5A	HSF1	9.299	0.63	9.032	27	0	4.381
CDX	NKX6-2	10	1.094	9.015	53	0	4.093
STAT6	HMGA	10	6.252	9.009	2	0	4.783
FOXJ2	TBP	10	4.709	8.941	41	0	4.181
HNF1	ZBTB16	10	1.929	8.893	45	0	4.506
POU2F1	FOXA	9.146	4.946	8.891	18	0	4.411
PRRX2	NKX3-1	10	1.308	8.692	51	0	4.976
PAX4	ALX1	10	1.322	8.678	49	0	4.805
ALX1	LHX3	10	1.393	8.607	59	0	5.901
TBP	FOXA	10	2.988	8.594	25	0	4.514
POU3F2	PRRX2	10	1.484	8.516	42	0	5.123
HNF1A	PRRX2	10	4.106	8.491	32	0	5.269
FOXJ2	POU2F1	8.938	3.874	8.476	50	0	3.35
FOX	ONECUT	10	1.7	8.3	52	0	5.824
STAT3	NFKB1	10	1.88	8.12	41	1	4.73
OCT4	SOX2	8.424	4.112	8.117	27	0	5.798
STAT5A	REL	8.388	2.702	8.084	21	0	4.441
CDX	TBP	10	2.366	8.077	43	0	4.477
POU3F2	CDX	8.96	1.504	8.001	44	0	4.056
CUX1	LHX3	10	2.013	7.987	52	0	4.98
PAX4	NKX6-1	9.716	1.736	7.98	30	0	4.384
POU1F1	LHX3	10	2.065	7.935	27	0	4.075
HNF1A	PBX1	8.575	0.724	7.85	30	0	4.215
SRF	HOXA3	9.142	4.088	7.83	19	0	4.266
FOX	PAX2	10	2.225	7.775	25	0	4.496
PBX1	LHX3	10	2.266	7.734	55	0	4.612
FOXF1	NKX6-2	10	2.287	7.713	20	0	4.821
POU3F2	NKX3-1	9.035	2.731	7.706	29	0	4.037
POU2F1	HNF1	8.925	2.257	7.672	57	0	3.721
MEF2A	FOXP1	8.833	2.268	7.643	18	0	5.42
NR1	ITGAL	7.943	0.347	7.595	14	0	4.397
POU6F1	LHX3	10	2.449	7.551	44	0	5.793
HNF1	NKX6-1	9.912	3.567	7.511	37	0	5.251
ONECUT	LHX3	10	2.557	7.443	44	0	5.213
FOXA	NKX6-2	10	4.053	7.397	33	0	4.391
STAT5A	NFKB1	7.498	0.255	7.346	26	0	3.812
CDX	LHX3	7.88	0.544	7.336	34	0	3.695
FOXJ2	CDX	10	3.197	7.322	49	0	3.677
MYC:MAX	LMO2	7.254	0	7.254	18	0	3.481
POU2F1	STAT6	7.254	0.491	7.254	23	0	3.541
STAT6	REL	7.248	0.044	7.248	13	0	4.801
PDX1	ALX1	9.423	2.211	7.212	36	0	5.262
NKX6-2	NKX3-1	10	2.79	7.21	47	0	4.349
POU2F1	NKX6-2	10	3.401	7.187	38	0	4.259
POU3F2	LHX3	10	3.715	7.173	40	0	5.456
FOXO4	PAX2	10	5.116	7.138	15	0	4.405
PAX2	FOXI1	10	2.862	7.138	24	0	5.053
POU3F2	ABCD4:VSX2	10	2.911	7.089	17	0	4.477
CDC5L	ZBTB16	8.564	1.509	7.055	22	0	5.013
POU2F1	NKX2-5	10	2.959	7.041	47	0	4.151
CEBPB	NFIL3	9.578	3.102	7.022	31	0	5.986
STAT5A	RELA	7.056	1.562	6.998	29	0	4.993
FOXF1:FOXJ1	TEF	8.865	1.871	6.995	29	0	4.9
POU3F2	FOXL1	9.776	4.344	6.991	28	0	4.635
POU2F1	HOXA4	8.823	1.906	6.917	57	0	3.804
POU2F1	PRRX2	10	6.596	6.894	10	0	4.847
STAT1	NANOG	10	5.848	6.825	25	0	4.588
FOXA	ONECUT	10	3.196	6.804	45	1	4.694
NFKB1	NFATC	10	3.2	6.8	10	0	4.93
POU2F1	NKX3-1	7.897	1.212	6.797	43	0	3.255
POU2F1	EN1	6.793	2.274	6.793	27	0	3.039
POU2F1	HOXA5	6.848	0.074	6.774	16	0	5.622
SOX5	SOX2	8.931	2.16	6.772	11	0	6.301
CUX1	POU1F1	7.216	1.791	6.759	26	0	3.417
STAT5A	NFKB:RELA	7.013	0.945	6.714	26	0	4.241
HNF1A	NKX6-2	10	3.951	6.709	47	0	4.723
FOXQ1	TEF	10	3.339	6.661	42	0	5.159
CUX1	ALX1	6.866	1.282	6.614	30	0	4.491
STAT1	IKZF2	8.837	2.225	6.612	26	0	4.772
NKX6-2	POU6F1	10	3.391	6.609	37	0	5.278
HSF1	ZNF238	7.238	0.676	6.562	30	0	5.492
HNF4A	MYF:MYOD:TCF	7.024	1.072	6.54	12	0	3.302
POU2F1	FOXI1	8.716	2.931	6.54	35	0	4.621
MZF1	KLF12	10	3.493	6.507	25	0	3.618
POU2F1	TBP	10	3.499	6.501	53	1	3.763
NR2F1:HNF4A	NR6A1	7.144	0.658	6.486	19	0	5.811
NKX6-2	NKX6-1	10	3.553	6.447	51	0	5.729
PAX4	NKX3-1	6.735	0.443	6.414	10	0	3.364
HNF1	PRRX2	10	3.589	6.411	41	0	5.009
CDX	ALX1	6.386	0.147	6.386	7	0	3.353
POU3F2	ONECUT	7.643	1.259	6.384	53	0	4.194
TBP	TEF	10	3.734	6.384	43	0	4.047
NR6A1	NR5A1	10	3.62	6.38	44	0	6.48
HNF1A	NKX6-1	6.859	0.569	6.371	29	0	4.221
HNF4A	TFAP2A	6.355	0	6.355	25	0	3.416
RORA	NR6A1	10	3.67	6.33	27	0	6.767
HNF4A	LMO2	6.571	0.266	6.304	18	0	3.153
FOXF1	TBP	10	4.479	6.302	35	0	5.693
FOX	NKX6-2	10	3.755	6.245	47	0	4.586
STAT3	NFKB:RELA	7.974	3.265	6.238	27	1	4.944
POU2F1	HLF	7.598	1.398	6.2	27	0	4.022
FOXO4	BPTF	9.937	3.742	6.195	54	0	5.44
PAX4	PDX1	6.568	0.392	6.176	15	0	4.579
GATA4	NANOG	6.422	0.301	6.121	10	0	3.883
HNF4A	TCF3	6.926	0.833	6.093	18	0	3.32
ATF:CREB	CEBP	6.165	1.187	6.061	18	1	4.997
FOXF1	PAX2	10	3.951	6.049	29	0	5.354
FOXO1	SOX2	10	3.953	6.047	37	0	4.209
HOXA4	HOXA3	10	3.983	6.017	44	0	3.508
FOXJ2	PAX2	9.828	3.822	6.006	19	0	4.991
HNF1A	TEF	6.165	0.225	5.94	18	0	3.627
ATF:CREB	TEF	6.299	0.381	5.918	50	0	5.344
SREBF1	TBX5	9.006	3.123	5.883	18	0	4.787
ELF:ELK:ETS:FLI1:GABP	NANOG	5.849	0	5.849	7	0	4.429
PRRX2	ALX1	10	4.154	5.846	41	0	6.111
SOX3	NANOG	10	4.171	5.829	8	0	6.333
FOXD3	NKX6-1	6.845	1.061	5.784	25	0	4.125
STAT6	RELA	6.273	0.504	5.768	11	1	4.938
FOX	HNF1	5.876	2.057	5.765	44	0	4.035
CDX	PRRX2	6.264	0.542	5.722	5	0	4.772
FOXI1	TEF	10	4.315	5.685	49	0	5.188
ABCD4:VSX2	TLX2	7.106	1.422	5.684	35	0	5.029
TBP	FOXP1	6.514	1.923	5.675	22	0	5.321
NKX6-2	PDX1	5.998	0.324	5.674	31	0	5.504
CDX	NKX3-1	10	4.342	5.658	17	0	3.834
CDX	TEF	7.553	1.921	5.633	23	0	3.807
EN1	PRRX2	8.09	2.458	5.631	18	0	4.362
STAT5A	NFATC	10	4.387	5.613	13	0	5.605
TBP	FOXI1	10	4.387	5.613	35	0	5.03
OCT4	NANOG	10	4.423	5.577	16	0	5.881
SOX5	PBX1	5.65	0.08	5.57	46	0	4.814
POU2F1	LHX3	9.098	4.271	5.553	26	0	4.16
FOXA	CDC5L	6.129	2.413	5.538	1	0	3.624
MEF2	EVI1	7.973	2.449	5.524	6	0	3.243
HNF4A	NR6A1	10	6.218	5.496	22	0	5.075
POU2F1	FOXP1	8.54	3.086	5.454	45	0	5.268
ATF	PAX6	5.414	0	5.414	2	0	6.231
PBX1	ONECUT	10	5.173	5.402	39	0	5.968
STAT5B	HSF1	5.681	0.576	5.393	25	0	5.665
NKX6-2	ALX1	10	4.658	5.342	49	0	4.954
LEF1:TCF	NANOG	5.927	0.587	5.341	19	0	5.569
POU2F1	FOXL1	10	4.662	5.338	43	0	3.703
TCF3	TBX5	6.528	1.207	5.321	19	0	5.731
PAX4	NKX2-5	7.672	2.352	5.32	19	0	3.499
ELF2	EP300	9.493	4.19	5.303	7	0	5.074
PRRX2	NKX6-1	10	4.707	5.293	30	0	6.538
GATA6	POU1F1	5.715	0.425	5.289	5	0	3.098
HNF1A	PDX1	6.033	0.758	5.275	19	0	4.54
ELF2	MAF	6.163	0.888	5.274	5	0	5.684
FOXF1:FOXJ1	NKX6-2	7.53	2.258	5.271	23	0	4.015
POU3F2	NKX6-2	10	4.742	5.258	14	0	4.46
PDX1	PRRX2	5.402	0.158	5.245	34	0	4.447
PAX4	HOXA4	10	4.756	5.244	32	0	4.269
NR1	ESRRA	7.882	2.639	5.243	31	0	5.541
POU3F2	NKX6-1	5.319	0.507	5.234	24	0	4.918
POU3F2	HNF1	9.73	4.508	5.222	22	0	4.448
PRRX2	POU6F1	7.495	2.299	5.195	38	0	5.181
NKX2-5	HOXA3	8.413	3.219	5.194	37	0	4.493
STAT6	NKX6-2	5.475	0.284	5.191	15	0	3.097
ABCD4:VSX2	PDX1	10	4.827	5.173	17	0	4.956
NKX3-1	NKX6-1	10	4.846	5.154	17	0	4.696
ABCD4:VSX2	ALX1	10	4.878	5.122	22	0	5.865
HNF1A	ALX1	5.117	0	5.117	44	0	4.481
ELK1	STAT6	6.518	1.416	5.102	10	0	4.912
FOXF1	HNF1	6.508	1.406	5.102	28	0	4.222
CDX	ZBTB16	6.972	1.875	5.097	16	0	4.525
PBX1	PRRX2	6.104	2.237	5.072	32	0	5.191
IRF1	NKX2-5	7.827	3.719	5.055	42	0	4.679
FOXD3	CDX	8.068	3.014	5.054	40	0	3.629
CDX	FOXI1	8.181	3.128	5.053	31	0	4.025
ATF:CREB	POU2F1	5.044	0	5.044	16	0	3.367
ABCD4:VSX2	NKX6-2	10	4.97	5.03	46	0	5.947
ONECUT	POU1F1	5.783	0.754	5.029	32	0	4.106
FOXP1	SOX2	5.135	0.112	5.023	42	0	4.972
STAT5A	IRF	6.366	1.748	5.011	35	0	4.125
PBX1	POU1F1	8.406	3.407	4.999	48	0	4.306
PAX6	ESRRA	5.401	0.452	4.949	23	0	5.921
PPARA:RXRA	SREBF1	6.182	1.27	4.911	19	0	4.918
PAX6	RORA	4.941	0.046	4.896	15	0	6.295
STAT3	NFKB	4.858	0.735	4.858	29	1	5.125
MEF2	FOXP1	6.796	1.948	4.848	18	0	5.986
POU1F1	TEF	8.914	4.066	4.848	14	0	4.564
FOXJ2	PBX1	4.844	1.359	4.844	21	0	3.6
HNF4A	NR5A1	9.206	4.445	4.761	15	0	4.087
ETV4	MAF	6.223	1.479	4.744	11	0	5.879
FOXF1	SRY	10	5.724	4.731	5	0	5.515
NFIL3	TEF	6.992	2.279	4.712	21	0	5.688
SREBF1	ZEB1	8.344	3.652	4.692	33	0	5.898
NKX2-5	HOXA4	6.511	1.847	4.663	7	0	3.847
USF	NKX2-5	4.635	0	4.635	5	0	5.488
NKX3-1	LHX3	10	5.387	4.613	40	0	5.452
TBP	FOXQ1	6.937	2.325	4.611	53	0	4.908
EN1	NFIL3	4.575	0	4.575	37	0	3.973
HIF1A	XBP1	10	5.425	4.575	24	0	5.997
HNF4A	TFAP2C	4.554	0	4.554	29	0	3.697
NKX6-2	HOXA4	5.683	1.142	4.541	48	0	4.466
FOXL1	NKX6-1	5.034	0.501	4.533	8	0	2.525
FOX	TEF	5.862	1.335	4.527	14	0	3.889
IRF2	PRDM1	10	5.499	4.501	21	0	7.508
POU2F1	HSF2	5.257	0.782	4.475	3	0	4.763
POU2F1	TLX2	6.004	1.53	4.475	20	1	5.019
SOX5	HNF1A	4.471	0	4.471	8	0	3.819
PPARG	ESR	10	5.531	4.469	24	0	5.822
TBX5	T:BRACH	6.626	2.159	4.467	26	0	7.408
HNF1	POU6F1	9.051	4.586	4.465	15	0	4.304
HNF1	TEF	5.096	0.632	4.464	21	0	2.972
POU2F1	CEBP	9.994	6.226	4.462	19	1	4.386
POU3F2	CDC5L	10	5.542	4.458	33	0	5.466
CDX	AIRE	6	1.556	4.445	3	0	3.692
CDC5L	FOXI1	5.137	0.703	4.434	1	0	3.289
POU2F1	HMGA	10	5.579	4.421	13	0	4.494
NKX2-5	NKX6-1	6.04	1.63	4.409	17	0	6.061
POU3F2	PAX6	4.394	0.86	4.394	7	0	4.62
FOXO3	NANOG	9.769	5.403	4.365	25	0	5.604
HNF1A	POU6F1	6.093	1.736	4.357	25	0	3.945
SOX5	FOXA	6.77	2.509	4.35	6	0	5.023
HMGA	NKX6-1	4.883	0.546	4.338	42	0	4.338
STAT5A	IRF7	4.336	0.165	4.336	13	0	4.28
PAX4	MEF2A	5.948	2.287	4.334	9	0	4.337
MAX	ZEB1	10	5.7	4.3	4	0	6.76
STAT6	NFKB:RELA	4.298	0.079	4.298	7	1	4.409
CEBP	EN1	7.484	3.216	4.269	25	0	2.964
HNF1	PBX1	7.871	3.838	4.266	30	0	3.837
FOXD3	ONECUT	8.969	4.707	4.262	36	0	5.15
TBX5	TGIF1	5.523	1.265	4.258	12	0	5.199
HNF4A	MYF:MYOD:TCF3	4.426	0.205	4.245	12	0	3.199
USF1	RUNX1	4.207	0.355	4.207	3	0	3.578
PPARG	LEF1:TCF	7.65	3.446	4.204	9	0	5.496
HNF4A	ATF	4.199	0.019	4.199	3	0	3.394
MYOD1	TGIF1	4.987	1.299	4.195	19	0	5.353
POU3F2	PBX1	5.742	1.555	4.187	47	0	3.869
CDX	OCT4	4.377	0.922	4.181	9	0	2.627
FOXD3	HMGA	10	5.819	4.181	10	0	3.627
TEF	FOXC1	5.029	0.877	4.152	31	0	4.858
NR1H4	RORA	4.632	0.484	4.148	8	0	5.339
STAT1	PRDM1	6.532	2.385	4.147	13	0	5.077
EGR1	GLI	4.145	0	4.145	9	0	5.861
HNF1A	NKX3-1	4.307	0.67	4.141	14	0	3.444
ATF	HIF1A	8.688	4.57	4.118	3	0	5.497
POU2F1	CDC5L	9.075	4.961	4.114	7	0	3.757
CDX	CDC5L	5.272	1.224	4.101	6	0	3.227
FOXO3	FOXP1	10	5.907	4.093	27	0	6.157
STAT5A	EVI1	4.821	0.918	4.083	30	0	3.039
FOXO3	BPTF	6.338	2.289	4.049	54	0	5.205
PAX4	EN1	5.292	1.254	4.039	7	0	3.697
CEBP	TEF	6.151	2.117	4.034	19	0	3.937
EBOX:MYC:MYF:MYOD:TAL:USF	RUNX1	4.03	0	4.03	1	0	3.094
PAX2	FOXL1	7.062	3.031	4.03	15	0	5.058
PPAR	ESR	7.661	3.658	4.003	15	0	5.011
TBP	LHX3	10	6.011	3.989	32	0	2.617
HNF1A	EN1	3.975	0.27	3.975	2	0	2.885
NKX6-2	CDC5L	5.9	1.937	3.963	7	0	4.477
HNF1	TBP	7.427	3.475	3.952	44	0	3.381
ONECUT	FOXI1	6.066	2.138	3.928	46	0	4.102
CDX	EN1	4.086	0.189	3.896	6	0	2.341
NKX2-5	MEIS1	3.89	0	3.89	1	0	3.887
POU3F1	CDX	4.198	0.316	3.882	8	0	3.269
NFE2L1	RORA	8.628	4.757	3.871	1	0	5.709
PAX3	TBX5	4.024	0.256	3.857	1	0	4.05
NKX2-2	NKX6-1	6.153	2.301	3.852	5	0	4.632
EN1	NKX3-1	3.848	0	3.848	33	0	3.852
NFKB:RELA	NFATC	10	6.163	3.837	10	0	5.099
SOX3	YY1	3.831	0	3.831	1	0	3.748
STAT5B	HMGA	6.423	2.601	3.821	4	0	4.032
EN1	ALX1	4.288	0.468	3.819	30	0	3.72
HNF1A	FOXL1	4.491	0.679	3.812	30	0	4.34
HNF1	FOXL1	8.386	4.598	3.788	41	0	4.793
LEF1	SOX:SRY	6.685	2.903	3.782	27	0	6.402
NKX2-5	CDC5L	4.394	0.611	3.782	3	0	4.107
POU3F1	STAT6	5.422	1.643	3.779	9	0	4.358
ETS1	STAT6	7.103	3.341	3.761	11	1	5.778
PBX1	NKX6-2	4.445	0.684	3.761	31	0	4.208
ETV7	MAF	3.759	0	3.759	3	0	5.892
POU1F1	NKX3-1	3.741	0.024	3.741	36	0	3.893
HNF1	NKX3-1	4.64	1.037	3.709	54	0	4.048
FOXD3	POU6F1	3.946	0.258	3.688	31	0	4.944
TBP	NKX6-2	10	6.316	3.684	28	0	4.675
ETS1:P54	STAT6	3.714	0.037	3.677	7	1	4.554
STAT4	NANOG	5.913	2.259	3.654	2	0	4.327
ONECUT	NKX6-2	5.626	2.006	3.62	54	0	2.615
POU3F2	HNF1A	5.151	1.668	3.565	29	0	4.789
NKX2-5	ALX1	7.417	3.856	3.562	15	0	4.227
LEF1:TCF	SOX2	4.361	0.804	3.557	19	0	5.995
BHLHB	NKX2-5	3.556	0	3.556	31	0	4.158
ETV7	STAT6	7.486	3.932	3.553	3	0	4.577
ATF	ESR	5.353	1.831	3.522	23	0	3.523
PAX4	NKX6-2	10	6.532	3.468	38	0	4.449
PPARG	NR6A1	4.861	1.413	3.448	6	0	6.223
FOXF2	TEF	8.091	4.658	3.432	17	0	5.212
FOXF1:FOXJ1	CDX	7.448	4.029	3.419	31	0	3.855
ZBTB16	OCT4	4.338	0.92	3.417	15	0	3.557
NR1	RORA	10	6.589	3.411	10	0	6.112
POU2F1	HSF1	5.436	2.033	3.403	20	0	4.934
