# Supplementary material for: coTRaCTE predicts co-occurring transcription factors within cell-type specific enhancers
Source: PLoS Comput Biol. 2018 Aug 24;14(8):e1006372. doi: 10.1371/journal.pcbi.1006372 (PMC6126874; doi:10.1371/journal.pcbi.1006372)
Supplement: S3 File — Predicted co-occurring TF pairs in separate files for each cell type. The columns show the following: TF 1 name, TF 2 name, − log10(p-valueCTS), − log10(p-valueubiq), Ll score, frequency of the TF pair in other cell types, known PPI (1 = yes, 0 = no), motif similarity MOSTA. (ZIP) [file pcbi.1006372.s016.zip › File_AT_neonatal_dermal_fibroblasts.csv]

TF1	TF2	log_pvalue_CTS	log_pvalue_ubiq	L_score	frequency	PPI	motif_similarity
EGR2	RREB1	10	0	10	22	0	4.122
FOX	HNF1	10	1.144	10	44	0	4.035
FOXJ2	POU2F1	10	1.444	10	50	0	3.35
FOXJ2	POU3F2	10	2.196	10	20	0	4.407
FOXJ2	TBP	10	1.944	10	41	0	4.181
NKX2-5	POU6F1	10	0	10	37	0	4.831
POU2F1	TBP	10	1.51	10	53	1	3.763
TAL1	YY1	10	0	10	12	0	5.312
TBP	FOXI1	10	3.64	10	35	0	5.03
TBP	FOXQ1	10	0.309	9.991	53	0	4.908
HNF1A	TBP	10	0.165	9.908	41	0	3.262
MEF2A	FOXL1	10	2.102	9.867	30	0	5.808
FOXP1	FOXL1	10	0.285	9.715	25	0	7.45
CUX1	LHX3	10	0.46	9.598	52	0	4.98
FOXJ2	TEF	9.589	0	9.589	55	0	4.574
FOXA	NKX6-2	10	3.474	9.56	33	0	4.391
TBP	POU1F1	10	2.5	9.538	37	0	3.904
HNF1	FOXA	10	1.27	9.525	50	0	3.778
FOXJ2	ONECUT	10	0.514	9.486	52	0	4.253
TBP	ZBTB16	10	0.895	9.44	12	0	4.797
SRY	PBX1	9.599	1.965	9.38	27	0	4.574
HNF1	FOXQ1	9.919	0.605	9.314	18	0	4.677
ALX1	LHX3	10	0.694	9.306	59	0	5.901
FOXI1	TEF	10	0.782	9.218	49	0	5.188
POU2F1	POU1F1	10	6.361	9.211	8	0	4.545
FOXJ2	HNF1	10	1.286	9.2	37	0	4.089
PRRX2	POU6F1	10	0.851	9.149	38	0	5.181
FOX	PAX2	9.802	0.709	9.093	25	0	4.496
POU3F2	TBP	9.36	1.477	9.066	45	1	4.409
HNF4A	TCF7L2	10	2.336	9.036	3	0	5.48
POU6F1	LHX3	10	1.012	8.988	44	0	5.793
FOXA	ONECUT	10	3.3	8.964	45	1	4.694
HNF1A	PBX1	10	1.063	8.937	30	0	4.215
CDX	TBP	10	1.973	8.933	43	0	4.477
ONECUT	NKX6-2	10	1.071	8.929	54	0	2.615
FOXO1	PAX2	10	1.703	8.845	8	0	4.86
OCT:POU2F	TEF	9.336	0.509	8.827	18	0	4.358
FOXJ2	CDX	10	4.704	8.785	49	0	3.677
FOXF1	TBP	10	3.408	8.783	35	0	5.693
FOXO1	TBP	8.778	0.886	8.778	9	0	4.541
CUX1	PRRX2	9.778	3.605	8.776	15	0	4.949
HNF1	PRRX2	10	2.274	8.76	41	0	5.009
PBX1	LHX3	10	1.504	8.496	55	0	4.612
TBP	FOXA	8.475	1.016	8.475	25	0	4.514
PRRX2	NKX3-1	10	1.565	8.435	51	0	4.976
TEF	FOXL1	10	1.622	8.378	15	0	5.075
FOX	NKX6-2	10	1.657	8.343	47	0	4.586
PBX1	NKX6-2	8.589	0.265	8.324	31	0	4.208
IKZF2	HMGA	8.685	0.989	8.322	25	0	4.568
SOX5	PBX1	10	1.69	8.31	46	0	4.814
ATF:CREB	TEF	9.215	0.918	8.297	50	0	5.344
NKX6-2	NKX3-1	10	1.705	8.295	47	0	4.349
TBP	TEF	10	2.688	8.28	43	0	4.047
HNF1A	NKX6-2	10	1.736	8.264	47	0	4.723
SRY	FOXD1	9.303	1.09	8.213	20	0	5.493
HNF1	PBX1	10	2.274	8.155	30	0	3.837
HNF1	TBP	8.135	0.297	8.135	44	0	3.381
FOXO4	SOX5	10	1.881	8.119	21	0	5.74
IKZF2	IKZF1	10	5.344	8.076	30	0	5.763
EN1	HOXA3	10	1.951	8.049	32	0	4.16
TAL1:TCF4	YY1	7.946	0.078	7.946	23	0	6.027
POU3F2	ONECUT	9.513	1.579	7.934	53	0	4.194
TBP	POU6F1	10	2.375	7.885	18	0	5.517
ONECUT	FOXI1	10	2.163	7.837	46	0	4.102
FOX	ONECUT	9.343	1.536	7.807	52	0	5.824
TBP	ONECUT	7.773	0	7.773	15	0	3.563
HNF1	NKX6-2	10	4.846	7.759	15	0	4.335
POU3F2	PBX1	8.807	1.067	7.739	47	0	3.869
TEF	FOXD1	10	2.289	7.711	16	0	6.393
POU2F1	CDX	7.99	3.684	7.643	30	0	2.822
FOXF1	NKX6-2	8.912	1.294	7.618	20	0	4.821
FOXO4	PAX2	9.121	1.513	7.608	15	0	4.405
CDX	FOXL1	10	2.468	7.532	32	0	4.661
MEF2A	ZBTB16	8.036	3.058	7.516	4	0	4.857
HNF1	FOXL1	10	3.041	7.432	41	0	4.793
ABCD4:VSX2	NKX6-2	10	2.573	7.427	46	0	5.947
AHR:ARNT	RREB1	7.415	0	7.415	15	0	3.626
FOXD3	NKX6-2	10	2.632	7.368	19	0	4.212
FOXO4	TBP	8.422	1.086	7.337	11	0	4.195
NKX2-5	HOXA3	10	2.671	7.329	37	0	4.493
AHR	RREB1	7.304	0	7.304	4	0	1.722
FOXF1:FOXJ1	TEF	8.183	0.898	7.285	29	0	4.9
POU2F1	NKX3-1	7.838	1.27	7.284	43	0	3.255
CDC5L	TEF	7.337	0.128	7.208	35	0	4.146
NKX6-2	FOXC1	9.858	2.703	7.155	29	0	5.49
HNF1	CUX1	7.146	1.371	7.146	30	0	4.349
FOXQ1	TEF	7.139	0	7.139	42	0	5.159
POU2F1	PAX4	7.114	1.151	7.114	51	0	3.969
SOX3	FOXQ1	9.684	2.571	7.114	5	0	5.394
TCF3:HAND1	ZNF238	7.107	0	7.107	11	0	5.871
HNF1	NKX3-1	7.155	0.33	7.103	54	0	4.048
ABCD4:VSX2	ALX1	10	2.901	7.099	22	0	5.865
FOXO1	BPTF	10	2.904	7.096	42	0	5.142
NKX2-5	ALX1	8.318	1.225	7.093	15	0	4.227
CDX	HOXA9:MEIS1	7.671	0.609	7.063	7	0	5.101
OCT:POU2F	POU1F1	7.986	1.004	7.063	24	0	4.933
MEF2A	PBX1	7.691	1.129	7.062	6	0	3.911
PRRX2	ALX1	10	3.057	6.943	41	0	6.111
EN1	PRRX2	8.435	1.499	6.936	18	0	4.362
PAX2	FOXA	8.747	2.629	6.931	8	0	4.345
CDX	NKX6-2	9.063	2.16	6.903	53	0	4.093
FOXA	OCT4	7.417	2.244	6.901	2	0	3.916
POU2F1	FOXI1	10	3.135	6.865	35	0	4.621
TBP	NKX6-2	10	3.155	6.845	28	0	4.675
FOXF1:FOXJ1	POU2F1	7.434	0.612	6.822	30	0	4.342
PBX1	TBP	6.784	1.546	6.784	6	0	4.232
MEF2A	HNF1A	10	6.321	6.76	8	0	4.821
FOXA	TEF	6.752	0.782	6.752	32	0	4.446
FOXO1	FOXP1	10	5.276	6.725	10	0	5.628
SOX5	FOXD1	9.118	2.449	6.669	5	0	5.615
AHR	EGR2	10	3.407	6.593	18	0	5.654
POU2F1	NKX6-2	10	3.505	6.585	38	0	4.259
MYC:MAX	YY1	6.556	1.394	6.556	4	1	4.322
FOXQ1	FOXP1	10	3.445	6.555	12	0	6.35
EGR	MZF1	8.422	3.607	6.547	11	0	4.217
HNF4A	ZIC1	6.659	0.13	6.529	12	0	3.166
POU3F2	LHX3	10	3.49	6.51	40	0	5.456
IRF1	SRY	6.501	0	6.501	28	0	3.874
FOXD3	HNF1	7.473	1.288	6.468	18	0	3.927
ZEB1	ZNF238	10	3.545	6.455	26	0	7.519
POU2F1	MEF2A	6.447	2.458	6.43	16	0	3.86
FOXJ2	PAX2	9.026	2.626	6.4	19	0	4.991
POU2F1	NFIL3	7.252	0.924	6.375	39	0	4.355
NKX6-2	FOXL1	10	3.71	6.29	8	0	5.194
PAX2	TBP	6.197	0.011	6.197	4	0	4.768
FOXF1:FOXJ1	HNF1	6.264	0.764	6.137	24	0	4.164
POU2F1	TEF	10	3.889	6.111	16	0	4.11
POU1F1	PRRX2	6.687	0.583	6.104	5	0	4.322
ONECUT	FOXC1	6.097	0	6.097	36	0	4.405
NKX3-1	LHX3	10	3.975	6.025	40	0	5.452
HOXA4	HOXA3	10	3.995	6.005	44	0	3.508
NKX6-2	PRRX2	10	4	6	24	0	5.835
FOXJ2	FOXP1	10	4.016	5.984	13	0	6.12
POU2F1	ONECUT	5.943	0.229	5.943	17	0	2.96
PBX1	POU6F1	9.369	3.471	5.898	23	0	4.934
FOXD3	FOXD1	8.295	2.409	5.886	15	0	6.364
ESR	NR5A1	9.014	3.157	5.858	18	0	4.626
CEBP	EN1	7.246	2.327	5.819	25	0	2.964
PBX1	ONECUT	10	4.419	5.805	39	0	5.968
FOXI1	NKX3-1	6.434	0.635	5.8	14	0	4.14
HNF1	ONECUT	9.151	3.365	5.786	17	0	3.928
POU3F2	CDX	7.078	1.405	5.77	44	0	4.056
FOXF1	TEF	10	4.242	5.758	15	0	5.463
HNF1	ZBTB16	6.828	1.097	5.731	45	0	4.506
HNF4A	ITGAL	6	0.515	5.715	20	0	3.636
POU2F1	NKX2-5	7.967	2.252	5.715	47	0	4.151
FOXJ2	NKX6-2	10	4.286	5.714	15	0	5.018
NR2F	ESRRA	10	4.321	5.679	33	0	5.786
POU2F1	EN1	5.99	1.116	5.67	27	0	3.039
FOXJ2	CUX1	5.669	0.433	5.669	13	0	3.942
TAL1:TCF3	GATA1	5.667	0.04	5.666	3	0	4.485
NKX6-2	FOXI1	10	4.34	5.66	19	0	5.206
CUX1	POU1F1	5.785	1.695	5.595	26	0	3.417
HNF4A	TCF3	6.168	0.587	5.582	18	0	3.32
POU2F1	TLX2	7.423	1.854	5.569	20	1	5.019
TBP	FOXP1	5.54	0	5.54	22	0	5.321
NR6A1	NR5A1	10	4.494	5.506	44	0	6.48
ONECUT	NKX6-1	5.5	0	5.5	26	0	5.044
NR1	ESRRA	8.422	2.928	5.494	31	0	5.541
FOXF1	FOXP1	8.338	2.846	5.491	25	0	7.624
POU1F1	ALX1	5.479	0.119	5.479	11	0	3.78
FOXD3	HMGA	7.328	1.885	5.443	10	0	3.627
FOXJ2	POU1F1	5.694	0.698	5.443	18	0	3.39
POU3F2	CDC5L	9.013	3.608	5.404	33	0	5.466
MYC:MAX	RUNX1	6.534	1.134	5.4	12	0	2.552
HNF4A	SP3	6.961	1.567	5.394	3	0	2.75
SOX3	PBX1	5.391	0	5.391	20	0	4.25
MYOD1	ZNF238	5.375	0.785	5.375	17	0	6.575
MZF1	KLF12	8.852	3.499	5.353	25	0	3.618
FOXJ2	NKX3-1	5.407	0.06	5.347	35	0	4.362
POU2F1	ABCD4:VSX2	10	5.621	5.346	7	0	5.323
FOXO3	FOXP1	9.373	4.055	5.318	27	0	6.157
NKX6-2	LHX3	10	4.705	5.295	9	0	6.139
BPTF	ZNF384	7.19	1.908	5.282	9	0	4.638
CDX	FOXP1	10	4.731	5.269	7	0	5.47
PAX2	FOXL1	5.636	0.377	5.258	15	0	5.058
BPTF	SOX2	9.831	4.576	5.255	30	0	4.106
EN1	NKX3-1	5.323	0.08	5.243	33	0	3.852
FOXO3	SOX:SRY	5.21	0	5.21	2	0	5.458
HNF1	FOXI1	5.281	0.656	5.209	16	0	4.008
POU2F1	FOXL1	10	4.809	5.191	43	0	3.703
FOXD3	ONECUT	10	4.816	5.184	36	0	5.15
CEBP	TEF	5.959	1.97	5.182	19	0	3.937
NKX6-2	ALX1	10	4.846	5.154	49	0	4.954
FOXA	NKX3-1	5.122	0.66	5.122	27	0	3.768
NKX6-2	HOXA4	5.408	0.309	5.099	48	0	4.466
NKX2-5	LHX3	10	4.902	5.098	12	0	4.871
NKX6-2	NKX2-5	5.094	0	5.094	56	0	4.77
MEF2A	NKX6-2	6.566	2.819	5.093	42	0	4.842
POU1F1	POU6F1	7.308	2.219	5.09	27	0	4.264
HSF1	ZNF238	5.912	0.91	5.003	30	0	5.492
PBX1	FOXL1	4.995	0.992	4.995	19	0	4.713
HNF1A	NKX3-1	4.981	0.787	4.981	14	0	3.444
CEBP	NFATC	7.24	2.336	4.976	26	0	4.629
POU3F2	FOXL1	5.331	1.439	4.976	28	0	4.635
FOXF2	FOXP1	4.957	0	4.957	21	0	6.987
TBP	LHX3	5.223	0.278	4.945	32	0	2.617
MEF2A	LHX3	4.955	0.341	4.916	6	0	4.53
EN1	NFIL3	4.904	0	4.904	37	0	3.973
CEBPA:DDIT3	OCT4	5.166	0.268	4.898	30	0	5.256
IRF1	NKX2-5	9.961	5.071	4.89	42	0	4.679
HNF4A	KLF4	4.889	0.916	4.889	6	0	2.392
FOXF1:FOXJ1	NKX6-2	5.397	0.51	4.887	23	0	4.015
FOXD3	NKX3-1	4.878	0	4.878	18	0	3.082
CUX1	POU6F1	6.925	2.065	4.86	29	0	5.02
ABCD4:VSX2	TLX2	5.991	1.155	4.836	35	0	5.029
CUX1	NKX6-2	5.126	0.334	4.825	20	0	3.95
EN1	HLF	5.099	0.276	4.823	23	0	3.473
NRF1	HMX3	4.816	0	4.816	2	0	3.799
FOXO1	PBX1	5.012	0.198	4.815	4	0	3.862
PAX2	FOXQ1	7.787	2.978	4.809	3	0	5.591
FOX	TBP	5.071	1.419	4.805	6	1	3.787
PBX1	PRRX2	6.835	2.048	4.787	32	0	5.191
FOXM1	YY1	6.705	1.935	4.77	6	0	3.799
CDX	ZBTB16	5.776	1.01	4.766	16	0	4.525
STAT6	ALX1	4.764	0	4.764	6	0	3.754
HNF1	POU1F1	7.038	2.274	4.763	26	0	3.66
MYC:MAX	RUNX	4.889	0.166	4.723	1	0	4.901
LEF1:TCF	NANOG	5.862	1.15	4.712	19	0	5.569
TBP	GZF1	6.621	1.91	4.711	31	0	4.575
EN1	POU6F1	5.088	0.386	4.702	1	0	2.419
POU1F1	FOXL1	7.957	3.256	4.701	9	0	4.421
FOXF1	CDX	8.12	3.42	4.699	25	0	4.174
EGR2	GLI	5.644	0.96	4.685	30	0	5.948
HNF1A	FOXA	4.675	0.366	4.675	40	0	3.651
BHLHB	IRF1	5.095	0.435	4.66	31	0	5.279
SOX5	TBP	4.649	0.125	4.649	1	0	2.997
HNF1A	PRRX2	7.882	4.083	4.621	32	0	5.269
SRY	ONECUT	4.62	0	4.62	14	0	4.134
MEF2	ONECUT	6.742	2.129	4.613	2	0	2.471
POU3F2	NKX6-2	10	5.391	4.609	14	0	4.46
PBX1	TEF	4.587	0	4.587	6	0	3.302
PAX4	HOXA4	10	5.423	4.577	32	0	4.269
FOX	FOXP1	10	5.426	4.574	9	0	6.315
PBX1	POU1F1	8.048	3.481	4.567	48	0	4.306
POU2F1	POU6F1	7.186	3.453	4.567	15	0	3.513
LEF1:TCF	SRY	4.684	0.125	4.559	5	0	4.33
ONECUT	LHX3	4.674	0.135	4.539	44	0	5.213
POU2F1	LHX3	4.878	0.929	4.53	26	0	4.16
PPAR	ESR	7.936	3.407	4.53	15	0	5.011
PPARA:RXRA	LEF1:TCF	4.652	0.697	4.524	3	0	5.062
GATA	CUX1	5.704	1.187	4.517	3	0	4.635
POU2F1	CUX1	4.51	0.716	4.51	31	0	3.539
FOXF1	POU2F1	5.9	2.042	4.509	15	0	3.672
TCF3	GATA1	4.522	0.804	4.506	2	0	3.538
FOXJ2	MEF2A	6.881	2.402	4.48	9	0	4.891
FOXF2	TBP	4.477	0.574	4.477	26	1	5.724
FOXJ2	PBX1	4.692	0.819	4.454	21	0	3.6
HLF	TEF	7.722	3.282	4.44	9	0	4.824
SOX5	FOXA	6.418	2.226	4.44	6	0	5.023
PAX4	NKX6-2	10	5.578	4.422	38	0	4.449
FOXF1:FOXJ1	PAX2	7.115	2.728	4.387	10	0	5.431
FOXF2	HNF1	4.946	0.564	4.382	15	0	4.518
HNF1A	ZBTB16	5.05	1.146	4.35	16	0	5.083
FOXL1	ZBTB16	4.342	0	4.342	16	0	4.327
FOXO4	FOXP1	10	5.689	4.311	12	0	5.707
CEBP	NKX3-1	4.65	0.771	4.284	3	0	3.363
ONECUT	FOXL1	7.969	3.708	4.261	36	0	4.924
POU3F2	NKX3-1	4.734	0.803	4.261	29	0	4.037
POU2F1	EVI1	5.335	1.075	4.26	35	0	3.093
PRRX2	NKX6-1	10	5.757	4.243	30	0	6.538
NKX2-5	POU1F1	6.245	2.014	4.231	10	0	4.392
TEF	FOXC1	4.216	0	4.216	31	0	4.858
RORA	NR5A1	8.334	4.143	4.19	46	0	5.578
USF1	RUNX1	4.19	0	4.19	3	0	3.578
FOXO3	NANOG	7.819	3.631	4.188	25	0	5.604
BHLHB	NKX2-5	4.167	0.138	4.167	31	0	4.158
HNF1	CDX	4.315	0.272	4.167	26	0	3.807
TAL1:TCF3	YY1	4.165	0	4.165	36	0	5.744
LEF1:TCF	SOX2	4.603	0.47	4.132	19	0	5.995
SP1	GTF2I	4.51	0.395	4.116	5	0	4.879
CEBPB	NFIL3	6.814	2.94	4.107	31	0	5.986
OCT:POU2F	PAX4	4.091	0	4.091	5	0	3.632
RAR:RXR:NR2F:NR1	ESR	4.629	0.544	4.085	13	1	4.477
TEF	NKX3-1	4.482	0.408	4.074	43	0	3.624
PAX6	ESR	5.768	1.701	4.067	12	0	5.611
POU2F1	STAT6	5.83	1.778	4.052	23	0	3.541
FOX	CUX1	4.322	0.382	4.042	5	0	4.632
HNF4A	TFAP2A	4.029	0	4.029	25	0	3.416
POU2F1	HOXA4	5.21	1.191	4.018	57	0	3.804
HOXA3	NFIL3	4.646	0.634	4.012	9	0	3.766
HNF4A	SREBF	4.01	0.21	4.01	1	1	2.944
NKX2-5	NKX3-1	5.391	1.405	4.009	34	0	5.368
LEF1:TCF	SOX:SRY	4.772	0.928	4.003	28	0	6.318
FOXF1	HNF1	4.5	0.68	4.002	28	0	4.222
FOXO4	CUX1	3.993	0.298	3.993	1	0	2.915
FOXD3	ZBTB16	3.982	0	3.982	18	0	3.43
FOXP1	SOX2	4.102	0.152	3.951	42	0	4.972
TAL1	GATA1	3.934	0	3.934	4	0	4.038
FOXF1	POU6F1	5.404	1.476	3.929	21	0	5.561
RUNX1	SREBF1	4.935	1.021	3.914	10	0	5.271
FOXF1	PBX1	3.911	0	3.911	6	0	4.479
FOXJ2	EN1	4.091	0.264	3.894	12	0	3.714
SRY	FOXL1	5.182	1.29	3.892	13	0	4.956
ABCD4:VSX2	HOXA4	10	6.133	3.867	7	0	5.556
HNF4A	PAX5	4.661	0.802	3.859	7	0	3.801
FOXF1	HNF1A	3.84	0	3.84	30	0	3.971
PAX4	ALX1	4.146	0.308	3.838	49	0	4.805
SOX5	HNF1	3.805	0	3.805	10	0	3.783
HNF1A	FOXQ1	3.802	0.002	3.801	7	0	4.226
POU2F1	PBX1	4.426	0.773	3.782	28	0	3.153
ITGAL	ZNF148	4.835	1.058	3.777	1	0	2.486
FOXF1:FOXJ1	FOXD1	10	6.229	3.771	8	0	6.855
PAX2	FOXI1	4.97	1.214	3.756	24	0	5.053
FOXD3	POU3F2	6.046	2.303	3.743	4	0	4.396
NR3C1	HSF1	5.052	1.326	3.725	7	0	4.968
FOXA	ZBTB16	3.887	0.17	3.717	12	0	3.415
FOX	ZBTB16	3.697	0	3.697	8	0	3.654
SOX5	SOX2	9.992	6.296	3.697	11	0	6.301
PAX4	ZNF148	9.422	5.73	3.691	9	0	5.111
FOXD3	POU1F1	4.112	0.422	3.69	10	0	3.651
PAX4	OCT4	3.687	0	3.687	7	0	2.633
HMGA	NKX6-1	4.327	0.644	3.683	42	0	4.338
FOXF1:FOXJ1	ZBTB16	3.638	0	3.638	15	0	3.704
FOXF1	PAX2	5.295	1.659	3.637	29	0	5.354
