# Supplementary material for: coTRaCTE predicts co-occurring transcription factors within cell-type specific enhancers
Source: PLoS Comput Biol. 2018 Aug 24;14(8):e1006372. doi: 10.1371/journal.pcbi.1006372 (PMC6126874; doi:10.1371/journal.pcbi.1006372)
Supplement: S3 File — Predicted co-occurring TF pairs in separate files for each cell type. The columns show the following: TF 1 name, TF 2 name, − log10(p-valueCTS), − log10(p-valueubiq), Ll score, frequency of the TF pair in other cell types, known PPI (1 = yes, 0 = no), motif similarity MOSTA. (ZIP) [file pcbi.1006372.s016.zip › File_AU_pigment_epithelial.csv]

TF1	TF2	log_pvalue_CTS	log_pvalue_ubiq	L_score	frequency	PPI	motif_similarity
GATA1	EVI1	10	5.617	9.885	19	0	5.727
ATF:CREB	TEF	9.806	0.308	9.498	50	0	5.344
POU2F1	POU1F1	10	6.557	9.409	8	0	4.545
GATA6	EVI1	10	5.828	9.406	16	0	5.122
FOXI1	TEF	10	0.777	9.223	49	0	5.188
BHLHB	NKX2-5	9.076	0.085	9.076	31	0	4.158
FOXJ2	TBP	10	2.738	9.037	41	0	4.181
FOXQ1	TEF	9.022	0.162	8.86	42	0	5.159
POU2F1	HOXA4	9.312	0.837	8.578	57	0	3.804
TBP	FOXQ1	9.128	0.605	8.523	53	0	4.908
RORA	NR5A1	10	1.624	8.376	46	0	5.578
FOXL1	POU6F1	9.623	1.384	8.239	28	0	5.461
IRF1	NANOG	8.945	0.712	8.233	13	0	4.613
CEBP	NFIL3	8.427	3.866	8.125	18	0	5.675
HNF1A	NKX6-2	10	1.91	8.09	47	0	4.723
TEF	FOXL1	10	2.113	7.887	15	0	5.075
RUNX1	RREB1	7.855	0	7.855	14	0	5.54
TBP	POU1F1	10	2.933	7.844	37	0	3.904
CDX	TBP	10	2.667	7.771	43	0	4.477
MEF2A	HNF1	10	6.656	7.718	13	0	4.629
TBP	GZF1	10	2.295	7.705	31	0	4.575
HNF1	NKX6-1	10	2.37	7.63	37	0	5.251
FOX	ONECUT	9.509	1.885	7.624	52	0	5.824
TAL1:TCF3	ZEB1	8.911	1.897	7.522	37	0	6.698
FOXF1	PAX2	8.979	1.465	7.514	29	0	5.354
POU2F1	TBP	10	2.604	7.396	53	1	3.763
TBP	FOXC1	9.096	1.779	7.317	12	0	4.867
TBP	TEF	10	3.05	7.297	43	0	4.047
POU1F1	POU6F1	9.288	2.045	7.243	27	0	4.264
POU3F2	POU6F1	8.907	6.496	7.078	6	0	5.756
PAX6	ESRRA	7.862	0.801	7.061	23	0	5.921
POU2F1	TEF	10	2.982	7.018	16	0	4.11
POU2F1	PAX4	7.25	1.116	6.984	51	0	3.969
IRF1	NKX2-5	10	4.768	6.974	42	0	4.679
HNF1	NKX6-2	10	6.306	6.853	15	0	4.335
RORA	NR6A1	9.223	2.498	6.725	27	0	6.767
STAT5A	RELA	7.642	1.931	6.706	29	0	4.993
NKX6-2	NKX3-1	8.734	2.048	6.686	47	0	4.349
FOXF1	TEF	10	3.318	6.682	15	0	5.463
FOXJ2	ONECUT	6.934	0.565	6.641	52	0	4.253
MEF2A	FOXL1	8.051	3.667	6.583	30	0	5.808
PAX2	NFE2L1	10	3.456	6.544	26	0	4.316
POU2F1	NFIL3	7.134	0.761	6.372	39	0	4.355
FOXF2	TBP	6.341	0.449	6.341	26	1	5.724
IRF7	HMGA	7.959	3.299	6.332	11	0	4.742
POU2F1	NKX6-2	10	3.684	6.316	38	0	4.259
TBP	FOXI1	9.308	3.005	6.304	35	0	5.03
FOXP1	FOXL1	9.111	2.841	6.27	25	0	7.45
HMGA	NKX6-1	6.633	0.434	6.199	42	0	4.338
TBP	LHX3	9.654	3.504	6.15	32	0	2.617
TBP	POU6F1	10	3.908	6.092	18	0	5.517
RAR:RXR:THR	RORA	8.932	2.842	6.09	24	0	5.87
POU2F1	HLF	6.485	0.607	6.053	27	0	4.022
AHR:ARNT:HIF1A	TBX5	6.061	0.013	6.047	1	0	0.266
POU2F1	MEF2A	6.785	2.963	6.045	16	0	3.86
TBP	FOXA	6.035	1.996	6.035	25	0	4.514
NR6A1	NR5A1	10	4.026	5.974	44	0	6.48
PBX1	LHX3	7.713	1.796	5.917	55	0	4.612
POU3F2	CDX	7.013	1.201	5.872	44	0	4.056
SRY	FOXL1	10	4.196	5.804	13	0	4.956
SRY	PBX1	6.269	1.983	5.8	27	0	4.574
CDX	NKX3-1	6.299	0.512	5.786	17	0	3.834
POU2F1	NKX6-1	5.782	2.203	5.775	37	0	4.134
TEF	FOXD1	7.937	2.182	5.755	16	0	6.393
PAX2	FOXA	7.374	3.754	5.732	8	0	4.345
TBP	NKX6-2	10	4.269	5.731	28	0	4.675
ALX1	LHX3	7.345	1.655	5.69	59	0	5.901
FOXF1	TBP	10	4.321	5.679	35	0	5.693
FOXF1:FOXJ1	POU6F1	5.699	0.023	5.676	14	0	5.308
OCT4	SOX2	10	4.363	5.637	27	0	5.798
CDX	NKX6-2	7.601	2.048	5.553	53	0	4.093
CDX	LHX3	5.616	0.106	5.51	34	0	3.695
BHLHB	IRF1	6.203	0.787	5.416	31	0	5.279
MEF2A	HOXA4	7.409	2.487	5.408	17	0	5.514
PBX1	ONECUT	10	4.62	5.396	39	0	5.968
ONECUT	FOXL1	10	4.605	5.395	36	0	4.924
POU3F2	CDC5L	10	4.64	5.36	33	0	5.466
HNF1	CDX	7.291	2.055	5.236	26	0	3.807
HNF4A	NR5A1	9.379	4.143	5.235	15	0	4.087
TBP	FOXP1	5.948	0.728	5.22	22	0	5.321
IKZF2	HMGA	5.424	0.765	5.198	25	0	4.568
HNF1	PBX1	9.513	4.407	5.107	30	0	3.837
ABCD4:VSX2	NKX6-2	10	4.895	5.105	46	0	5.947
MEF2A	HNF1A	10	7.351	5.079	8	0	4.821
PAX4	HOXA4	10	4.921	5.079	32	0	4.269
HNF1	CUX1	5.073	1.422	5.073	30	0	4.349
NKX2-5	HMX3	7.022	2.322	5.063	24	0	6.743
NR2F	ESRRA	10	4.944	5.056	33	0	5.786
ONECUT	FOXI1	6.847	1.8	5.047	46	0	4.102
NKX2-5	HOXA3	7.602	2.648	4.953	37	0	4.493
PRRX2	ALX1	9.346	4.432	4.914	41	0	6.111
STAT5A	REL	5.769	3.194	4.91	21	0	4.441
EN1	HOXA3	6.646	1.738	4.908	32	0	4.16
FOXF1:FOXJ1	POU3F2	4.898	0.951	4.884	16	0	4.849
GATA6	LMO2	10	5.18	4.82	14	0	5.703
POU2F1	NKX3-1	5.532	0.768	4.816	43	0	3.255
FOXF1	FOXP1	8.696	3.897	4.799	25	0	7.624
STAT5A	GATA4	7.254	2.544	4.767	10	0	3.682
PBX1	POU1F1	8.664	3.898	4.766	48	0	4.306
POU3F2	LHX3	8.701	3.945	4.755	40	0	5.456
POU2F1	IRF7	5.87	1.176	4.694	1	0	3.934
GATA	TBP	6.932	2.274	4.658	11	0	4.71
GATA4	NANOG	6.296	1.695	4.601	10	0	3.883
HNF1A	TBP	4.555	0.226	4.555	41	0	3.262
SRY	ZBTB16	4.553	0.171	4.553	12	0	3.106
POU2F1	POU6F1	6.681	3.204	4.532	15	0	3.513
NKX6-2	HOXA4	5.145	0.66	4.485	48	0	4.466
NFIL3	LHX3	5.149	0.67	4.479	25	0	3.829
SOX5	PBX1	6.041	1.571	4.471	46	0	4.814
STAT1	NFKB1	4.71	0.261	4.448	19	0	3.822
POU3F2	FOXL1	5.168	1.662	4.409	28	0	4.635
EN1	HLF	4.405	0	4.405	23	0	3.473
RAR:RXR:THR	NR5A1	5.88	1.482	4.398	6	0	5.265
STAT5A	IRF	6.26	2.894	4.394	35	0	4.125
HNF4A	MYF:MYOD:TCF	4.719	2.239	4.392	12	0	3.302
POU3F2	TBP	5.322	1.275	4.379	45	1	4.409
HNF1	PDX1	4.917	1.813	4.377	5	0	4.483
CUX1	LHX3	5.271	0.902	4.368	52	0	4.98
HNF1A	PBX1	5.419	1.14	4.28	30	0	4.215
NR1	RORA	9.337	5.076	4.261	10	0	6.112
FOXF2	PAX2	6.443	2.184	4.259	3	0	5.102
EN1	NFIL3	4.253	0	4.253	37	0	3.973
GATA3	EVI1	5.684	2.254	4.242	25	0	5.265
FOXO4	FOXP1	10	6.757	4.239	12	0	5.707
POU2F1	HOXA5	4.288	0.065	4.224	16	0	5.622
HNF1	ZBTB16	5.771	1.809	4.208	45	0	4.506
FOXA	NKX6-2	7.353	3.181	4.172	33	0	4.391
PPARG	ESR	10	6.246	4.134	24	0	5.822
CDX	FOXP1	10	5.89	4.11	7	0	5.47
SRF	HOXA3	8.944	5.295	4.057	19	0	4.266
FOXO4	FOXL1	10	6.288	4.042	2	0	6.711
FOXA	ONECUT	6.948	3.39	4.034	45	1	4.694
FOXF1	ONECUT	4.258	0.241	4.017	24	0	3.974
STAT4	TEAD1	7.589	3.574	4.016	8	0	4.835
SRY	FOXD1	5.702	2.399	3.99	20	0	5.493
NR3C1:PGR	AR	10	7.155	3.982	8	1	6.049
SOX5	CUX1	3.977	0.308	3.977	12	0	4.143
CDX	FOXL1	6.871	2.902	3.969	32	0	4.661
PAX4	NKX6-2	10	6.033	3.967	38	0	4.449
FOXA	AIRE	5.324	2.426	3.956	12	0	4.189
ONECUT	NKX6-2	5.964	2.076	3.888	54	0	2.615
RUNX1	SREBF1	4.544	1.897	3.844	10	0	5.271
FOXD3	CDX	6.484	2.641	3.843	40	0	3.629
SREBF1	ZIC2	8.481	4.638	3.842	39	0	4.753
POU2F1	EN1	4.487	1.076	3.815	27	0	3.039
FOXO1	PAX2	10	6.196	3.804	8	0	4.86
CEBP	CUX1	3.8	1.364	3.8	4	0	3.608
EGR4	GLI	3.99	0.197	3.793	20	0	6.172
FOXO3	FOXP1	8.104	4.318	3.786	27	0	6.157
POU2F1	CUX1	3.75	0.599	3.75	31	0	3.539
HOXA3	HLF	3.728	0	3.728	13	0	3.429
POU3F2	HNF1A	4.982	2.632	3.714	29	0	4.789
CUX1	NKX6-1	3.65	0.335	3.65	12	0	4.038
STAT5A	NFKB:RELA	4.939	1.369	3.644	26	0	4.241
ESR	NR5A1	5.879	2.249	3.63	18	0	4.626
FOXF1	SRY	10	7.458	3.575	5	0	5.515
HNF4A	NR6A1	10	6.435	3.565	22	0	5.075
PAX6	NR5A1	3.546	0	3.546	7	0	5.435
FOXO1	BPTF	6.912	3.375	3.537	42	0	5.142
CEBP	EN1	4.515	1.403	3.528	25	0	2.964
FOXJ2	POU2F1	3.742	1.504	3.519	50	0	3.35
PPARG	RORA	10	6.487	3.513	3	0	6.742
POU3F2	TEF	10	6.519	3.481	3	0	4.763
FOXQ1	ZBTB16	4.779	1.298	3.48	8	0	4.953
NR2F1:HNF4A	NR6A1	3.988	0.519	3.469	19	0	5.811
PPAR	LEF1:TCF	4.02	1.474	3.467	2	0	4.775
POU3F2	PBX1	4.907	1.454	3.454	47	0	3.869
NKX6-2	NKX6-1	6.05	2.597	3.453	51	0	5.729
PAX4	EN1	4.85	1.402	3.448	7	0	3.697
EGR2	TBX5	3.441	0	3.441	7	0	5.156
MYC:MAX	YY1	3.441	1.26	3.441	4	1	4.322
IKZF1	PITX2	6.071	2.667	3.405	21	0	5.041
EN1	ALX1	3.735	0.339	3.396	30	0	3.72
SREBF1	NKX2-5	3.377	0	3.377	1	0	2.498
FOXF2	SOX5	7.639	4.263	3.376	9	0	5.609
NKX2-5	POU6F1	3.95	0.574	3.375	37	0	4.831
MEF2	HNF1A	3.371	0.313	3.371	12	0	3.534
NKX6-2	POU1F1	3.717	1.406	3.363	23	0	3.544
MYB	MEIS1	3.86	0.503	3.357	2	0	3.201
FOX	FOXP1	10	6.652	3.348	9	0	6.315
ONECUT	FOXC1	3.347	0	3.347	36	0	4.405
TBP	NKX3-1	4.336	1.91	3.331	14	0	3.817
CBFB:RUNX	HES1	3.327	0	3.327	4	0	4.646
CDC5L	TEF	3.375	0.059	3.316	35	0	4.146
PAX2	FOXL1	3.574	0.302	3.272	15	0	5.058
POU2F1	FOXL1	8.582	5.338	3.244	43	0	3.703
TEF	POU6F1	3.876	0.634	3.242	30	0	4.615
FOXO1	FOXP1	9.994	6.757	3.237	10	0	5.628
POU3F2	ONECUT	4.397	1.499	3.207	53	0	4.194
FOXJ2	TEF	3.181	0	3.181	55	0	4.574
ATF	PAX5	3.176	0.508	3.176	1	0	3.322
NR1H4	NR5A1	3.809	0.633	3.175	2	0	5.196
FOXF1:FOXJ1	PAX2	10	6.915	3.085	10	0	5.431
FOXF1:FOXJ1	TBP	3.279	0.754	3.062	19	0	4.412
SREBF1	KLF12	3.694	1.079	3.051	9	0	4.355
FOXJ2	FOXP1	10	6.95	3.05	13	0	6.12
STAT1	RELA	5.254	2.205	3.049	27	1	5.171
FOXL1	LHX3	4.205	1.185	3.021	15	0	2.779
PAX2	FOXQ1	7.352	4.359	2.992	3	0	5.591
AR	HSF1	3.151	0.833	2.981	1	0	4.501
CREB1	SREBF	2.976	0.469	2.976	1	0	4.683
NR1	HNF1A	3.159	0.534	2.966	1	0	4.926
CDX	CDC5L	3.247	0.854	2.94	6	0	3.227
CUX1	POU6F1	6.044	3.106	2.938	29	0	5.02
ABCD4:VSX2	TLX2	4.17	1.235	2.935	35	0	5.029
CDX	OCT4	2.907	0.191	2.907	9	0	2.627
ONECUT	FOXP1	3.992	1.104	2.888	26	0	5.042
PDX1	ALX1	4.525	1.647	2.877	36	0	5.262
PAX2	FOXI1	4.399	1.532	2.867	24	0	5.053
FOXD3	POU6F1	3.209	0.344	2.865	31	0	4.944
HOXA3	TEF	2.861	0	2.861	10	0	2.868
LEF1:TCF	SOX:SRY	3.403	0.551	2.851	28	0	6.318
PPAR	SP1	2.837	0	2.837	1	0	2.288
FOXO4	SOX5	4.658	1.823	2.835	21	0	5.74
HNF1A	FOXA	2.828	0.319	2.828	40	0	3.651
POU2F1	HNF1	3.363	0.951	2.819	57	0	3.721
AIRE	FOXQ1	3.47	0.656	2.814	6	0	5.006
FOXO3	PAX2	3.275	0.473	2.803	5	0	4.618
HNF4A	ZEB1	2.788	0.328	2.788	5	0	3.123
MZF1	KLF12	5.671	2.894	2.776	25	0	3.618
RREB1	FOXP1	2.76	0	2.76	8	0	5.678
FOXO4	NANOG	6.946	4.202	2.743	13	0	5.098
NFATC	ZNF384	5.023	2.282	2.742	10	0	5.631
FOX	PAX2	4.948	2.217	2.731	25	0	4.496
MEF2	HNF1	5.12	2.389	2.73	14	0	3.88
FOXF1	POU6F1	3.819	1.099	2.721	21	0	5.561
PRRX2	NKX3-1	3.636	0.921	2.714	51	0	4.976
ONECUT	NKX6-1	2.706	0	2.706	26	0	5.044
FOXP1	NKX6-1	4.72	2.016	2.703	19	0	4.669
PDX1	PRRX2	2.649	0	2.649	34	0	4.447
POU2F1	STAT5A	3.035	0.735	2.645	16	1	3.313
FOXO3	NANOG	6.125	3.482	2.643	25	0	5.604
CDC5L	NFIL3	2.636	0	2.636	4	0	4.088
POU2F1	ABCD4:VSX2	9.562	6.947	2.616	7	0	5.323
FOXF2	HNF1A	2.715	0.104	2.61	6	0	4.284
CDX	POU1F1	2.604	0.214	2.604	14	0	3.009
FOXJ2	PBX1	2.732	0.482	2.579	21	0	3.6
NKX6-2	EN1	2.952	0.383	2.569	22	0	3.833
ONECUT	POU6F1	3.774	1.215	2.559	22	0	4.268
POU6F1	ZBTB16	2.942	0.388	2.554	7	0	4.802
FOXO4	BPTF	5.311	2.762	2.55	54	0	5.44
MEF2	FOXP1	2.571	0.023	2.548	18	0	5.986
ONECUT	POU1F1	2.574	0.037	2.537	32	0	4.106
ARNT	NKX2-5	2.534	0	2.534	10	0	0.349
TBP	CDC5L	5.472	3.223	2.514	3	0	3.64
CEBP	HOXA9:MEIS1	2.486	0.322	2.486	1	0	2.096
FOXQ1	POU6F1	4.232	1.746	2.485	11	0	5.739
HNF1	NKX2-5	2.775	0.315	2.46	19	0	4.114
FOXO3	BPTF	2.464	0.015	2.449	54	0	5.205
RORA	HOXA4	3.026	0.578	2.449	5	0	5.04
FOXJ2	OCT4	2.439	0.224	2.439	9	0	3.957
RUNX1	ZIC3	2.409	0	2.409	2	0	3.822
MZF1	ZNF148	3.199	0.799	2.401	12	0	4.486
BHLHB	NKX2-1	3.279	0.881	2.399	1	0	4.819
POU2F1	TLX2	4.567	2.174	2.394	20	1	5.019
STAT1	IKZF2	6.82	4.436	2.384	26	0	4.772
STAT4	REL	2.376	0	2.376	3	0	4.462
PBX1	ALX1	2.372	0	2.372	20	0	4.167
LMO2	EVI1	5.964	3.612	2.351	12	0	5.047
YY1	AIRE	2.388	0.036	2.351	1	0	3.754
NKX6-2	FOXI1	8.069	5.731	2.339	19	0	5.206
FOX	NKX6-2	5.357	3.078	2.279	47	0	4.586
TP53	RFX1	2.278	0	2.278	1	0	1.642
CEBP	RUNX2	6.895	4.623	2.272	7	1	4.566
ELF:ELK:ETS:FLI1:GABP	NANOG	2.269	0	2.269	7	0	4.429
POU2F1	NKX2-5	4.931	2.662	2.269	47	0	4.151
FOXM1	CUX1	3.464	1.199	2.265	4	0	4.232
POU3F1	NKX6-1	2.264	0	2.264	7	0	4.817
PAX2	ZEB1	2.717	0.463	2.254	11	0	5.157
CDX	ZBTB16	3.339	1.086	2.253	16	0	4.525
CUX1	PDX1	2.242	0	2.242	1	0	4.862
SREBF1	ZIC1	4.432	2.192	2.24	11	0	4.287
FOXF2	HNF1	3.329	1.09	2.239	15	0	4.518
SRF	FOXA	2.235	0	2.235	1	0	3.486
HNF1	PRRX2	6.271	4.046	2.225	41	0	5.009
STAT5A	NFKB1	4.009	1.788	2.22	26	0	3.812
EGR2	GLI	3.176	0.961	2.215	30	0	5.948
HNF4A	TFAP2A	2.211	0	2.211	25	0	3.416
PAX2	BACH1	2.562	0.35	2.211	1	0	3.169
ATF	NFE2	5.743	3.534	2.21	6	0	5.201
HNF1	ONECUT	4.367	2.163	2.204	17	0	3.928
IRF1	FOXP1	2.938	0.735	2.204	7	0	5.546
STAT1	NFKB	3.237	1.05	2.187	12	0	4.317
ATF:CREB	HOXA3	2.17	0	2.17	5	0	4.026
NFE2	PDX1	3.441	1.28	2.162	1	0	4.333
TEF	NKX3-1	2.235	0.078	2.157	43	0	3.624
SOX5	TEF	2.152	0	2.152	8	0	3.962
