# Supplementary material for: coTRaCTE predicts co-occurring transcription factors within cell-type specific enhancers
Source: PLoS Comput Biol. 2018 Aug 24;14(8):e1006372. doi: 10.1371/journal.pcbi.1006372 (PMC6126874; doi:10.1371/journal.pcbi.1006372)
Supplement: S3 File — Predicted co-occurring TF pairs in separate files for each cell type. The columns show the following: TF 1 name, TF 2 name, − log10(p-valueCTS), − log10(p-valueubiq), Ll score, frequency of the TF pair in other cell types, known PPI (1 = yes, 0 = no), motif similarity MOSTA. (ZIP) [file pcbi.1006372.s016.zip › File_AV_plexus_epithelial.csv]

TF1	TF2	log_pvalue_CTS	log_pvalue_ubiq	L_score	frequency	PPI	motif_similarity
EN1	NFIL3	10	0	10	37	0	3.973
POU2F1	HNF1	10	1.776	9.476	57	0	3.721
HNF1A	FOXL1	10	1.313	9.457	30	0	4.34
FOXJ2	TEF	10	0.757	9.243	55	0	4.574
POU2F1	HNF1A	8.71	3.396	8.71	21	0	3.88
MEF2A	NKX6-2	9.437	4.343	8.634	42	0	4.842
CEBP	NFIL3	10	6.955	8.58	18	0	5.675
ATF:CREB	TEF	8.648	0.084	8.564	50	0	5.344
STAT5A	IRF	10	2.901	8.495	35	0	4.125
HNF1	ZBTB16	9.039	1.226	8.428	45	0	4.506
MEF2A	FOXL1	10	4.904	8.366	30	0	5.808
HNF1	ALX1	8.502	2.708	8.345	38	0	4.421
TBP	FOXQ1	10	2.029	8.259	53	0	4.908
FOX	HNF1	10	5.349	8.25	44	0	4.035
ALX1	LHX3	10	1.946	8.054	59	0	5.901
FOXA	ONECUT	10	5.177	7.993	45	1	4.694
TAL1:TCF3	ZEB1	8.8	2.023	7.969	37	0	6.698
ONECUT	FOXI1	10	2.304	7.696	46	0	4.102
POU2F1	FOXP1	10	2.357	7.643	45	0	5.268
NKX2-5	EN1	8.007	0.67	7.337	10	0	3.478
ONECUT	NKX6-2	10	2.694	7.306	54	0	2.615
NKX6-2	NKX2-5	8.475	1.278	7.197	56	0	4.77
FOXD3	CDX	9.816	2.654	7.162	40	0	3.629
POU2F1	TBP	10	3.19	7.068	53	1	3.763
CEBP	EN1	7.797	2.126	7.033	25	0	2.964
RORA	NR6A1	10	2.975	7.025	27	0	6.767
EN1	NKX3-1	7.23	0.254	6.976	33	0	3.852
FOXF1:FOXJ1	LHX3	8.876	1.925	6.951	21	0	4.171
NKX6-2	POU1F1	7.681	2.577	6.939	23	0	3.544
FOXJ2	TBP	10	4.728	6.858	41	0	4.181
HNF1	POU1F1	9.785	2.98	6.805	26	0	3.66
ESR	NR5A1	10	3.251	6.749	18	0	4.626
NR6A1	NR5A1	10	3.306	6.694	44	0	6.48
EN1	ALX1	8.493	1.813	6.68	30	0	3.72
PPARG	RORA	10	5.602	6.597	3	0	6.742
ONECUT	FOXP1	6.973	0.416	6.556	26	0	5.042
HNF1	NKX3-1	7.28	2.569	6.544	54	0	4.048
STAT5A	EVI1	6.933	1.396	6.535	30	0	3.039
RORA	NR5A1	10	3.483	6.517	46	0	5.578
LEF1:TCF	SOX:SRY	8.007	1.647	6.36	28	0	6.318
FOXL1	LHX3	9.122	2.762	6.359	15	0	2.779
FOXO3	BPTF	8.721	2.37	6.35	54	0	5.205
FOXJ2	POU3F2	8.241	3.881	6.325	20	0	4.407
CDX	TEF	6.564	2.652	6.283	23	0	3.807
FOXD3	POU6F1	7.069	0.788	6.281	31	0	4.944
CDX	TBP	9.841	3.626	6.215	43	0	4.477
NKX6-2	FOXP1	9.421	3.242	6.179	15	0	4.88
FOXD3	LHX3	8.301	2.132	6.169	24	0	4.018
IRF	EVI1	9.81	3.648	6.162	18	0	3.542
POU2F1	NKX6-1	9.473	4.442	6.139	37	0	4.134
MEF2	FOXL1	10	3.873	6.127	16	0	4.838
TBP	POU1F1	10	4.522	6.08	37	0	3.904
HNF4A	TCF3	6.558	0.503	6.055	18	0	3.32
TAL1:TCF3	YY1	6.127	0.681	6.031	36	0	5.744
HMGA	ZNF384	9.469	3.456	6.013	9	0	4.328
CEBPB	NFIL3	7.821	2.897	6.001	31	0	5.986
NKX2-5	NKX3-1	6.525	1.461	5.973	34	0	5.368
CDX	NKX6-2	8.178	2.209	5.969	53	0	4.093
HNF1A	FOXA	5.965	0.728	5.965	40	0	3.651
ATF:CREB	EN1	6.051	0.087	5.964	8	0	3.444
FOXF1:FOXJ1	DBP	7.275	1.316	5.959	15	0	4.939
NKX6-2	NKX6-1	10	4.104	5.896	51	0	5.729
FOXF2	HNF1	7.57	1.69	5.881	15	0	4.518
NKX6-2	ALX1	10	4.145	5.855	49	0	4.954
FOXL1	POU6F1	10	4.161	5.839	28	0	5.461
FOXF2	HNF1A	6.092	0.257	5.835	6	0	4.284
POU2F1	FOXL1	10	4.218	5.782	43	0	3.703
FOXO1	BPTF	10	4.22	5.78	42	0	5.142
NFATC	ZNF384	9.423	3.645	5.778	10	0	5.631
FOX	ONECUT	10	4.233	5.767	52	0	5.824
FOX	NKX6-2	10	4.242	5.758	47	0	4.586
FOXJ2	ONECUT	7.292	1.916	5.753	52	0	4.253
ONECUT	LHX3	10	4.26	5.74	44	0	5.213
FOXJ2	CDX	10	4.28	5.72	49	0	3.677
STAT3	NFKB1	9.776	4.108	5.668	41	1	4.73
POU1F1	POU6F1	10	4.353	5.647	27	0	4.264
POU2F1	PBX1	5.64	1.149	5.64	28	0	3.153
SRF	HOXA3	9.796	5.452	5.64	19	0	4.266
NR3C1:PGR	AR	10	6.38	5.605	8	1	6.049
HNF1	EVI1	10	4.438	5.562	14	0	2.997
SOX5	PBX1	6.216	0.672	5.544	46	0	4.814
HNF1	TBP	10	4.475	5.525	44	0	3.381
ESR	NR6A1	6.576	3.617	5.488	8	0	6.01
MEF2A	EVI1	7.655	2.175	5.481	19	0	3.646
STAT6	REL	5.765	2.778	5.475	13	0	4.801
POU3F2	HNF1A	6.593	2.349	5.474	29	0	4.789
PPARG	ZEB1	5.472	1.722	5.472	3	0	4.932
ZEB1	ZNF238	10	4.647	5.353	26	0	7.519
EVI1	CDC5L	6.035	2.528	5.35	9	0	4.255
HNF1A	NKX6-2	10	5.406	5.335	47	0	4.723
FOXJ2	EN1	6.08	0.757	5.323	12	0	3.714
PBX1	CDX	5.896	1.684	5.308	26	0	3.716
PBX1	POU1F1	10	4.729	5.271	48	0	4.306
POU2F1	HOXA4	8.142	2.874	5.269	57	0	3.804
SOX3	PBX1	5.411	0.186	5.225	20	0	4.25
MEF2	EVI1	8.434	3.22	5.214	6	0	3.243
FOXJ2	HNF1	9.161	3.956	5.205	37	0	4.089
IKZF2	HMGA	10	4.798	5.202	25	0	4.568
PDX1	ALX1	7.91	2.708	5.202	36	0	5.262
PPAR	LEF1:TCF	5.193	1.421	5.193	2	0	4.775
EBOX:MYC:MYF:MYOD:TAL:USF	ZEB1	9.124	3.952	5.173	25	0	6.107
FOXJ2	POU6F1	5.983	0.829	5.154	20	0	4.844
HNF4A	HIC1	6.023	0.871	5.152	28	0	4.893
HNF4A	NR5A1	9.931	4.791	5.14	15	0	4.087
STAT6	ALX1	5.134	0	5.134	6	0	3.754
FOXD3	EVI1	10	4.875	5.125	16	0	3.852
PBX1	FOXP1	5.313	0.189	5.124	20	0	5.065
FOXD3	POU2F1	7.921	2.797	5.123	26	0	4.223
FOXF1:FOXJ1	NKX6-2	8.462	3.379	5.083	23	0	4.015
PAX4	PDX1	7.087	2.076	5.011	15	0	4.579
PBX1	NKX6-2	7.031	2.035	4.997	31	0	4.208
FOXF1	PAX2	8.902	3.919	4.983	29	0	5.354
CEBPA:DDIT3	OCT4	5.193	0.224	4.968	30	0	5.256
MZF1	ZNF148	5.504	0.949	4.939	12	0	4.486
FOXF1:FOXJ1	POU6F1	5.937	0.999	4.938	14	0	5.308
HMGA	OCT4	5.378	0.876	4.905	12	0	3.487
HNF1	FOXQ1	9.82	4.92	4.899	18	0	4.677
FOXF1	ONECUT	6.451	1.599	4.852	24	0	3.974
FOXF1	TBP	10	5.904	4.835	35	0	5.693
HNF1	FOXL1	10	5.189	4.811	41	0	4.793
CEBP	NKX2-5	8.231	4.927	4.804	2	0	3.572
IRF1	NKX2-5	10	5.21	4.79	42	0	4.679
FOXF1:FOXJ1	POU2F1	5.181	0.76	4.764	30	0	4.342
HNF1	CDX	8.356	3.592	4.764	26	0	3.807
FOXJ2	POU2F1	7.599	2.973	4.737	50	0	3.35
PAX4	NKX3-1	6.244	1.515	4.729	10	0	3.364
EVI1	NKX6-2	5.43	2.101	4.704	13	0	3.946
GATA4	IRF	6.211	1.518	4.693	13	0	4.032
PPARG	ESR	10	6.718	4.689	24	0	5.822
MEF2A	FOXP1	5.463	1.924	4.683	18	0	5.42
TEF	NKX3-1	5.977	1.302	4.675	43	0	3.624
HNF1A	ALX1	5.47	0.798	4.672	44	0	4.481
FOX	EVI1	4.657	0.605	4.657	6	0	2.965
ONECUT	FOXC1	5.165	0.543	4.622	36	0	4.405
STAT5A	SRY	4.972	1.219	4.613	7	0	2.621
LEF1	SOX:SRY	10	5.393	4.607	27	0	6.402
FOX	HNF1A	4.528	0.808	4.528	20	0	4.056
EVI1	FOXQ1	4.939	0.797	4.524	1	0	3.539
NKX2-5	POU6F1	8.89	4.365	4.524	37	0	4.831
EVI1	NKX6-1	5.223	1.632	4.517	18	0	3.081
FOXO4	BPTF	8.93	4.431	4.499	54	0	5.44
NKX6-2	EN1	5.79	1.294	4.497	22	0	3.833
ABCD4:VSX2	NKX6-2	10	5.531	4.469	46	0	5.947
TBP	FOXI1	10	5.558	4.442	35	0	5.03
STAT6	ZNF384	5.619	1.181	4.437	7	0	4.888
HNF1A	TEF	5.014	0.618	4.423	18	0	3.627
MEF2	HNF1	7.033	2.652	4.381	14	0	3.88
RUNX1	RREB1	4.467	0.093	4.374	14	0	5.54
FOXD3	PBX1	10	5.627	4.373	25	0	4.378
PBX1	LHX3	10	5.627	4.373	55	0	4.612
FOX	PBX1	6.456	2.139	4.317	24	0	4.314
SOX3	ONECUT	6.884	2.58	4.304	17	0	5.794
FOXI1	TEF	10	5.704	4.296	49	0	5.188
RUNX1	TBX5	4.967	1.938	4.292	10	0	4.523
POU1F1	LHX3	7.232	2.963	4.269	27	0	4.075
ALX1	POU6F1	6.24	1.973	4.267	35	0	4.788
NKX6-2	NKX3-1	10	5.747	4.253	47	0	4.349
FOXF1:FOXJ1	ONECUT	9.045	4.811	4.234	18	0	4.235
FOXF1	FOXP1	9.552	5.32	4.232	25	0	7.624
PAX4	ALX1	5.74	1.536	4.204	49	0	4.805
MEF2A	ONECUT	5.023	1.346	4.177	7	0	3.491
FOXJ2	LHX3	5.896	2.159	4.144	16	0	3.239
SREBF1	ZIC1	6.97	2.863	4.107	11	0	4.287
FOXJ2	HNF1A	4.862	1.462	4.08	19	0	3.991
SOX5	CDX	5.65	1.581	4.069	3	0	3.572
ABCD4:VSX2	TLX2	7.371	3.305	4.066	35	0	5.029
POU2F1	NKX2-2	4.065	0.898	4.065	1	0	2.411
POU3F2	FOXL1	7.72	4.475	4.057	28	0	4.635
BPTF	SOX2	7.829	3.775	4.054	30	0	4.106
TAL1:TCF4	YY1	4.89	0.846	4.044	23	0	6.027
CEBP	NFATC	8.038	4.013	4.024	26	0	4.629
PDX1	PRRX2	8.958	4.944	4.015	34	0	4.447
TBX5	T:BRACH	5.732	2.149	4.009	26	0	7.408
FOXI1	LHX3	5.517	1.549	3.969	6	0	2.833
CDX	FOXC1	4.045	0.556	3.96	17	0	3.949
CEBPA:DDIT3	HLF	6.348	2.406	3.943	3	0	4.746
FOXP1	FOXL1	10	6.061	3.939	25	0	7.45
FOXF2	TBP	3.929	0.581	3.929	26	1	5.724
PAX4	NKX6-2	10	6.083	3.917	38	0	4.449
EN1	HOXA3	7.864	3.954	3.909	32	0	4.16
EN1	HLF	4.661	0.76	3.902	23	0	3.473
AHR:ARNT	RREB1	3.839	0	3.839	15	0	3.626
STAT	HSF2	3.824	0	3.824	6	0	4.028
CDC5L	LHX3	4.815	1.022	3.793	23	0	4.175
FOXP1	SOX2	5.965	2.177	3.788	42	0	4.972
TCF3	KLF4	3.787	0	3.787	1	0	1.816
HNF1	TEF	4.407	0.629	3.777	21	0	2.972
HMGA	BPTF	10	6.23	3.77	10	0	2.978
ATF	ESR	5.348	1.648	3.768	23	0	3.523
FOXQ1	POU6F1	7.78	4.014	3.767	11	0	5.739
SRY	FOXD1	6.115	3.183	3.744	20	0	5.493
FOXF1	HNF1A	3.717	0.153	3.717	30	0	3.971
FOXP1	NKX6-1	7.63	3.913	3.716	19	0	4.669
FOXF2	TEF	8.458	4.762	3.695	17	0	5.212
NR2F1:HNF4A	NR6A1	4.027	0.373	3.654	19	0	5.811
NKX2-5	NFIL3	6.587	2.959	3.628	10	0	4.054
HNF4:NR2	ZEB1	3.622	0	3.622	1	0	4.102
NKX6-2	OCT4	5.507	1.906	3.6	2	0	3.825
FOXF1	LHX3	5.436	1.846	3.589	9	0	2.88
NFIL3	TEF	5.531	1.963	3.568	21	0	5.688
POU2F1	STAT6	5.253	2.193	3.559	23	0	3.541
XBP1	TP53	3.558	0	3.558	1	0	4.5
RREB1	ZIC2	5.239	1.683	3.556	34	0	3.705
CUX1	LHX3	6.989	3.436	3.552	52	0	4.98
MEF2	FOXP1	5.752	2.2	3.552	18	0	5.986
HNF4A	NR6A1	10	6.45	3.55	22	0	5.075
NKX6-2	FOXC1	9.128	5.586	3.542	29	0	5.49
CUX1	ALX1	4.245	0.856	3.541	30	0	4.491
FOXD3	ONECUT	10	6.487	3.513	36	0	5.15
CDX	FOXL1	10	6.542	3.458	32	0	4.661
FOXJ2	HOXA3	5.222	1.766	3.455	9	0	3.478
FOXF1:FOXJ1	CDX	7.17	3.729	3.441	31	0	3.855
HNF1A	FOXQ1	5.718	2.284	3.434	7	0	4.226
POU2F1	EVI1	4.348	1.451	3.432	35	0	3.093
IRF2	PRDM1	10	6.569	3.431	21	0	7.508
OCT:POU2F	TEF	5.26	1.847	3.413	18	0	4.358
TCF3	ZNF238	8.226	4.813	3.413	19	0	6.64
FOXI1	POU6F1	4.951	1.572	3.379	1	0	4.277
FOX	LHX3	4.41	1.039	3.371	13	0	3.782
EVI1	FOXA	6.553	3.187	3.367	14	0	3.283
ONECUT	NKX6-1	3.904	0.543	3.361	26	0	5.044
STAT3	NFKB	4.498	1.143	3.355	29	1	5.125
PAX4	HNF1	10	7.086	3.353	17	0	4.545
PBX1	FOXL1	6.186	2.866	3.319	19	0	4.713
PAX4	NANOG	7.196	3.881	3.315	15	0	2.407
SREBF1	ZIC2	5.921	2.608	3.312	39	0	4.753
RREB1	ZIC1	3.517	0.211	3.305	10	0	3.686
FOXO4	FOXP1	9.982	6.696	3.285	12	0	5.707
NKX6-2	PDX1	4.683	1.546	3.283	31	0	5.504
FOXD3	HNF1A	5.057	1.776	3.282	13	0	3.929
FOXQ1	TEF	8.31	5.031	3.279	42	0	5.159
POU2F1	NKX3-1	6.268	2.995	3.274	43	0	3.255
SREBF	ZIC2	7.637	4.37	3.266	23	0	4.514
MEF2	TEF	6.609	3.348	3.261	18	0	4.75
EVI1	TBP	5.293	2.035	3.258	6	0	3.435
NR2F	ESRRA	8.995	5.746	3.25	33	0	5.786
PPARG	LEF1:TCF	6.041	2.801	3.241	9	0	5.496
SRY	ONECUT	5.491	2.27	3.221	14	0	4.134
NKX6-1	POU6F1	3.617	0.405	3.212	29	0	4.847
HNF4A	TP53	4.042	0.837	3.205	6	1	3.642
TAL1:TCF4	RFX	3.165	0	3.165	1	0	4.06
FOXF1:FOXJ1	EN1	3.152	0	3.152	3	0	4.044
CDC5L	NFIL3	4.295	1.15	3.144	4	0	4.088
MYOD1	ZNF238	5.765	2.637	3.128	17	0	6.575
PPAR	ZEB1	3.817	0.689	3.128	2	0	4.736
PRRX2	NKX3-1	7.604	4.485	3.119	51	0	4.976
AIRE	FOXL1	5.529	2.437	3.092	6	0	4.673
PAX2	FOXL1	5.21	2.129	3.081	15	0	5.058
FOXD3	HNF1	9.505	6.436	3.068	18	0	3.927
CBFB:RUNX	HES1	3.06	0	3.06	4	0	4.646
ABCD4:VSX2	ALX1	10	6.942	3.058	22	0	5.865
CDX	FOXI1	6.935	3.877	3.058	31	0	4.025
NFY	NFI	3.263	0.217	3.046	1	0	5.177
OCT:POU2F	HMGA	4.068	1.036	3.033	6	1	4.054
HNF1A	TBP	5.027	2.004	3.024	41	0	3.262
ZIC3	SPZ1	3.357	0.351	3.006	10	0	4.113
FOXF1:FOXJ1	HNF1	7.754	4.77	2.984	24	0	4.164
FOX	PAX2	5.483	2.508	2.976	25	0	4.496
FOXD3	HMGA	10	7.024	2.976	10	0	3.627
NR2F	LEF1:TCF	3.715	0.773	2.942	2	0	5.305
FOXD3	NKX6-1	4.837	1.914	2.922	25	0	4.125
FOXF1:FOXJ1	PBX1	4.949	2.033	2.916	19	0	4.144
STAT5A	IRF7	5.193	2.277	2.916	13	0	4.28
FOX	TEF	3.939	1.024	2.915	14	0	3.889
HNF4A	KLF12	2.907	0	2.907	6	0	2.269
FOXO3	FOXP1	8.178	5.276	2.902	27	0	6.157
SOX5	EN1	2.984	0.114	2.87	7	0	3.661
ATF:CREB	MSX1	2.868	0	2.868	1	0	2.854
NFIL3	MSX1	2.861	0	2.861	1	0	3.031
GATA	FOXP1	2.858	0	2.858	1	0	3.741
IRF8	SRY	2.855	0	2.855	15	0	4.278
