# Supplementary material for: coTRaCTE predicts co-occurring transcription factors within cell-type specific enhancers
Source: PLoS Comput Biol. 2018 Aug 24;14(8):e1006372. doi: 10.1371/journal.pcbi.1006372 (PMC6126874; doi:10.1371/journal.pcbi.1006372)
Supplement: S3 File — Predicted co-occurring TF pairs in separate files for each cell type. The columns show the following: TF 1 name, TF 2 name, − log10(p-valueCTS), − log10(p-valueubiq), Ll score, frequency of the TF pair in other cell types, known PPI (1 = yes, 0 = no), motif similarity MOSTA. (ZIP) [file pcbi.1006372.s016.zip › File_AW_pulmonary_artery_endothelial.csv]

TF1	TF2	log_pvalue_CTS	log_pvalue_ubiq	L_score	frequency	PPI	motif_similarity
GATA1	EVI1	10	4.11	10	19	0	5.727
FOXJ2	TEF	10	0.868	9.978	55	0	4.574
HNF1	NKX3-1	10	0.827	9.881	54	0	4.048
STAT5A	REL	10	2.348	9.719	21	0	4.441
NFIL3	LHX3	10	0.298	9.702	25	0	3.829
FOXJ2	POU2F1	10	3.295	9.628	50	0	3.35
FOXJ2	ONECUT	10	0.601	9.578	52	0	4.253
STAT5A	HSF1	10	0.614	9.537	27	0	4.381
HNF1	FOXA	10	2.951	9.511	50	0	3.778
TAL1:TCF3	YY1	10	0.524	9.476	36	0	5.744
PDX1	PRRX2	9.715	0.278	9.438	34	0	4.447
POU2F1	NKX3-1	10	1.686	9.432	43	0	3.255
POU3F2	NKX2-5	9.891	0.903	9.4	41	0	4.511
POU2F1	CDX	9.619	3.62	9.299	30	0	2.822
EN1	ALX1	10	0.751	9.249	30	0	3.72
CUX1	POU1F1	10	1.823	9.234	26	0	3.417
POU3F2	CDX	10	2.251	9.221	44	0	4.056
POU2F1	ONECUT	9.178	0.727	9.178	17	0	2.96
STAT6	REL	9.168	0.033	9.168	13	0	4.801
PAX4	ALX1	10	0.834	9.166	49	0	4.805
CDX	LHX3	10	0.888	9.13	34	0	3.695
FOXA	TEF	9.099	4.008	9.099	32	0	4.446
STAT4	TEAD1	10	0.911	9.089	8	0	4.835
STAT3	NFKB:RELA	10	2.965	9.065	27	1	4.944
GATA6	EVI1	10	5.954	8.973	16	0	5.122
POU2F1	HNF1	10	1.903	8.967	57	0	3.721
MEF2A	TEF	10	5.185	8.892	16	0	4.492
HSF1	ZNF238	10	1.151	8.849	30	0	5.492
ATF:CREB	TEF	8.977	0.156	8.821	50	0	5.344
POU3F2	NKX3-1	10	2.621	8.821	29	0	4.037
FOXD3	NKX6-1	9.704	0.918	8.785	25	0	4.125
PBX1	LHX3	10	1.222	8.778	55	0	4.612
ALX1	LHX3	10	1.305	8.695	59	0	5.901
CDX	NKX6-2	10	1.803	8.631	53	0	4.093
HNF1A	PRRX2	10	5.129	8.468	32	0	5.269
HNF1	CDX	9.767	3.13	8.459	26	0	3.807
HNF1A	CUX1	9.862	4.294	8.449	5	0	4.706
TBP	NKX3-1	10	4.16	8.373	14	0	3.817
HNF1	ZBTB16	9.186	1.752	8.297	45	0	4.506
PAX4	PDX1	9.026	0.729	8.296	15	0	4.579
PRRX2	NKX3-1	10	1.707	8.293	51	0	4.976
POU2F1	PAX4	9.249	1.54	8.227	51	0	3.969
PBX1	TEF	8.208	0	8.208	6	0	3.302
STAT6	NKX6-2	8.719	0.553	8.165	15	0	3.097
STAT5A	RELA	8.195	1.475	8.108	29	0	4.993
POU2F1	STAT6	8.088	0.364	8.088	23	0	3.541
STAT3	NFKB1	10	1.923	8.077	41	1	4.73
CUX1	LHX3	10	1.961	8.039	52	0	4.98
PAX4	NKX3-1	9.911	1.946	7.965	10	0	3.364
TBP	FOXA	9.029	3.09	7.963	25	0	4.514
ONECUT	FOXI1	10	2.049	7.951	46	0	4.102
CDX	TBP	10	3.237	7.901	43	0	4.477
POU2F1	MEF2A	9.589	4.045	7.818	16	0	3.86
FOXO3	BPTF	10	2.243	7.757	54	0	5.205
SOX3	NANOG	10	2.244	7.756	8	0	6.333
NKX6-2	NKX2-5	7.744	0	7.744	56	0	4.77
FOXJ2	CDX	10	3.272	7.716	49	0	3.677
STAT5A	IRF	8.58	1.806	7.691	35	0	4.125
FOXD3	CDX	10	2.333	7.667	40	0	3.629
POU2F1	PBX1	7.671	1.191	7.627	28	0	3.153
HNF1	TBP	10	3.536	7.614	44	0	3.381
TAL1:TCF4	YY1	7.736	0.45	7.598	23	0	6.027
HNF1	NKX6-1	10	3.188	7.51	37	0	5.251
MEF2A	NKX6-2	9.233	3.209	7.498	42	0	4.842
STAT1	REL	7.811	3.62	7.486	7	0	4.864
PAX	STAT6	7.481	0	7.481	13	0	4.502
POU2F1	HOXA4	8.098	0.792	7.407	57	0	3.804
SREBF1	ZIC1	9.622	2.218	7.404	11	0	4.287
FOX	PAX2	9.313	1.936	7.377	25	0	4.496
FOXA	ONECUT	10	4.64	7.351	45	1	4.694
HNF1	CUX1	9.054	1.727	7.327	30	0	4.349
HNF1A	NKX6-2	10	5.671	7.305	47	0	4.723
FOX	ONECUT	10	2.71	7.29	52	0	5.824
LEF1	SOX:SRY	9.428	2.15	7.278	27	0	6.402
CDC5L	LHX3	7.907	0.664	7.243	23	0	4.175
NR1	ITGAL	7.647	0.411	7.236	14	0	4.397
HMGA	EN1	7.219	0	7.219	5	0	2.577
FOX	PAX4	9.635	2.425	7.21	2	0	3.233
PAX4	MEF2A	10	2.83	7.209	9	0	4.337
NKX6-2	PDX1	7.647	0.527	7.12	31	0	5.504
STAT5A	NFKB1	7.22	0.207	7.093	26	0	3.812
ONECUT	NKX6-2	10	2.908	7.092	54	0	2.615
HNF1A	ALX1	7.076	0.128	7.036	44	0	4.481
HNF1A	PBX1	8.714	1.687	7.027	30	0	4.215
POU2F1	STAT5A	6.981	1.994	6.981	16	1	3.313
POU2F1	HOXA5	7.716	0.768	6.948	16	0	5.622
TEF	NKX3-1	8.429	1.486	6.943	43	0	3.624
NKX6-1	ALX1	7.043	0.103	6.94	13	0	4.876
TAL1:TCF3	ZEB1	7.475	1.911	6.895	37	0	6.698
NKX6-1	POU6F1	7.257	0.375	6.882	29	0	4.847
STAT1	NFKB:RELA	8.025	1.292	6.784	12	1	4.473
STAT5A	NFKB:RELA	7.09	0.807	6.779	26	0	4.241
POU2F1	TBP	10	3.238	6.762	53	1	3.763
TEF	ALX1	7.261	0.537	6.723	14	0	3.76
PRRX2	POU6F1	10	3.281	6.719	38	0	5.181
FOXO4	PAX2	10	4.811	6.71	15	0	4.405
STAT3	NFKB	6.715	0.221	6.686	29	1	5.125
POU2F1	LHX3	9.564	5.651	6.658	26	0	4.16
STAT5B	HSF1	6.929	0.47	6.657	25	0	5.665
FOXJ2	HOXA3	8.923	2.281	6.642	9	0	3.478
STAT1	TEAD1	8.711	2.072	6.64	11	0	4.093
PAX4	STAT5A	8.937	2.301	6.636	8	0	3.221
STAT1	RELA	6.626	1.823	6.621	27	1	5.171
EGR4	GLI	6.622	0.003	6.619	20	0	6.172
HNF1	FOXQ1	10	3.399	6.601	18	0	4.677
FOXO4	BPTF	10	3.803	6.58	54	0	5.44
STAT5A	IRF7	6.598	0.154	6.537	13	0	4.28
POU3F2	PRRX2	8.44	1.908	6.532	42	0	5.123
POU2F1	NKX6-2	10	4.486	6.528	38	0	4.259
EGR1	GLI	6.517	0	6.517	9	0	5.861
CDX	TEF	6.515	2.41	6.515	23	0	3.807
POU1F1	LHX3	10	3.493	6.507	27	0	4.075
STAT5A	NFATC	10	3.61	6.493	13	0	5.605
SREBF1	ZEB1	10	3.529	6.471	33	0	5.898
HNF4A	TCF3	6.839	0.858	6.449	18	0	3.32
NR6A1	NR5A1	10	3.562	6.438	44	0	6.48
PBX1	NKX6-2	7.118	0.691	6.427	31	0	4.208
STAT5B	HMGA	9.1	2.673	6.427	4	0	4.032
FOXD3	NKX3-1	7.67	1.261	6.409	18	0	3.082
HNF1	PRRX2	10	5.136	6.4	41	0	5.009
HNF4A	HIC1	7.256	0.857	6.398	28	0	4.893
TEF	LHX3	7.678	1.286	6.392	8	0	4.191
STAT1	PRDM1	7.106	2.174	6.364	13	0	5.077
FOXO4	ZNF384	7.507	1.29	6.349	3	0	4.002
FOXA	NKX6-2	10	4.863	6.328	33	0	4.391
CEBPB	NFIL3	9.1	3.645	6.27	31	0	5.986
ONECUT	LHX3	10	3.743	6.257	44	0	5.213
NKX6-2	FOXC1	9.757	3.502	6.255	29	0	5.49
POU3F2	PBX1	8.318	2.084	6.234	47	0	3.869
POU2F1	FOXL1	10	3.991	6.2	43	0	3.703
FOX	HNF1	6.252	2.006	6.195	44	0	4.035
HOXA4	HOXA3	10	3.807	6.193	44	0	3.508
SOX5	SOX2	10	3.826	6.174	11	0	6.301
NKX2-5	HOXA3	9.529	3.362	6.167	37	0	4.493
NKX6-2	POU6F1	10	3.852	6.148	37	0	5.278
HNF1	PBX1	10	4.454	6.147	30	0	3.837
FOXO1	SOX2	10	3.862	6.138	37	0	4.209
STAT5A	TEAD1	10	3.862	6.138	2	0	4.183
FOXD3	HNF1	10	3.867	6.133	18	0	3.927
PBX1	POU1F1	10	3.882	6.118	48	0	4.306
PPARG	NR6A1	7.084	1.415	6.08	6	0	6.223
POU6F1	LHX3	10	3.924	6.076	44	0	5.793
NKX3-1	POU6F1	7.035	0.966	6.07	31	0	4.87
PAX2	ZEB1	6.615	0.582	6.033	11	0	5.157
POU2F1	EVI1	6.928	1.397	6.027	35	0	3.093
RORA	NR6A1	10	3.994	6.006	27	0	6.767
NKX6-2	NKX3-1	10	4.008	5.992	47	0	4.349
PRRX2	ALX1	10	4.013	5.987	41	0	6.111
MEF2A	FOXL1	10	4.927	5.986	30	0	5.808
BHLHB	IRF1	6.406	0.461	5.945	31	0	5.279
ETS1	STAT6	9.217	3.272	5.945	11	1	5.778
TBP	POU1F1	9.3	3.394	5.906	37	0	3.904
TBX5	T:BRACH	8.385	2.514	5.871	26	0	7.408
FOXO1	ZNF384	10	4.16	5.84	11	0	3.718
PBX1	ALX1	6.037	0.198	5.838	20	0	4.167
HNF1	ALX1	5.819	1.262	5.819	38	0	4.421
HOXA3	NFIL3	7.582	1.764	5.818	9	0	3.766
HMGA	HOXA4	6.524	0.709	5.815	7	0	3.431
NKX3-1	ALX1	8.574	2.796	5.777	16	0	3.636
NKX6-2	NKX6-1	10	4.247	5.753	51	0	5.729
FOXF1	FOXP1	10	4.285	5.715	25	0	7.624
LEF1:TCF	NANOG	5.953	0.255	5.697	19	0	5.569
ELF1	STAT1	5.68	0	5.68	5	0	5.269
FOXJ2	TBP	9.373	3.7	5.673	41	0	4.181
PBX1	CDX	5.668	1.139	5.668	26	0	3.716
MYOD1	MEIS1	7.177	1.513	5.663	12	0	4.621
NFIL3	TEF	7.382	1.72	5.662	21	0	5.688
IRF1	SRY	6.639	0.981	5.658	28	0	3.874
POU3F2	TBP	6.878	2.823	5.631	45	1	4.409
CEBP	LHX3	5.626	0.779	5.626	4	0	2.66
FOXQ1	TEF	10	4.39	5.61	42	0	5.159
PBX1	FOXL1	6.037	1.501	5.598	19	0	4.713
ELF:ELK:ETS:FLI1:GABP	NANOG	5.589	0	5.589	7	0	4.429
POU3F2	LHX3	10	4.42	5.58	40	0	5.456
HNF4A	ZEB1	5.551	0.292	5.551	5	0	3.123
FOXF1	PAX2	10	4.455	5.545	29	0	5.354
STAT1	NANOG	10	6.065	5.528	25	0	4.588
EGR2	RREB1	5.527	0	5.527	22	0	4.122
FOXJ2	NKX3-1	6.512	2.019	5.511	35	0	4.362
LEF1:TCF	SOX2	5.985	0.496	5.489	19	0	5.995
HNF1A	NKX6-1	6.269	0.784	5.485	29	0	4.221
PAX4	STAT6	6.357	0.873	5.484	12	0	3.291
ONECUT	FOXP1	6.385	0.906	5.478	26	0	5.042
TEF	POU6F1	7.402	1.926	5.476	30	0	4.615
FOXJ2	HNF1	8.978	3.519	5.459	37	0	4.089
FOXF1	HNF1	5.993	1.932	5.447	28	0	4.222
FOX	NKX6-2	8.991	3.549	5.441	47	0	4.586
STAT5A	EVI1	5.976	0.707	5.426	30	0	3.039
CUX1	ALX1	5.92	1.02	5.417	30	0	4.491
TBP	ONECUT	6.168	0.892	5.4	15	0	3.563
NR2F	ITGAL	5.362	1.158	5.362	3	0	3.972
PBX1	ONECUT	10	5.007	5.357	39	0	5.968
PDX1	CDC5L	5.636	0.373	5.355	27	0	5.169
PBX1	PRRX2	7.088	2.027	5.325	32	0	5.191
FOXF1:FOXJ1	ZBTB16	5.319	0	5.319	15	0	3.704
FOXP1	SOX2	5.319	0	5.319	42	0	4.972
NKX3-1	NKX6-1	10	4.681	5.319	17	0	4.696
CDX	ONECUT	10	4.687	5.313	22	0	4.504
ONECUT	HMGA	5.401	0.114	5.287	16	0	4.105
POU3F2	ONECUT	6.34	1.298	5.28	53	0	4.194
STAT5A	NANOG	10	4.72	5.28	7	0	3.815
CDC5L	POU6F1	5.269	0	5.269	6	0	3.909
NKX6-2	ALX1	10	4.74	5.26	49	0	4.954
FOXO4	SOX5	6.453	2.234	5.247	21	0	5.74
POU3F2	CDC5L	10	4.776	5.224	33	0	5.466
NR3C1	SOX3	5.225	0.051	5.204	12	0	4.886
POU2F1	NFIL3	6.071	1.298	5.201	39	0	4.355
NKX2-5	HMX3	7.38	2.335	5.196	24	0	6.743
PAX4	HOXA4	10	4.81	5.19	32	0	4.269
FOXI1	TEF	10	4.815	5.185	49	0	5.188
NKX2-2	NKX6-1	7.079	1.897	5.182	5	0	4.632
HNF1A	PDX1	6.883	1.704	5.18	19	0	4.54
PDX1	ALX1	8.047	2.884	5.163	36	0	5.262
TBP	GZF1	7.642	2.506	5.136	31	0	4.575
PDX1	NKX3-1	5.523	0.416	5.107	1	0	3.182
POU2F1	FOXP1	7.539	2.482	5.057	45	0	5.268
ELF1	NFATC	7.705	2.671	5.033	14	0	6.165
PAX6	RORA	5.402	0.392	5.01	15	0	6.295
HNF1	FOXL1	10	5.008	4.992	41	0	4.793
ELK1	STAT6	6.781	1.806	4.975	10	0	4.912
FOXF1:FOXJ1	NKX6-1	6.333	1.37	4.962	16	0	4.592
NKX6-2	NFIL3	5.174	0.261	4.913	9	0	3.813
CDX	FOXI1	7.876	2.975	4.901	31	0	4.025
POU1F1	OCT4	9.549	4.65	4.899	2	0	4.049
POU3F2	HOXA4	5.435	0.573	4.862	9	0	4.142
EBOX:MYC:MYF:MYOD:TAL:USF	ZEB1	8.56	4.375	4.857	25	0	6.107
FOXF1	TBP	9.455	4.614	4.84	35	0	5.693
PAX4	EN1	7.259	2.437	4.822	7	0	3.697
STAT6	PRDM1	6.609	1.803	4.807	2	0	5.15
EGR2	GLI	5.954	1.16	4.795	30	0	5.948
FOXO3	NANOG	10	5.213	4.787	25	0	5.604
FOXL1	POU6F1	9.288	4.543	4.745	28	0	5.461
TBP	TEF	10	5.297	4.703	43	0	4.047
CDX	EN1	4.885	0.185	4.7	6	0	2.341
AHR	EGR2	8.6	3.921	4.68	18	0	5.654
TBP	FOXP1	5.344	0.664	4.68	22	0	5.321
POU3F2	ABCD4:VSX2	8.727	4.089	4.638	17	0	4.477
FOXF1	HNF1A	4.673	0.037	4.636	30	0	3.971
POU3F2	NKX6-1	5.14	1.139	4.599	24	0	4.918
EN1	HOXA3	8.029	3.436	4.594	32	0	4.16
PAX4	NKX6-1	10	5.422	4.578	30	0	4.384
FOXF1:FOXJ1	BPTF	8.219	3.657	4.562	11	0	4.734
TEF	FOXP1	5.141	0.579	4.562	15	0	5.083
BHLHB	NKX2-5	4.55	0	4.55	31	0	4.158
STAT	HSF2	4.548	0	4.548	6	0	4.028
FOXD3	PBX1	5.536	0.991	4.545	25	0	4.378
ONECUT	POU1F1	5.54	0.998	4.542	32	0	4.106
TEAD1	NANOG	5.128	0.612	4.515	2	0	4.97
TBP	FOXQ1	6.784	2.281	4.503	53	0	4.908
POU2F1	NKX2-5	7.741	3.242	4.5	47	0	4.151
NKX2-5	NKX6-1	9.078	4.597	4.481	17	0	6.061
POU3F2	CUX1	5.716	1.777	4.461	34	0	4.213
POU1F1	POU6F1	9.554	5.112	4.441	27	0	4.264
EVI1	NKX6-1	4.433	0.457	4.433	18	0	3.081
STAT5A	NKX6-2	5.703	1.269	4.433	10	0	2.621
GATA6	LMO2	10	5.572	4.428	14	0	5.703
ONECUT	NKX6-1	5.062	0.646	4.416	26	0	5.044
STAT3	TEAD1	4.393	0	4.393	3	0	4.098
POU3F1	STAT6	8.1	3.712	4.388	9	0	4.358
LEF1	NANOG	4.379	0	4.379	7	0	5.416
SOX5	NANOG	4.377	0	4.377	19	0	5.777
PAX4	POU6F1	6.711	2.346	4.366	25	0	4.181
STAT6	CDX	4.363	0	4.363	1	0	2.057
MYOD1	TGIF1	5.649	1.299	4.35	19	0	5.353
POU1F1	NKX3-1	4.343	0.248	4.343	36	0	3.893
STAT1	NFKB1	4.343	0	4.343	19	0	3.822
SOX3	ONECUT	4.333	0	4.333	17	0	5.794
FOXF2	ONECUT	4.332	0	4.332	3	0	3.633
HNF4:NR2	ESR	9.152	4.838	4.314	7	1	4.789
PAX6	ESRRA	4.962	0.672	4.29	23	0	5.921
FOXO1	STAT5A	4.283	0.017	4.283	5	0	3.367
FOXO3	FOXP1	10	5.724	4.276	27	0	6.157
FOXD3	TEF	6.446	2.181	4.265	8	0	4.704
FOXF1	POU6F1	7.039	2.783	4.255	21	0	5.561
STAT1	NFKB	5.314	1.063	4.252	12	0	4.317
NR1H4	NR6A1	4.317	0.074	4.243	8	0	5.16
FOXO3	SOX2	4.278	0.099	4.179	22	0	4.277
PAX2	FOXI1	5.486	1.316	4.17	24	0	5.053
SOX5	PBX1	5.381	1.221	4.16	46	0	4.814
IRF1	NKX2-5	8.58	4.448	4.132	42	0	4.679
FOXD3	FOXD1	10	5.874	4.126	15	0	6.364
CDC5L	TEF	5.796	1.676	4.12	35	0	4.146
MYF:MYOD:TCF	SREBF1	5.351	1.242	4.109	10	0	5.437
AIRE	FOXL1	5.989	1.881	4.108	6	0	4.673
ONECUT	FOXC1	4.457	0.356	4.101	36	0	4.405
NR2F1:HNF4A	NR6A1	4.869	0.775	4.094	19	0	5.811
PPAR	ESR	8.148	4.071	4.078	15	0	5.011
ONECUT	FOXL1	10	5.924	4.076	36	0	4.924
POU2F1	EN1	5.649	1.658	4.065	27	0	3.039
FOXC1	NKX3-1	7.196	3.144	4.052	8	0	4.83
POU1F1	TEF	10	5.973	4.027	14	0	4.564
HNF4A	MYF:MYOD:TCF3	4.351	0.345	4.007	12	0	3.199
ABCD4:VSX2	TLX2	6.368	2.374	3.994	35	0	5.029
CEBP	TEF	5.713	1.737	3.976	19	0	3.937
NR1	RORA	9.122	5.171	3.951	10	0	6.112
NKX3-1	LHX3	10	6.061	3.939	40	0	5.452
CDC5L	ZBTB16	5.662	1.725	3.936	22	0	5.013
FOXF1:FOXJ1	PBX1	4.238	0.333	3.905	19	0	4.144
NKX2-5	ALX1	9.945	6.04	3.905	15	0	4.227
NFATC	ZNF384	6.66	2.791	3.869	10	0	5.631
FOXF2	TEF	8.278	4.412	3.866	17	0	5.212
