# Supplementary material for: coTRaCTE predicts co-occurring transcription factors within cell-type specific enhancers
Source: PLoS Comput Biol. 2018 Aug 24;14(8):e1006372. doi: 10.1371/journal.pcbi.1006372 (PMC6126874; doi:10.1371/journal.pcbi.1006372)
Supplement: S3 File — Predicted co-occurring TF pairs in separate files for each cell type. The columns show the following: TF 1 name, TF 2 name, − log10(p-valueCTS), − log10(p-valueubiq), Ll score, frequency of the TF pair in other cell types, known PPI (1 = yes, 0 = no), motif similarity MOSTA. (ZIP) [file pcbi.1006372.s016.zip › File_AX_pulmonary_artery_fibroblasts.csv]

TF1	TF2	log_pvalue_CTS	log_pvalue_ubiq	L_score	frequency	PPI	motif_similarity
STAT5A	RELA	10	1.644	9.887	29	0	4.993
ATF:CREB	CDC5L	10	0.27	9.73	5	0	4.667
EVI1	NKX6-2	10	2.9	9.515	13	0	3.946
SRY	PBX1	10	2.505	9.083	27	0	4.574
STAT3	NFKB1	10	1.069	8.931	41	1	4.73
HNF1	ALX1	10	3.46	8.926	38	0	4.421
ETFA:TEAD2	MZF1	9.378	1.501	8.694	6	0	4.141
MEF2A	FOXP1	10	4.162	8.683	18	0	5.42
STAT5A	NFKB1	9.468	0.802	8.665	26	0	3.812
HNF1A	ALX1	10	1.38	8.62	44	0	4.481
GATA3	EVI1	10	1.51	8.59	25	0	5.265
STAT3	IKZF1	10	5.1	8.563	27	0	5.616
CEBP	TEF	10	3.101	8.501	19	0	3.937
CDX	CUX1	9.634	1.142	8.492	21	0	3.271
NFIL3	POU6F1	8.463	0	8.463	15	0	3.426
POU2F1	ZBTB16	9.473	3.382	8.434	22	0	3.622
FOXJ2	SOX2	10	1.667	8.333	11	0	4.621
POU2F1	HNF1	10	4.901	8.308	57	0	3.721
POU2F1	EVI1	9.141	2.839	8.298	35	0	3.093
ONECUT	POU1F1	10	1.705	8.295	32	0	4.106
CEBPA:DDIT3	OCT4	10	1.743	8.257	30	0	5.256
HNF1	NKX3-1	10	4.185	8.257	54	0	4.048
SOX5	PBX1	8.953	0.733	8.22	46	0	4.814
SOX5	NANOG	8.591	0.485	8.106	19	0	5.777
IKZF2	IKZF1	10	5.56	8.042	30	0	5.763
POU2F1	NFIL3	10	3.142	8.036	39	0	4.355
CEBPB	NFIL3	10	3.52	8.015	31	0	5.986
CEBP	OCT4	10	4.255	7.913	20	0	4.098
STAT3	NFKB:RELA	10	2.116	7.884	27	1	4.944
STAT5A	REL	7.913	1.949	7.807	21	0	4.441
STAT3	NFKB	7.881	0.297	7.752	29	1	5.125
NFIL3	TEF	10	2.252	7.748	21	0	5.688
LEF1	NANOG	8.916	1.225	7.691	7	0	5.416
STAT5A	EVI1	7.793	0.914	7.651	30	0	3.039
LMO2	EVI1	10	3.308	7.595	12	0	5.047
POU1F1	NKX3-1	9.537	1.949	7.588	36	0	3.893
SRY	NKX6-1	8.187	2.713	7.546	6	0	3.536
FOXJ2	EVI1	7.757	2.698	7.536	7	0	3.612
NKX6-2	EN1	10	2.508	7.492	22	0	3.833
FOXF1:FOXJ1	HNF1	10	4.602	7.392	24	0	4.164
HMGA	NKX6-1	8.591	1.242	7.35	42	0	4.338
ALX1	POU6F1	10	2.66	7.34	35	0	4.788
EVI1	FOXA	10	5.165	7.314	14	0	3.283
FOXF2	TBP	10	5.077	7.301	26	1	5.724
TFAP4	TFCP2	7.409	2.54	7.265	3	0	3.609
CDX	NKX2-5	7.737	0.71	7.222	4	0	3.413
CDX	TEF	10	3.031	7.209	23	0	3.807
NKX6-2	POU1F1	9.427	3.762	7.209	23	0	3.544
CDX	POU1F1	8.962	4.159	7.164	14	0	3.009
CDC5L	TEF	10	2.893	7.107	35	0	4.146
FOXD3	LHX3	10	2.912	7.088	24	0	4.018
ONECUT	NKX3-1	7.951	0.902	7.049	5	0	2.575
POU3F2	ONECUT	8.83	2.267	6.991	53	0	4.194
HNF1A	FOXA	8.367	2.378	6.875	40	0	3.651
LEF1:TCF	SOX3	7.984	1.152	6.833	13	0	5.628
FOXL1	LHX3	10	3.257	6.743	15	0	2.779
HNF1	HMGA	9.812	4.149	6.726	5	0	3.36
FOXQ1	BPTF	8.873	2.208	6.665	3	0	3.832
SRY	HNF1	7.216	2.712	6.651	15	0	3.375
POU3F2	PRRX2	9.432	5.381	6.65	42	0	5.123
PBX1	CDX	10	3.399	6.601	26	0	3.716
IRF	FOXP1	7.19	1.397	6.569	32	0	4.874
EGR	ZIC1	7.601	1.084	6.517	3	0	3.57
FOXO1	SOX2	10	3.502	6.498	37	0	4.209
LEF1:TCF	NANOG	7.938	1.465	6.473	19	0	5.569
CEBP	POU1F1	10	3.528	6.472	1	0	3.534
PAX4	EGR	10	5.765	6.445	5	0	4.095
MEF2	OCT4	8.877	2.434	6.443	2	0	3.739
FOXJ2	NFIL3	6.407	0	6.407	2	0	2.674
HIF1A	XBP1	10	4.907	6.395	24	0	5.997
CDC5L	OCT4	7.653	1.26	6.393	5	0	3.84
RREB1	ZIC2	8.542	2.158	6.384	34	0	3.705
STAT1	IKZF1	8.948	2.568	6.379	17	0	4.784
CUX1	ALX1	7.708	1.333	6.375	30	0	4.491
FOXF1:FOXJ1	LHX3	10	3.644	6.356	21	0	4.171
SP3	MZF1	6.503	1.7	6.339	6	0	4.06
BPTF	SOX2	9.538	3.218	6.321	30	0	4.106
CDX	HMGA	10	3.683	6.317	20	0	2.927
SREBF1	ZIC2	8.806	2.494	6.311	39	0	4.753
ZEB1	ZNF238	10	3.69	6.31	26	0	7.519
SOX5	OCT4	7.596	1.3	6.297	4	0	4.452
CDX	LHX3	10	3.731	6.269	34	0	3.695
ELF:ELK:ETS:FLI1:GABP	MAF	10	3.755	6.245	19	1	5.951
FOXF1	LHX3	7.79	1.598	6.192	9	0	2.88
HNF1A	FOXI1	7	0.998	6.184	14	0	4.156
CEBP	NFATC	10	3.829	6.171	26	0	4.629
FOXF1	HNF1	9.991	3.831	6.16	28	0	4.222
FOXF1	HNF1A	6.888	0.785	6.103	30	0	3.971
POU2F1	FOXC1	7.294	2.054	6.074	19	0	4.651
CUX1	POU1F1	6.723	1.994	6.057	26	0	3.417
POU2F1	EN1	10	5.508	6.015	27	0	3.039
STAT6	NKX6-2	8.569	2.599	5.97	15	0	3.097
EGR	MZF1	6.23	1.201	5.96	11	0	4.217
STAT1	TEAD1	7.385	2.859	5.96	11	0	4.093
ONECUT	NKX6-2	10	4.056	5.944	54	0	2.615
HNF1	ZNF384	6.147	0.216	5.931	3	0	2.684
FOXJ2	ZNF384	7.728	3.381	5.926	1	0	3.267
FOXA	LHX3	10	5.348	5.864	14	0	3.253
EVI1	TBP	5.862	1.634	5.862	6	0	3.435
FOXO1	STAT5A	5.86	0.83	5.86	5	0	3.367
POU3F2	CDX	10	5.968	5.841	44	0	4.056
NFIL3	OCT4	5.865	0.025	5.84	5	0	4.626
SRY	OCT4	7.737	2.821	5.834	2	0	3.96
OCT4	SOX2	10	4.192	5.808	27	0	5.798
EN1	NKX3-1	7.156	1.355	5.801	33	0	3.852
POU3F2	NKX3-1	10	4.199	5.801	29	0	4.037
EVI1	NKX6-1	7.85	2.079	5.771	18	0	3.081
VDR	EGR	9.433	3.668	5.765	6	0	3.643
STAT5A	NFKB:RELA	6.274	0.687	5.757	26	0	4.241
HNF1A	TEF	6.802	1.107	5.695	18	0	3.627
FOXJ2	ONECUT	7.769	2.081	5.687	52	0	4.253
EN1	NFIL3	6.327	0.647	5.68	37	0	3.973
PDX1	CDC5L	7.374	1.696	5.678	27	0	5.169
SOX5	ONECUT	7.856	2.236	5.62	7	0	3.811
OCT:POU2F	CEBP	6.525	1.948	5.593	12	1	4.337
FOXD3	NKX6-1	10	4.416	5.584	25	0	4.125
PPARA:RXRA	KIF22:MAZ	5.8	0.257	5.542	6	0	3.654
MEF2A	EN1	6.885	1.344	5.541	3	0	2.308
GATA6	PDX1	6.134	0.612	5.522	3	0	3.066
SOX5	HNF1A	5.947	0.441	5.506	8	0	3.819
CUX1	FOXP1	6.421	0.954	5.467	1	0	4.143
FOXO3	LHX3	5.452	0	5.452	3	0	3.128
FOXJ2	NKX2-5	6.901	1.47	5.431	2	0	4.878
CDX	ZBTB16	6.881	2.075	5.43	16	0	4.525
HNF1	FOXI1	10	4.585	5.415	16	0	4.008
TEF	FOXP1	6.577	1.183	5.394	15	0	5.083
PAX4	NKX3-1	7.69	2.297	5.392	10	0	3.364
FOXF2	FOXP1	9.378	4.03	5.348	21	0	6.987
MYOD1	TGIF1	9.601	4.289	5.312	19	0	5.353
CUX1	LHX3	10	4.698	5.302	52	0	4.98
NKX2-5	POU6F1	10	4.703	5.297	37	0	4.831
SP3	PATZ1	10	4.71	5.29	6	0	5.177
SRY	EVI1	7.793	3.145	5.281	4	0	2.703
RORA	NR5A1	8.528	3.262	5.266	46	0	5.578
NKX2-2	LHX3	7.063	1.818	5.245	13	0	3.777
CEBP	EN1	7.34	2.096	5.244	25	0	2.964
SP1	MZF1	6.153	1.81	5.242	8	0	4.656
ATF:CREB	POU2F1	5.213	0	5.213	16	0	3.367
FOXD3	CDX	10	4.788	5.212	40	0	3.629
POU2F1	NKX6-1	10	5.32	5.211	37	0	4.134
SRY	CUX1	5.311	1.274	5.209	2	0	3.834
TBP	FOXQ1	10	4.796	5.204	53	0	4.908
FOX	HNF1	10	4.81	5.19	44	0	4.035
PBX1	FOXL1	10	4.844	5.156	19	0	4.713
MEF2	TEF	10	4.861	5.139	18	0	4.75
LEF1:TCF	SOX:SRY	6.629	1.51	5.119	28	0	6.318
FOXO3	SOX2	5.116	0	5.116	22	0	4.277
SOX3	ONECUT	7.1	2.001	5.1	17	0	5.794
FOXO4	BPTF	10	5.967	5.099	54	0	5.44
PAX4	ONECUT	5.463	0.727	5.092	3	0	3.319
HNF1A	POU6F1	9.833	4.743	5.09	25	0	3.945
HNF1A	FOXL1	8.062	2.99	5.072	30	0	4.34
FOXJ2	LHX3	6.456	2.105	5.069	16	0	3.239
FOXJ2	EN1	9.341	4.287	5.054	12	0	3.714
FOXI1	TEF	10	5.013	4.987	49	0	5.188
HNF1A	CDX	5.659	1.537	4.977	13	0	3.347
SREBF	ZIC2	8.706	3.734	4.972	23	0	4.514
PBX1	TBP	6.922	2.161	4.955	6	0	4.232
IRF	SRY	6.448	1.499	4.949	12	0	3.547
STAT1	RELA	6.579	1.812	4.941	27	1	5.171
ATF	ESR	6.277	1.339	4.939	23	0	3.523
STAT5A	IRF	9.621	4.682	4.939	35	0	4.125
POU1F1	LHX3	10	5.096	4.904	27	0	4.075
SRY	ONECUT	6.944	2.042	4.902	14	0	4.134
POU2F1	FOXP1	10	5.11	4.89	45	0	5.268
GATA6	PRRX2	5.163	0.308	4.855	5	0	3.495
PAX4	NANOG	8.785	3.965	4.82	15	0	2.407
NKX2-5	HMX3	10	5.206	4.794	24	0	6.743
POU2F1	CDX	10	5.745	4.787	30	0	2.822
FOXF2	HNF1	8.357	3.586	4.771	15	0	4.518
FOXJ2	TEF	10	5.229	4.771	55	0	4.574
GATA4	FOXP1	5.81	1.053	4.757	4	0	3.922
STAT5A	NR3C1	5.481	0.907	4.744	1	1	3.374
SRY	MEF2A	6.731	2.111	4.724	5	0	2.908
GATA1	CDC5L	4.685	0	4.685	1	0	4.263
FOXO3	BPTF	10	5.341	4.659	54	0	5.205
FOX	EVI1	7.75	3.103	4.647	6	0	2.965
SOX5	NKX6-1	4.616	0	4.616	6	0	4.337
EVI1	FOXC1	5.606	0.993	4.614	1	0	2.802
HNF4A	MYF:MYOD:TCF3	5.144	0.555	4.589	12	0	3.199
CEBP	POU6F1	6.567	1.992	4.575	14	0	3.034
NR6A1	NR5A1	10	5.436	4.564	44	0	6.48
TCF3	ZNF238	10	5.436	4.564	19	0	6.64
MYF:MYOD:TCF	HIC1	5.734	1.206	4.527	6	0	4.138
FOXO1	LHX3	4.507	0	4.507	3	0	2.96
FOXF1:FOXJ1	NKX6-1	9.154	4.674	4.479	16	0	4.592
STAT6	EVI1	4.592	0.37	4.471	4	0	2.877
ONECUT	NKX6-1	5.352	0.885	4.467	26	0	5.044
IRF1	SRY	5.922	1.463	4.459	28	0	3.874
GATA	NKX2-2	4.824	0.785	4.449	4	0	4.041
PAX4	EN1	8.025	3.6	4.424	7	0	3.697
FOXD3	ONECUT	10	5.612	4.388	36	0	5.15
HSF1	ZNF238	5.095	0.724	4.371	30	0	5.492
TBP	ONECUT	6.886	2.521	4.365	15	0	3.563
EVI1	LHX3	7.991	3.637	4.355	17	0	3.611
HNF1	ZBTB16	10	5.676	4.324	45	0	4.506
FOXJ2	ALX1	7.253	2.945	4.308	10	0	3.696
POU2F1	GATA6	8.401	4.11	4.292	8	0	3.279
NKX6-2	ALX4	4.289	0	4.289	1	0	3.094
PAX4	CEBPB	4.376	0.237	4.281	1	0	3.487
CDX	EVI1	10	5.72	4.28	3	0	2.991
STAT1	HMGA	10	5.73	4.27	2	0	4.771
FOXQ1	ZBTB16	7.046	2.782	4.264	8	0	4.953
HLF	POU6F1	4.762	0.502	4.26	9	0	3.019
SOX3	OCT4	5.387	1.138	4.248	2	0	4.789
FOXO3	NKX6-1	5.239	1.033	4.206	2	0	3.318
ONECUT	LHX3	10	5.804	4.196	44	0	5.213
FOX	LHX3	6.323	2.145	4.178	13	0	3.782
PDX1	POU6F1	5.174	1.015	4.159	5	0	4.044
HNF1A	NFIL3	5.142	1.007	4.135	3	0	3.385
PPARA:RXRA	PAX4	10	5.871	4.129	13	0	4.343
STAT1	NANOG	8.456	4.335	4.121	25	0	4.588
CEBP	SOX2	4.553	0.433	4.12	2	0	2.875
FOXF1:FOXJ1	ONECUT	9.348	5.259	4.088	18	0	4.235
HNF4A	PAX5	5.113	1.03	4.083	7	0	3.801
ALX1	LHX3	10	5.927	4.073	59	0	5.901
NFKB1	ZIC3	4.408	0.357	4.051	4	0	4.614
STAT5A	CEBPB	5.652	1.607	4.046	1	1	4.163
ARID5B	SOX5	4.031	0	4.031	1	0	5
FOXF2	SOX3	6.229	2.208	4.021	1	0	4.761
HOXA9:MEIS1	HOXA3	4.007	0	4.007	1	0	2.632
IRF8	SRY	4.433	0.432	4.001	15	0	4.278
