# Supplementary material for: coTRaCTE predicts co-occurring transcription factors within cell-type specific enhancers
Source: PLoS Comput Biol. 2018 Aug 24;14(8):e1006372. doi: 10.1371/journal.pcbi.1006372 (PMC6126874; doi:10.1371/journal.pcbi.1006372)
Supplement: S3 File — Predicted co-occurring TF pairs in separate files for each cell type. The columns show the following: TF 1 name, TF 2 name, − log10(p-valueCTS), − log10(p-valueubiq), Ll score, frequency of the TF pair in other cell types, known PPI (1 = yes, 0 = no), motif similarity MOSTA. (ZIP) [file pcbi.1006372.s016.zip › File_AY_pulmonary_fibroblasts.csv]

TF1	TF2	log_pvalue_CTS	log_pvalue_ubiq	L_score	frequency	PPI	motif_similarity
FOXJ2	TBP	10	1.684	10	41	0	4.181
FOXO1	TBP	10	0.31	10	9	0	4.541
HNF1	CDX	10	2.708	10	26	0	3.807
HNF1	TBP	10	1.495	10	44	0	3.381
HNF1	NKX3-1	10	0.366	9.959	54	0	4.048
MEF2A	NKX6-2	10	1.681	9.952	42	0	4.842
HNF1A	TBP	10	0.472	9.894	41	0	3.262
POU1F1	NKX3-1	10	0.15	9.85	36	0	3.893
TBP	FOXA	10	2.126	9.845	25	0	4.514
POU2F1	CDX	10	3.127	9.828	30	0	2.822
SRF	HOXA3	10	3.245	9.808	19	0	4.266
IRF	FOXP1	9.722	0.507	9.722	32	0	4.874
FOXJ2	ONECUT	10	0.643	9.684	52	0	4.253
TBP	FOXQ1	10	0.523	9.682	53	0	4.908
TBP	POU1F1	10	2.412	9.671	37	0	3.904
POU2F1	TBP	10	2.827	9.619	53	1	3.763
CEBP	EN1	9.614	1.347	9.601	25	0	2.964
FOXO3	BPTF	9.573	0	9.573	54	0	5.205
FOXJ2	POU2F1	10	3.038	9.56	50	0	3.35
NKX2-5	NKX3-1	10	0.763	9.51	34	0	5.368
POU2F1	CUX1	10	1.135	9.478	31	0	3.539
FOXJ2	TEF	10	0.573	9.427	55	0	4.574
HNF1	CUX1	10	2.552	9.363	30	0	4.349
FOXA	TEF	9.453	2.397	9.226	32	0	4.446
POU2F1	MEF2A	10	2.839	9.218	16	0	3.86
EN1	HLF	10	0.838	9.162	23	0	3.473
POU2F1	NKX3-1	10	1.419	9.151	43	0	3.255
HNF1A	CDX	9.173	0.789	9.14	13	0	3.347
POU2F1	NFIL3	10	0.877	9.123	39	0	4.355
HNF1	FOXA	10	2.927	9.105	50	0	3.778
PAX4	ALX1	10	0.897	9.103	49	0	4.805
EN1	NFIL3	9.067	0	9.067	37	0	3.973
PRRX2	NKX3-1	10	0.97	9.03	51	0	4.976
POU3F2	CDX	10	2.821	8.939	44	0	4.056
POU3F2	NKX2-5	10	1.341	8.929	41	0	4.511
TBP	NKX3-1	10	3.004	8.923	14	0	3.817
CDX	TBP	10	2.198	8.914	43	0	4.477
HSF1	ZNF238	8.844	0	8.844	30	0	5.492
TCF3	ZNF238	10	1.271	8.729	19	0	6.64
TEF	FOXC1	8.788	0.099	8.69	31	0	4.858
HIF1A	ZEB1	9.535	1.206	8.629	6	0	5.944
CDX	FOXL1	10	1.384	8.616	32	0	4.661
POU2F1	HNF1	9.155	1.426	8.534	57	0	3.721
ONECUT	POU1F1	8.606	0.11	8.496	32	0	4.106
FOXF2	TEF	9.779	1.307	8.472	17	0	5.212
CDX	TEF	8.788	2.834	8.459	23	0	3.807
FOX	HNF1	8.929	1.395	8.438	44	0	4.035
FOXQ1	TEF	10	1.598	8.402	42	0	5.159
CDX	NKX3-1	10	3.561	8.364	17	0	3.834
PBX1	LHX3	10	1.727	8.273	55	0	4.612
TAL1:TCF3	TFAP4	10	4.599	8.265	6	0	5.192
CUX1	POU6F1	10	1.765	8.235	29	0	5.02
FOXO4	SOX5	10	1.784	8.216	21	0	5.74
CDX	LHX3	8.957	0.764	8.194	34	0	3.695
SRY	PBX1	8.312	1.749	8.187	27	0	4.574
FOXF1	PAX2	10	1.825	8.175	29	0	5.354
HNF1	FOXQ1	10	1.85	8.15	18	0	4.677
OCT:POU2F	CEBP	8.12	2.284	8.12	12	1	4.337
SP1	MZF1	10	1.881	8.119	8	0	4.656
HNF1	NKX6-1	10	1.888	8.112	37	0	5.251
FOXJ2	POU6F1	8.245	1.543	8.097	20	0	4.844
FOXP1	FOXL1	10	1.908	8.092	25	0	7.45
POU2F1	HOXA4	10	1.93	8.07	57	0	3.804
EGR	MZF1	9.494	1.958	8.061	11	0	4.217
TAL1:TCF4	TFAP4	10	1.962	8.038	6	0	5.387
FOXJ2	HNF1	10	2.665	8.033	37	0	4.089
NKX6-2	ALX1	10	1.977	8.023	49	0	4.954
FOXD3	EVI1	10	2.019	7.981	16	0	3.852
HMGA	ZNF384	10	2.035	7.965	9	0	4.328
ALX1	POU6F1	9.738	1.782	7.957	35	0	4.788
HNF1A	NKX3-1	9.716	1.781	7.935	14	0	3.444
FOXQ1	POU6F1	9.39	1.46	7.93	11	0	5.739
POU2F1	NKX2-5	10	3.619	7.927	47	0	4.151
HNF4A	TFAP2A	7.946	0.068	7.878	25	0	3.416
ONECUT	FOXC1	8.311	0.454	7.857	36	0	4.405
POU2F1	PAX4	8.656	1.534	7.845	51	0	3.969
FOXJ2	NKX3-1	8.161	1.395	7.832	35	0	4.362
FOXF1	TBP	10	3.236	7.79	35	0	5.693
HNF1A	PBX1	9.204	1.658	7.745	30	0	4.215
HNF4:NR2	NR6A1	7.763	0.019	7.744	3	0	4.788
POU3F2	FOXQ1	8.953	1.828	7.718	6	0	4.347
CEBPA:DDIT3	OCT4	8.441	0.744	7.698	30	0	5.256
FOXO4	BPTF	10	3.834	7.685	54	0	5.44
EVI1	CDC5L	8.05	3.309	7.678	9	0	4.255
ALX1	LHX3	9.084	1.414	7.67	59	0	5.901
TAL1	ZNF238	8.456	0.799	7.658	5	0	6.146
FOXA	ONECUT	10	4.986	7.625	45	1	4.694
NKX6-2	HOXA4	7.623	0	7.623	48	0	4.466
LMO2	TFCP2	7.904	0.289	7.615	1	0	3.467
TAL1:TCF3	ZEB1	8.522	1.056	7.564	37	0	6.698
ONECUT	FOXI1	8.965	1.42	7.545	46	0	4.102
RREB1	ZIC2	10	2.468	7.532	34	0	3.705
FOX	ONECUT	10	2.482	7.518	52	0	5.824
POU1F1	TEF	10	3.286	7.48	14	0	4.564
TBP	NKX6-2	10	2.554	7.446	28	0	4.675
RORA	NR5A1	10	2.556	7.444	46	0	5.578
NKX6-2	FOXC1	10	2.56	7.44	29	0	5.49
TEF	NKX3-1	8.517	1.077	7.44	43	0	3.624
FOXO3	TBP	7.421	0.156	7.421	1	0	4.421
POU2F1	CDC5L	10	2.593	7.407	7	0	3.757
CDX	FOXI1	10	2.6	7.4	31	0	4.025
FOXA	LHX3	8.122	2.855	7.391	14	0	3.253
FOXD3	HMGA	8.864	1.532	7.331	10	0	3.627
FOXI1	TEF	10	2.67	7.33	49	0	5.188
POU2F1	HLF	8.713	1.413	7.3	27	0	4.022
FOXL1	POU6F1	10	2.769	7.231	28	0	5.461
FOXF2	TBP	7.221	0.641	7.219	26	1	5.724
HNF1	PRRX2	10	3.498	7.21	41	0	5.009
POU3F2	PRRX2	10	2.79	7.21	42	0	5.123
MYOD1	ZNF238	10	2.822	7.178	17	0	6.575
ZIC3	SPZ1	7.208	0.06	7.148	10	0	4.113
CEBPB	OCT4	7.39	0.45	7.141	1	0	4.199
TBP	GZF1	9.956	2.825	7.131	31	0	4.575
RORA	NR6A1	10	2.917	7.083	27	0	6.767
FOXO4	TBP	8.158	1.461	7.049	11	0	4.195
POU2F1	FOXP1	10	2.971	7.029	45	0	5.268
MYF:MYOD:TCF	TGIF1	10	2.976	7.024	10	0	5.172
HNF1A	FOXL1	7.525	1.132	7.016	30	0	4.34
NR2F	RORA	9.054	2.047	7.008	3	0	5.607
MZF1	ZNF148	7.885	0.911	6.974	12	0	4.486
ESR	NR5A1	9.584	2.623	6.961	18	0	4.626
FOXO3	FOXP1	10	3.044	6.956	27	0	6.157
FOXQ1	CDC5L	7.718	0.765	6.953	3	0	3.725
POU3F2	NKX3-1	7.199	1.926	6.951	29	0	4.037
POU3F2	TBP	8.036	1.373	6.934	45	1	4.409
POU3F2	HNF1A	8.332	2.359	6.929	29	0	4.789
PAX4	NKX2-5	10	3.072	6.928	19	0	3.499
TEF	FOXD1	10	3.078	6.922	16	0	6.393
POU2F1	EVI1	7.058	1.162	6.92	35	0	3.093
NKX6-2	NKX3-1	10	3.086	6.914	47	0	4.349
POU3F2	ONECUT	8.021	1.152	6.869	53	0	4.194
NKX2-5	HOXA3	10	3.145	6.855	37	0	4.493
NKX6-2	POU6F1	10	3.163	6.837	37	0	5.278
PAX4	POU6F1	9.168	2.345	6.823	25	0	4.181
EVI1	FOXA	7.021	2.047	6.783	14	0	3.283
GTF2I	PATZ1	10	3.232	6.768	7	0	5.09
POU2F1	NKX6-1	8.481	2.824	6.731	37	0	4.134
TBP	TEF	10	4.218	6.717	43	0	4.047
HNF1A	NKX6-2	10	3.357	6.681	47	0	4.723
POU2F1	FOXL1	10	4.63	6.678	43	0	3.703
POU3F2	LHX3	10	4.731	6.628	40	0	5.456
PBX1	NKX6-2	8.453	1.827	6.627	31	0	4.208
CDX	NKX6-2	8.376	1.759	6.617	53	0	4.093
SP1	GTF2I	6.8	0.188	6.613	5	0	4.879
OCT:POU2F	FOXC1	6.736	0.713	6.605	14	0	4.812
HNF1	POU1F1	10	3.407	6.593	26	0	3.66
PAX6	POU1F1	7.342	0.762	6.58	17	0	4.124
ABCD4:VSX2	NKX6-2	10	3.441	6.559	46	0	5.947
ONECUT	NKX6-2	10	3.454	6.546	54	0	2.615
FOX	PAX2	7.812	1.271	6.541	25	0	4.496
PBX1	POU1F1	10	3.467	6.533	48	0	4.306
RAR:RXR:THR	RORA	8.718	2.187	6.531	24	0	5.87
PPARA:RXRA	EGR	8.018	1.497	6.522	3	0	3.822
ATF:CREB	TEF	7.018	0.515	6.503	50	0	5.344
FOXA	NKX3-1	6.951	1.005	6.459	27	0	3.768
CDX	HMGA	6.762	0.305	6.457	20	0	2.927
CEBP	OCT4	10	4.864	6.447	20	0	4.098
POU2F1	NKX6-2	10	4.731	6.436	38	0	4.259
MEF2	NKX6-2	7.135	0.709	6.426	13	0	4.414
HNF1A	NKX6-1	6.757	0.391	6.387	29	0	4.221
POU3F2	CDC5L	10	3.614	6.386	33	0	5.466
MYOD1	TGIF1	6.84	0.91	6.361	19	0	5.353
PAX2	FOXL1	7.384	1.024	6.36	15	0	5.058
OCT:POU2F	POU1F1	6.788	1.243	6.35	24	0	4.933
MEF2	FOXL1	7.275	0.925	6.349	16	0	4.838
NR3C1:PGR	AR	10	5.363	6.338	8	1	6.049
PPARG	LEF1:TCF	8.929	2.606	6.323	9	0	5.496
SREBF1	ZIC2	10	3.685	6.315	39	0	4.753
MYF:MYOD:TCF	ZNF238	6.31	0.467	6.31	4	0	6.448
VDR	EGR	10	3.723	6.277	6	0	3.643
IRF	EVI1	9.008	2.737	6.272	18	0	3.542
CDC5L	TEF	6.456	0.192	6.264	35	0	4.146
NR2F1:HNF4A	RORA	7.694	1.439	6.255	5	0	5.999
NR6A1	NR5A1	10	3.749	6.251	44	0	6.48
FOXJ2	GATA	6.841	0.769	6.231	4	0	4.337
HNF1	ONECUT	8.275	2.051	6.224	17	0	3.928
TBP	OCT4	7.513	1.316	6.197	12	0	3.354
FOXJ2	NKX6-2	10	4.023	6.192	15	0	5.018
MEF2A	FOXL1	7.588	2.648	6.179	30	0	5.808
CDX	ZBTB16	6.268	0.918	6.162	16	0	4.525
SRY	FOXL1	9.454	4.856	6.162	13	0	4.956
PBX1	PRRX2	8.745	2.602	6.142	32	0	5.191
FOXF1:FOXJ1	TEF	7.415	1.292	6.123	29	0	4.9
FOXP1	NKX6-1	7.658	1.535	6.123	19	0	4.669
FOXF1	SOX5	9.903	3.801	6.102	2	0	5.503
MEF2	POU6F1	6.361	0.289	6.072	7	0	4.449
MEF2A	NKX3-1	6.767	2.047	6.039	5	0	3.789
PBX1	POU6F1	10	3.98	6.02	23	0	4.934
FOXJ2	CDX	10	3.989	6.011	49	0	3.677
PRRX2	ALX1	10	3.996	6.004	41	0	6.111
GATA	TBP	10	4.021	5.979	11	0	4.71
FOX	NKX6-2	9.239	3.268	5.971	47	0	4.586
TFAP4	TBX5	5.971	0.225	5.971	5	0	1.171
LMO2	ZNF238	6.461	0.494	5.967	1	0	6.443
PAX2	FOXI1	7.936	1.976	5.96	24	0	5.053
FOXJ2	PAX2	10	4.042	5.958	19	0	4.991
SOX3	CUX1	5.993	0.346	5.927	3	0	4.466
SOX3	FOXQ1	10	4.092	5.908	5	0	5.394
ONECUT	LHX3	10	4.158	5.842	44	0	5.213
POU3F2	FOXL1	10	4.169	5.831	28	0	4.635
FOXO1	BPTF	10	4.186	5.814	42	0	5.142
FOXO3	TEF	10	4.226	5.774	9	0	5.812
TEF	ALX1	5.76	0	5.76	14	0	3.76
HNF4A	NR6A1	10	4.242	5.758	22	0	5.075
PDX1	CDC5L	7.022	1.281	5.741	27	0	5.169
SOX5	CUX1	5.642	0.436	5.642	12	0	4.143
ZEB1	ZNF238	10	4.363	5.637	26	0	7.519
FOXL1	NKX3-1	6.699	1.086	5.614	11	0	3.563
BPTF	SOX2	10	4.405	5.595	30	0	4.106
NKX6-2	NKX2-5	5.78	0.204	5.576	56	0	4.77
RREB1	ZIC1	5.795	0.226	5.569	10	0	3.686
FOX	NKX3-1	7.149	1.613	5.536	3	0	4.743
HNF4A	USF	5.514	0	5.514	3	0	3.194
HOXA3	NFIL3	6.686	1.178	5.507	9	0	3.766
HNF4:NR2	RORA	8.332	2.827	5.505	3	0	5.282
FOXF2	SOX5	10	4.51	5.49	9	0	5.609
FOXJ2	PBX1	5.815	0.89	5.483	21	0	3.6
SRY	FOXD1	8.233	2.756	5.477	20	0	5.493
FOX	SOX5	9.617	4.211	5.406	2	0	5.376
ETFA:TEAD2	MZF1	7.507	2.119	5.387	6	0	4.141
CUX1	PRRX2	10	4.637	5.363	15	0	4.949
FOXF1	HNF1A	5.341	0	5.341	30	0	3.971
NKX6-2	NKX6-1	7.835	2.508	5.328	51	0	5.729
HNF4A	TFAP2C	5.32	0	5.32	29	0	3.697
AHR	EGR2	7.863	2.577	5.286	18	0	5.654
POU1F1	POU6F1	10	4.719	5.281	27	0	4.264
NKX6-2	FOXL1	10	4.733	5.267	8	0	5.194
PDX1	ALX1	8.727	3.467	5.26	36	0	5.262
FOXJ2	HLF	5.658	0.4	5.259	3	0	2.706
NR3C1	HSF1	6.035	0.777	5.258	7	0	4.968
HNF4A	MYF:MYOD:TCF3	5.398	0.173	5.225	12	0	3.199
HNF4A	HIC1	5.642	0.432	5.209	28	0	4.893
POU2F1	PBX1	6.037	1.443	5.204	28	0	3.153
TBP	FOXC1	8.376	3.176	5.2	12	0	4.867
VDR	PATZ1	10	4.824	5.176	9	0	3.991
CUX1	ALX1	5.369	0.555	5.145	30	0	4.491
HNF1	PBX1	10	4.856	5.144	30	0	3.837
NKX2-5	NFIL3	8.102	2.961	5.142	10	0	4.054
POU6F1	LHX3	10	4.871	5.129	44	0	5.793
PPARA:RXRA	KIF22:MAZ	5.11	0.007	5.102	6	0	3.654
HNF4:NR2	ESR	9.246	4.148	5.098	7	1	4.789
TFAP4	TGIF1	6.438	1.346	5.092	5	0	4.487
ABCD4:VSX2	TLX2	7.414	2.336	5.078	35	0	5.029
ONECUT	FOXL1	10	4.933	5.067	36	0	4.924
CEBPB	EN1	5.06	0	5.06	2	0	2.771
ZIC2	SPZ1	5.06	0	5.06	7	0	3.577
CUX1	NKX6-1	5.485	0.648	5.036	12	0	4.038
EN1	HOXA3	7.517	2.482	5.035	32	0	4.16
GATA	CUX1	5.731	0.706	5.025	3	0	4.635
NKX2-2	LHX3	4.981	0	4.981	13	0	3.777
SOX5	NANOG	6.706	1.753	4.954	19	0	5.777
FOXF1:FOXJ1	POU6F1	5.219	0.283	4.936	14	0	5.308
NKX3-1	LHX3	10	5.075	4.925	40	0	5.452
CDC5L	ZBTB16	6.038	1.122	4.916	22	0	5.013
SOX5	HNF1A	6.178	1.276	4.901	8	0	3.819
PAX4	NKX6-1	9.21	4.318	4.892	30	0	4.384
CDC5L	FOXL1	5.512	0.623	4.889	3	0	4.043
FOXF1:FOXJ1	SOX5	5.679	0.799	4.88	10	0	5.383
POU2F1	TEF	10	5.148	4.852	16	0	4.11
STAT5A	POU1F1	5.761	0.919	4.842	1	0	3.729
HOXA4	HOXA3	8.979	4.144	4.836	44	0	3.508
NKX3-1	POU6F1	5.791	0.97	4.82	31	0	4.87
TBP	LHX3	10	5.182	4.818	32	0	2.617
ZBTB16	OCT4	6.316	1.499	4.818	15	0	3.557
POU2F1	EN1	6.837	2.019	4.817	27	0	3.039
NKX6-2	POU1F1	6.557	1.759	4.798	23	0	3.544
HNF1A	POU1F1	10	5.209	4.791	14	0	3.864
TBP	ONECUT	5.092	0.461	4.747	15	0	3.563
PAX4	KIF22:MAZ	7.534	2.843	4.691	6	0	3.811
POU3F2	PDX1	9.875	5.184	4.691	13	0	4.531
CDX	POU1F1	5.892	1.204	4.689	14	0	3.009
NR2F	ESRRA	10	5.311	4.689	33	0	5.786
NFIL3	LHX3	4.661	0.004	4.657	25	0	3.829
FOXF1	POU6F1	6.879	2.254	4.624	21	0	5.561
NKX6-2	FOXI1	10	5.381	4.619	19	0	5.206
IKZF2	HMGA	10	5.383	4.617	25	0	4.568
LEF1	SOX:SRY	8.251	3.634	4.617	27	0	6.402
PPARA:RXRA	PAX4	10	5.383	4.617	13	0	4.343
FOXJ2	CDC5L	5.797	1.206	4.591	10	0	3.778
TBP	FOXP1	4.683	0.114	4.569	22	0	5.321
FOXI1	NKX3-1	4.752	0.187	4.565	14	0	4.14
