# Supplementary material for: coTRaCTE predicts co-occurring transcription factors within cell-type specific enhancers
Source: PLoS Comput Biol. 2018 Aug 24;14(8):e1006372. doi: 10.1371/journal.pcbi.1006372 (PMC6126874; doi:10.1371/journal.pcbi.1006372)
Supplement: S3 File — Predicted co-occurring TF pairs in separate files for each cell type. The columns show the following: TF 1 name, TF 2 name, − log10(p-valueCTS), − log10(p-valueubiq), Ll score, frequency of the TF pair in other cell types, known PPI (1 = yes, 0 = no), motif similarity MOSTA. (ZIP) [file pcbi.1006372.s016.zip › File_AZ_renal_epithelial.csv]

TF1	TF2	log_pvalue_CTS	log_pvalue_ubiq	L_score	frequency	PPI	motif_similarity
GATA6	POU1F1	10	0	10	5	0	3.098
HNF1	CUX1	10	0	10	30	0	4.349
HNF1	NKX6-2	10	0.445	10	15	0	4.335
HNF1	PRRX2	10	0.298	10	41	0	5.009
HNF1A	NKX6-2	10	0	10	47	0	4.723
HNF1A	ZBTB16	10	1.021	10	16	0	5.083
NKX6-2	NKX2-5	10	0	10	56	0	4.77
MEF2A	HNF1	10	4.981	9.941	13	0	4.629
GATA6	HNF1	10	1.337	9.92	4	0	3.487
HNF1	ABCD4:VSX2	10	0.821	9.91	14	0	4.595
PAX4	ALX1	10	0.262	9.738	49	0	4.805
HNF1	ALX1	9.604	0	9.604	38	0	4.421
HNF1	LHX3	10	0.558	9.515	5	0	5.453
HNF1A	PRRX2	10	1.41	9.506	32	0	5.269
NKX6-2	HOXA4	10	0.576	9.424	48	0	4.466
PAX4	NKX2-5	10	0.601	9.399	19	0	3.499
POU2F1	LHX3	9.521	2.825	9.332	26	0	4.16
HNF1A	LHX3	10	2.998	9.309	7	0	5.779
POU3F2	HNF1	9.252	0.127	9.252	22	0	4.448
HNF1	NKX3-1	9.145	0	9.145	54	0	4.048
GATA6	HNF1A	9.115	0	9.115	9	0	3.539
HNF1	POU6F1	9.185	0.199	8.986	15	0	4.304
POU2F1	HOXA4	10	1.063	8.937	57	0	3.804
PAX4	HNF1	10	1.935	8.909	17	0	4.545
CUX1	LHX3	9.981	1.647	8.893	52	0	4.98
HOXA4	ALX1	9.629	0.8	8.829	30	0	3.988
NKX2-5	POU6F1	10	1.186	8.814	37	0	4.831
PAX4	HNF1A	10	1.319	8.759	6	0	4.98
TBX5	T:BRACH	10	1.279	8.721	26	0	7.408
POU3F2	CDX	9.339	2.931	8.715	44	0	4.056
ALX1	LHX3	10	1.445	8.555	59	0	5.901
POU3F2	NKX2-5	8.726	0.348	8.413	41	0	4.511
CDX	NKX6-2	9.51	1.544	8.374	53	0	4.093
POU2F1	PAX4	8.758	1.551	8.339	51	0	3.969
HNF1	ZBTB16	10	1.689	8.311	45	0	4.506
STAT3	NFKB1	9.061	3.852	8.265	41	1	4.73
PBX1	LHX3	10	1.774	8.226	55	0	4.612
FOXP1	SOX2	9.262	1.152	8.11	42	0	4.972
FOXA	NKX3-1	9.528	1.773	7.992	27	0	3.768
CDX	FOXC1	8.117	0.564	7.971	17	0	3.949
FOXA	TEF	8.642	4.927	7.964	32	0	4.446
POU6F1	LHX3	10	2.075	7.925	44	0	5.793
FOXO1	BPTF	10	4.794	7.917	42	0	5.142
ABCD4:VSX2	ALX1	10	2.103	7.897	22	0	5.865
STAT5A	REL	8.378	2.529	7.866	21	0	4.441
HNF1	PBX1	7.915	1.16	7.836	30	0	3.837
SREBF1	ZEB1	8.383	0.78	7.826	33	0	5.898
FOXJ2	POU3F2	9.974	4.661	7.808	20	0	4.407
STAT3	NFKB:RELA	9.925	3.702	7.806	27	1	4.944
PAX4	MEF2A	9.792	2.204	7.799	9	0	4.337
CEBP	EN1	10	2.483	7.798	25	0	2.964
EGR2	GLI	8.948	1.156	7.792	30	0	5.948
POU2F1	NKX2-5	10	2.261	7.739	47	0	4.151
STAT5A	RELA	7.957	1.567	7.638	29	0	4.993
TBP	GZF1	10	3.769	7.626	31	0	4.575
ABCD4:VSX2	NKX6-2	10	2.377	7.623	46	0	5.947
STAT3	IKZF1	9.548	5.536	7.613	27	0	5.616
POU1F1	LHX3	8.503	1.684	7.584	27	0	4.075
HNF1	NKX2-5	7.554	0	7.554	19	0	4.114
MEF2A	HNF1A	10	2.95	7.532	8	0	4.821
HNF1A	ABCD4:VSX2	8.381	0.883	7.498	10	0	5.093
FOXJ2	DBP	9.309	1.818	7.491	4	0	4.072
EBOX:MYC:MYF:MYOD:TAL:USF	ZEB1	9.047	1.588	7.458	25	0	6.107
POU3F2	LHX3	9.516	2.075	7.441	40	0	5.456
CEBP	FOXA	9.282	3.566	7.369	17	0	4.583
FOXF1:FOXJ1	NKX3-1	9.83	2.475	7.355	8	0	4.273
PRRX2	POU6F1	10	2.646	7.354	38	0	5.181
SREBF1	PATZ1	8.457	1.471	7.279	15	0	3.468
PBX1	POU1F1	10	2.874	7.126	48	0	4.306
MEF2A	NKX6-2	9.501	5.764	7.094	42	0	4.842
SRY	PBX1	7.435	1.451	7.078	27	0	4.574
NKX6-2	NKX3-1	10	3.015	6.985	47	0	4.349
FOXF1:FOXJ1	CDX	10	3.022	6.978	31	0	3.855
NKX6-1	POU6F1	6.952	0	6.952	29	0	4.847
HNF1A	ALX1	6.93	0	6.93	44	0	4.481
CDX	TBP	9.06	3.987	6.894	43	0	4.477
NKX6-2	NKX6-1	9.34	2.469	6.871	51	0	5.729
FOXO4	BPTF	10	3.448	6.861	54	0	5.44
CUX1	ALX1	7.239	1.389	6.851	30	0	4.491
PRRX2	NKX6-1	10	3.171	6.829	30	0	6.538
PAX4	NKX6-2	10	3.212	6.788	38	0	4.449
MYC:MAX	RUNX1	7.24	0.46	6.78	12	0	2.552
STAT5A	IKZF1	10	7.094	6.776	3	0	5.157
CUX1	POU1F1	7.362	1.351	6.74	26	0	3.417
POU2F1	HNF1	6.707	0.136	6.707	57	0	3.721
TBP	FOXQ1	10	3.302	6.698	53	0	4.908
ZEB1	TBX5	10	3.664	6.688	17	0	6.078
POU3F2	HNF1A	7.606	0.976	6.63	29	0	4.789
PPARG	LEF1:TCF	8.506	1.877	6.629	9	0	5.496
CDX	FOXI1	9.931	3.308	6.624	31	0	4.025
ATF:CREB	CEBP	6.615	2.125	6.615	18	1	4.997
FOXD3	CDX	10	3.389	6.611	40	0	3.629
POU2F1	NKX6-2	10	3.493	6.537	38	0	4.259
TBP	LHX3	10	3.537	6.463	32	0	2.617
PRRX2	ALX1	10	3.569	6.431	41	0	6.111
NKX6-2	PRRX2	10	3.613	6.387	24	0	5.835
PRRX2	NKX3-1	7.371	0.99	6.381	51	0	4.976
RORA	NR5A1	9.05	2.677	6.372	46	0	5.578
MYC:MAX	LMO2	6.323	0	6.323	18	0	3.481
POU2F1	TBP	10	3.682	6.318	53	1	3.763
POU2F1	NKX6-1	6.417	3.047	6.302	37	0	4.134
HNF1A	CUX1	6.271	0.819	6.271	5	0	4.706
PAX2	FOXI1	9.185	2.914	6.271	24	0	5.053
CDX	LHX3	6.269	0	6.269	34	0	3.695
FOXJ2	NKX3-1	8.667	2.401	6.267	35	0	4.362
NKX2-5	ALX1	10	3.895	6.105	15	0	4.227
NKX3-1	POU6F1	7.465	1.452	6.014	31	0	4.87
STAT3	NFKB	6.834	0.827	6.007	29	1	5.125
PAX4	ABCD4:VSX2	10	4.077	5.923	9	0	5.963
FOXA	NKX6-2	9.646	3.74	5.906	33	0	4.391
PAX4	HOXA4	10	4.151	5.849	32	0	4.269
STAT5A	NFKB:RELA	7.243	1.404	5.839	26	0	4.241
NR6A1	NR5A1	10	4.171	5.829	44	0	6.48
HNF1	FOXA	5.815	0	5.815	50	0	3.778
HNF1	POU1F1	7.605	1.812	5.793	26	0	3.66
NFIL3	ALX1	5.791	0	5.791	11	0	3.869
MEF2A	LHX3	5.765	0.961	5.765	6	0	4.53
HNF1	TEF	6.323	0.582	5.741	21	0	2.972
CDC5L	TEF	8.063	2.348	5.715	35	0	4.146
FOXJ2	CDX	7.42	2.931	5.702	49	0	3.677
FOXO3	BPTF	10	4.332	5.668	54	0	5.205
IRF1	NKX2-5	10	4.35	5.65	42	0	4.679
HNF1	ONECUT	5.716	0.102	5.614	17	0	3.928
FOXA	AIRE	7.844	4.689	5.561	12	0	4.189
NKX6-2	POU6F1	10	4.448	5.552	37	0	5.278
POU3F2	PBX1	6.892	1.374	5.518	47	0	3.869
HNF1A	POU1F1	6.852	1.97	5.455	14	0	3.864
CDC5L	ZBTB16	6.654	1.274	5.379	22	0	5.013
PAX4	POU6F1	9.092	3.721	5.371	25	0	4.181
HNF1	TBP	5.893	0.637	5.363	44	0	3.381
TAL1:TCF3	ZEB1	5.718	2.485	5.361	37	0	6.698
HNF1A	FOXA	5.357	0	5.357	40	0	3.651
TEF	ALX1	5.694	0.389	5.305	14	0	3.76
MEF2A	HOXA4	7.493	4.511	5.27	17	0	5.514
STAT1	IKZF1	8.033	2.871	5.27	17	0	4.784
HMGA	NKX6-1	5.651	0.395	5.255	42	0	4.338
EN1	ALX1	5.898	0.682	5.216	30	0	3.72
TCF3	TBX5	7.14	1.933	5.207	19	0	5.731
ZNF384	NANOG	9.091	3.887	5.204	5	0	4.78
FOXJ2	TEF	6.636	1.444	5.192	55	0	4.574
STAT5A	NFKB1	6.612	1.438	5.174	26	0	3.812
EGR4	GLI	5.088	0	5.088	20	0	6.172
TBP	NKX6-2	10	4.989	5.011	28	0	4.675
SREBF1	ZIC2	7.458	2.506	4.951	39	0	4.753
GATA6	PBX1	7.708	2.763	4.945	5	0	4.033
HNF4A	LMO2	5.498	0.562	4.936	18	0	3.153
ONECUT	LHX3	5.162	0.235	4.928	44	0	5.213
RREB1	ZIC2	6.426	1.539	4.888	34	0	3.705
HNF4A	NR6A1	10	6.753	4.878	22	0	5.075
IRF7	OCT4	4.811	0	4.811	1	0	3.666
FOXA	LHX3	4.797	0.913	4.797	14	0	3.253
NKX3-1	LHX3	10	5.21	4.79	40	0	5.452
NKX6-2	FOXC1	8.804	4.015	4.789	29	0	5.49
FOXM1	YY1	7.016	2.252	4.764	6	0	3.799
HNF4A	TFAP2C	4.742	0	4.742	29	0	3.697
FOXA	DBP	10	6.84	4.716	3	0	4.105
POU2F1	HNF1A	4.71	0.188	4.71	21	0	3.88
HOXA4	HOXA3	10	5.303	4.697	44	0	3.508
CDC5L	LHX3	6.234	1.551	4.683	23	0	4.175
PPARG	ESR	10	5.347	4.653	24	0	5.822
NKX2-5	HOXA4	6.206	1.554	4.652	7	0	3.847
FOXF1:FOXJ1	NKX6-2	7.321	2.679	4.643	23	0	4.015
HNF4A	ITGAL	4.888	0.252	4.636	20	0	3.636
EGR4	ZIC2	5.336	0.746	4.59	2	0	4.655
OCT:POU2F	ABCD4:VSX2	4.997	0.462	4.535	9	0	4.535
IKZF2	IKZF1	10	6.604	4.534	30	0	5.763
NKX6-2	FOXP1	8.371	3.857	4.514	15	0	4.88
MEF2A	PRRX2	4.679	0.309	4.474	5	0	4.336
HNF1	EVI1	4.479	1.464	4.432	14	0	2.997
SREBF	ZIC2	8.398	3.998	4.4	23	0	4.514
NKX6-2	ALX1	10	5.612	4.388	49	0	4.954
ABCD4:VSX2	NKX2-5	10	5.621	4.379	18	0	6.006
FOXJ2	SOX5	8.815	4.437	4.378	34	0	5.451
CUX1	PRRX2	8.227	3.865	4.362	15	0	4.949
RORA	NR6A1	8.506	4.156	4.349	27	0	6.767
FOXO3	SOX2	4.344	0	4.344	22	0	4.277
CEBPA:DDIT3	OCT4	4.689	0.359	4.33	30	0	5.256
STAT5A	IRF	8.232	3.91	4.322	35	0	4.125
PRRX2	HOXA4	10	5.693	4.307	5	0	4.965
HNF1A	PDX1	4.606	0.337	4.269	19	0	4.54
GATA3	EVI1	8.295	4.924	4.256	25	0	5.265
PAX6	NKX2-1	4.9	0.649	4.251	1	0	5.044
CUX1	POU6F1	6.606	2.397	4.231	29	0	5.02
LEF1:TCF	SOX2	4.91	0.704	4.207	19	0	5.995
HNF1A	PBX1	4.181	0.281	4.181	30	0	4.215
NKX6-2	ZBTB16	4.309	0.14	4.168	20	0	4.966
NKX2-5	NKX3-1	5.565	1.452	4.124	34	0	5.368
NKX6-2	LHX3	10	5.881	4.119	9	0	6.139
PBX1	ONECUT	9.857	5.74	4.117	39	0	5.968
POU3F2	NKX6-1	4.491	0.377	4.114	24	0	4.918
USF	ZEB1	4.083	0.84	4.083	11	0	5.051
PAX8	ZNF423	4.045	0.001	4.045	7	0	4.538
LMO2	EVI1	10	5.97	4.03	12	0	5.047
HNF1A	TEF	4.016	0	4.016	18	0	3.627
BACH2	ZEB1	4.502	0.497	4.005	2	0	3.918
IKZF2	EVI1	4.722	1.585	3.989	4	0	3.968
NFKB	HMGA	10	6.016	3.984	4	1	5.275
PDX1	ALX1	5.298	1.354	3.944	36	0	5.262
STAT1	NANOG	10	7.13	3.938	25	0	4.588
FOXF2	CDC5L	4.356	0.421	3.935	4	0	4.563
PDX1	CDC5L	4.055	0.169	3.93	27	0	5.169
NR2F	ESRRA	10	6.075	3.925	33	0	5.786
POU3F1	CDX	3.91	0	3.91	8	0	3.269
PGR	HSF1	4.568	0.669	3.9	2	0	4.905
STAT6	NFKB1	6.726	2.838	3.889	3	1	4.257
MAF	MYB	4.214	0.377	3.837	1	1	5.026
NR2F	NR6A1	3.901	1.036	3.788	2	0	5.515
LEF1:TCF	SOX3	4.195	0.412	3.783	13	0	5.628
FOXD3	POU6F1	3.995	0.241	3.755	31	0	4.944
HNF4A	TP53	4.073	0.476	3.749	6	1	3.642
FOXA	ZBTB16	3.73	0.722	3.73	12	0	3.415
FOXJ2	TBP	9.361	5.632	3.729	41	0	4.181
GABP	STAT6	3.712	0	3.712	1	0	5.626
POU2F1	GATA6	10	6.294	3.706	8	0	3.279
EVI1	POU6F1	5.036	1.966	3.696	3	0	4.061
POU3F2	ONECUT	4.705	1.064	3.693	53	0	4.194
RREB1	SPZ1	10	6.307	3.693	8	0	3.747
HNF1A	ONECUT	4.008	0.317	3.692	14	0	4.51
IRF	EVI1	9.04	5.353	3.687	18	0	3.542
FOXI1	HOXA3	3.897	0.213	3.684	1	0	3.768
CUX1	NKX6-2	4.183	0.967	3.666	20	0	3.95
PBX1	CDX	3.647	0.603	3.647	26	0	3.716
NR2F	LEF1:TCF	3.932	0.295	3.637	2	0	5.305
POU3F2	PRRX2	4.882	1.27	3.612	42	0	5.123
ALX1	MSX1	3.608	0	3.608	5	0	3.597
STAT5A	EVI1	3.669	0.845	3.601	30	0	3.039
POU3F2	PDX1	6.626	3.036	3.59	13	0	4.531
HNF1	AIRE	3.586	0	3.586	5	0	4.765
NFIL3	POU6F1	3.559	0	3.559	15	0	3.426
EN1	NKX3-1	3.558	0	3.558	33	0	3.852
PAX6	ESRRA	4.19	0.672	3.518	23	0	5.921
NKX2-5	HOXA3	6.35	2.84	3.51	37	0	4.493
CUX1	TBP	5.351	1.845	3.506	12	0	2.707
FOXA	ZNF384	4.477	1.432	3.506	6	0	3.908
HNF4A	ZNF148	4.938	1.452	3.486	2	0	1.889
SRY	MEF2A	5.082	1.913	3.481	5	0	2.908
GFI1	PBX1	3.834	0.388	3.447	1	0	5.276
TEF	NKX3-1	4.811	1.367	3.444	43	0	3.624
POU2F1	PBX1	3.436	0.577	3.436	28	0	3.153
SOX5	NANOG	6.329	2.894	3.435	19	0	5.777
EGR2	TBX5	3.407	0	3.407	7	0	5.156
TBP	TEF	10	7.029	3.393	43	0	4.047
PAX4	LHX3	10	6.612	3.388	7	0	5.807
BACH2	TBX5	3.372	0	3.372	1	0	3.649
SRY	NKX6-2	3.371	0.317	3.371	1	0	2.702
FOXO3	NANOG	9.512	6.145	3.367	25	0	5.604
FOXD3	NKX6-2	7.431	4.069	3.362	19	0	4.212
HSF1	HMGA	3.651	0.299	3.36	9	0	3.618
PAX4	POU1F1	3.679	0.326	3.353	6	0	3.516
HIF1A	XBP1	9.933	6.604	3.33	24	0	5.997
ETS1	MAF	4.306	0.981	3.325	7	1	6.045
EGR4	ZIC3	3.595	0.278	3.317	4	0	4.803
FOXP1	LHX3	4.049	0.746	3.303	4	0	4.459
ABCD4:VSX2	TLX2	4.68	1.384	3.296	35	0	5.029
ATF:CREB	ALX1	3.293	0	3.293	3	0	3.541
HNF1A	NKX2-5	3.29	0	3.29	6	0	4.691
FOXF1:FOXJ1	LHX3	3.285	0	3.285	21	0	4.171
RUNX1	RREB1	3.313	0.046	3.267	14	0	5.54
POU2F1	FOXL1	8.2	5.026	3.249	43	0	3.703
ARNT	NKX2-5	3.244	0	3.244	10	0	0.349
POU2F1	STAT6	5.467	2.241	3.226	23	0	3.541
ETS1:P54	STAT6	3.289	0.078	3.211	7	1	4.554
FOXA	NANOG	9.244	6.085	3.159	17	0	4.315
IRF2	PRDM1	10	6.841	3.159	21	0	7.508
FOXD3	ONECUT	8.584	5.433	3.151	36	0	5.15
NKX2-5	LHX3	10	6.871	3.129	12	0	4.871
PPARA:RXRA	SREBF1	4.422	1.299	3.123	19	0	4.918
TBP	PRRX2	3.145	0.052	3.092	2	0	3.312
HOXA9:MEIS1	EN1	3.058	0	3.058	1	0	1.635
EVI1	NKX6-1	3.119	0.143	3.052	18	0	3.081
HNF1A	CDX	3.046	0	3.046	13	0	3.347
RREB1	ZIC3	3.633	0.588	3.045	15	0	4.359
PAX6	ZNF423	3.017	0	3.017	1	0	5.192
FOXF1:FOXJ1	DBP	4.463	1.459	3.004	15	0	4.939
PAX1	MEF2	2.982	0	2.982	1	0	3.822
EGR4	ZIC1	3.823	0.85	2.972	3	0	4.532
POU1F1	TEF	8.311	5.347	2.964	14	0	4.564
PAX	ETV7	2.961	0	2.961	2	0	5.484
ONECUT	POU1F1	3.331	0.372	2.959	32	0	4.106
PAX8	PBX	2.958	0	2.958	1	0	3.645
ZBTB16	OCT4	4.255	1.302	2.953	15	0	3.557
NKX6-2	NFIL3	2.966	0.041	2.925	9	0	3.813
NKX2-5	NKX6-1	5.012	2.09	2.922	17	0	6.061
HIC1	ZNF423	3.996	1.078	2.918	1	0	5.519
SOX5	PBX1	4.485	1.569	2.917	46	0	4.814
PAX4	ZNF423	2.91	0	2.91	1	0	4.949
EGR1	GLI	2.905	0	2.905	9	0	5.861
NR2F	USF	3.259	0.367	2.892	2	0	4.882
STAT5A	GFI1	2.89	0	2.89	2	0	3.296
HNF4:NR2	ESR	7.54	4.659	2.881	7	1	4.789
FOXF1:FOXJ1	ONECUT	5.825	2.948	2.877	18	0	4.235
POU3F2	CUX1	4.686	1.811	2.875	34	0	4.213
NR1	PDX1	3.175	0.309	2.866	2	0	4.237
PAX4	PRRX2	10	7.134	2.866	3	0	5.913
POU6F1	ZBTB16	3.381	0.529	2.852	7	0	4.802
ATF:CREB	POU6F1	2.829	0	2.829	3	0	3.542
ATF:CREB	POU2F1	2.828	0	2.828	16	0	3.367
SOX3	ONECUT	3.576	0.753	2.823	17	0	5.794
HNF1A	FOXC1	2.821	0	2.821	10	0	5.354
BPTF	ZNF384	5.447	2.636	2.81	9	0	4.638
POU3F2	GATA6	6.024	3.214	2.81	1	0	3.726
FOXO3	FOXP1	10	7.196	2.804	27	0	6.157
PAX4	ZBTB16	2.91	0.105	2.804	8	0	3.019
SRY	FOXD1	7.581	4.776	2.804	20	0	5.493
