# Supplementary material for: coTRaCTE predicts co-occurring transcription factors within cell-type specific enhancers
Source: PLoS Comput Biol. 2018 Aug 24;14(8):e1006372. doi: 10.1371/journal.pcbi.1006372 (PMC6126874; doi:10.1371/journal.pcbi.1006372)
Supplement: S3 File — Predicted co-occurring TF pairs in separate files for each cell type. The columns show the following: TF 1 name, TF 2 name, − log10(p-valueCTS), − log10(p-valueubiq), Ll score, frequency of the TF pair in other cell types, known PPI (1 = yes, 0 = no), motif similarity MOSTA. (ZIP) [file pcbi.1006372.s016.zip › File_A_undiff_ESC.csv]

TF1	TF2	log_pvalue_CTS	log_pvalue_ubiq	L_score	frequency	PPI	motif_similarity
OCT4	SOX2	10	4.656	10	27	0	5.798
TAL1:TCF3	LMO2	10	5.688	10	3	1	6.7
OCT4	NANOG	10	1.963	9.661	16	0	5.881
TBX5	T:BRACH	10	1.522	9.625	26	0	7.408
SREBF1	ZIC2	10	2.764	9.526	39	0	4.753
ETFA:TEAD2	MZF1	10	0.544	9.524	6	0	4.141
PRDM1	KLF4	10	0.784	9.216	1	0	3.619
HNF1	NKX2-5	10	3.916	9.158	19	0	4.114
POU2F1	HOXA4	10	1.939	9.135	57	0	3.804
POU3F2	NKX2-5	10	2.151	9.134	41	0	4.511
POU3F2	OCT4	10	7.159	8.938	2	0	4.517
POU2F1	ZBTB16	10	4.446	8.911	22	0	3.622
TAL1:TCF3	ZEB1	9.347	2.67	8.809	37	0	6.698
POU3F2	PRRX2	10	1.319	8.681	42	0	5.123
OCT:POU2F	CEBP	10	1.367	8.633	12	1	4.337
HMGA	OCT4	8.735	0.19	8.544	12	0	3.487
LEF1:TCF	NANOG	9.141	1.184	8.441	19	0	5.569
OCT:POU2F	POU1F1	9.726	1.435	8.39	24	0	4.933
PDX1	PRRX2	8.373	0.034	8.339	34	0	4.447
HNF1A	ABCD4:VSX2	8.358	1.903	8.325	10	0	5.093
CDX	LHX3	10	2.419	8.309	34	0	3.695
POU2F1	PAX4	9.772	4.368	8.293	51	0	3.969
OCT:POU2F	HLF	8.189	0.402	8.189	7	0	3.905
ATF:CREB	CEBP	8.913	2.239	8.178	18	1	4.997
NR3C1	SOX3	9.422	1.262	8.161	12	0	4.886
PAX4	PDX1	8.738	0.605	8.133	15	0	4.579
ALX1	LHX3	10	1.947	8.053	59	0	5.901
NR2F	KIF22:MAZ	8.518	0.684	7.835	1	0	4.011
ABCD4:VSX2	ALX1	10	2.279	7.721	22	0	5.865
POU2F1	RFX1	7.473	1.39	7.473	3	0	4.63
SP3	PATZ1	8.933	1.5	7.433	6	0	5.177
POU2F1	NKX2-5	10	4.937	7.399	47	0	4.151
NR3C1	NANOG	8.738	3.032	7.373	3	0	4.698
PAX2	NFE2L1	10	2.636	7.364	26	0	4.316
SP3	MZF1	7.356	1.039	7.356	6	0	4.06
KIF22:MAZ	PRDM1	7.321	0	7.321	2	0	4.875
ZNF148	PATZ1	8.776	1.498	7.278	1	0	5.457
STAT1	RELA	9.297	2.101	7.196	27	1	5.171
EBOX:MYC:MYF:MYOD:TAL:USF	LMO2	10	2.829	7.171	10	1	6.452
NR1	ESRRA	10	2.875	7.125	31	0	5.541
STAT3	NFKB1	8.016	0.928	7.088	41	1	4.73
VDR	PATZ1	9.343	2.272	7.071	9	0	3.991
VDR	ETFA:TEAD2	9.688	2.653	7.035	2	0	2.897
VDR	SPZ1	10	3.042	6.958	6	0	3.567
LEF1:TCF	SOX:SRY	7.145	0.245	6.901	28	0	6.318
NKX6-2	NKX2-5	10	3.104	6.896	56	0	4.77
PAX4	NKX2-5	10	3.122	6.878	19	0	3.499
POU2F1	HMGA	10	4.495	6.875	13	0	4.494
POU2F1	NKX6-1	8.227	5.025	6.822	37	0	4.134
PAX2	TBP	7.396	3.967	6.794	4	0	4.768
STAT3	KLF4	6.822	0.053	6.769	2	0	4.643
EGR4	KLF4	9.047	6.2	6.765	2	0	5.738
PAX4	SP1	7.301	2.908	6.734	1	0	4.488
CEBP	OCT4	7.174	3.682	6.687	20	0	4.098
MYOD1	ZEB1	10	5.952	6.675	6	0	6.195
STAT3	MZF1	6.643	0.221	6.643	1	0	3.457
LEF1	SOX:SRY	10	3.37	6.63	27	0	6.402
ABCD4:VSX2	PDX1	10	3.56	6.44	17	0	4.956
FOXA	EN1	7.01	0.781	6.36	5	0	3.916
SREBF1	ZEB1	10	3.668	6.332	33	0	5.898
NR1	ITGAL	7.848	1.556	6.292	14	0	4.397
ABCD4:VSX2	TLX2	7.769	1.502	6.268	35	0	5.029
TCF3	TBX5	9.034	2.812	6.222	19	0	5.731
ATF:CREB	TEF	7.531	1.313	6.217	50	0	5.344
MZF1	GTF2I	10	3.816	6.214	2	0	4.257
ATF:CREB	NKX3-1	6.771	0.582	6.189	7	0	4.129
TAL1:TCF3	YY1	6.648	1.051	6.134	36	0	5.744
PAX4	ALX1	8.216	2.09	6.126	49	0	4.805
RREB1	ZIC3	6.757	0.659	6.098	15	0	4.359
CDC5L	TEF	9.303	3.221	6.082	35	0	4.146
POU2F1	HNF1	7.196	4.039	6.082	57	0	3.721
SP3	ZNF148	7.057	0.974	6.082	1	0	4.824
HNF1A	NKX2-5	10	3.977	6.023	6	0	4.691
ZEB1	TBX5	10	4.528	6.022	17	0	6.078
FOXF1:FOXJ1	DBP	9.471	3.46	6.011	15	0	4.939
AIRE	FOXQ1	9.427	3.418	6.009	6	0	5.006
NKX6-2	HOXA4	10	4.035	5.965	48	0	4.466
HNF1A	PRRX2	10	4.562	5.949	32	0	5.269
NR6A1	NR5A1	10	4.067	5.933	44	0	6.48
GTF2I	PRDM1	6.053	0.146	5.908	1	0	3.536
TEF	OCT4	8.021	2.793	5.9	5	0	4.256
FOX	NANOG	10	4.113	5.887	10	0	4.529
MAF	KLF4	5.876	0	5.876	4	0	5.732
CDX	PRRX2	7.178	3.041	5.857	5	0	4.772
VDR	GTF2I	10	4.144	5.856	4	0	4.112
OCT:POU2F	TEF	7.511	3.812	5.835	18	0	4.358
STAT1	NFKB:RELA	10	4.176	5.824	12	1	4.473
SOX:SRY	NANOG	8.447	2.67	5.777	14	0	6.156
PAX4	EGR	9.669	4.137	5.761	5	0	4.095
RFX1	OCT4	5.759	1.066	5.759	1	0	3.903
STAT1	NFKB1	6.027	0.296	5.731	19	0	3.822
FOXJ2	DBP	10	4.302	5.698	4	0	4.072
GTF2I	SPZ1	10	4.318	5.682	2	0	4.462
EBOX:MYC:MYF:MYOD:TAL:USF	ZEB1	8.981	3.777	5.677	25	0	6.107
NKX2-2	NKX6-1	7.812	2.184	5.628	5	0	4.632
HNF4A	HIC1	5.723	0.328	5.625	28	0	4.893
MYC:MAX	LMO2	5.618	0	5.618	18	0	3.481
CDX	CDC5L	8.085	3.832	5.611	6	0	3.227
CUX1	LHX3	8.787	3.251	5.536	52	0	4.98
PPARA:RXRA	EGR	6.122	1.581	5.529	3	0	3.822
CDC5L	LHX3	7.159	1.682	5.477	23	0	4.175
SPI1	MAF	5.59	0.147	5.444	5	0	5.788
PPARA:RXRA	SREBF1	6.96	1.537	5.424	19	0	4.918
HNF1A	CDX	6.645	2.292	5.39	13	0	3.347
RAR:RXR:NR2F:NR1	ESRRA	7.623	2.25	5.373	8	0	4.803
ZBTB16	LHX3	8.342	3.008	5.333	5	0	3.398
STAT1	NFKB	6.242	0.936	5.305	12	0	4.317
KIF22:MAZ	SPZ1	10	4.767	5.233	3	0	4.346
PBX1	NKX2-5	6.389	1.204	5.185	4	0	4.852
STAT1	IKZF2	9.661	4.488	5.173	26	0	4.772
NKX2-2	LHX3	5.17	0	5.17	13	0	3.777
MYB	RREB1	5.169	0	5.169	3	0	4.356
FOXA	AIRE	8.945	3.844	5.101	12	0	4.189
SRY	NKX6-1	6.234	2.55	5.079	6	0	3.536
PPARA:RXRA	ZNF148	7.589	2.519	5.07	1	0	4.648
NR1H4	RORA	7.671	2.606	5.065	8	0	5.339
ONECUT	NKX6-2	8.504	3.438	5.065	54	0	2.615
PPARG	LEF1:TCF	7.607	2.549	5.058	9	0	5.496
STAT1	IKZF1	8.062	3.066	4.996	17	0	4.784
HNF1	ABCD4:VSX2	7.126	3.004	4.953	14	0	4.595
BHLHB	LMO2	4.95	0	4.95	9	0	5.609
TAL1:TCF4	YY1	5.392	0.571	4.885	23	0	6.027
EGR4	KIF22:MAZ	8.765	3.9	4.865	1	0	5.116
EGR	HIC1	6.793	3.976	4.864	5	0	4.085
NR3C1	SOX2	4.996	0.385	4.808	2	0	4.876
PAX4	KLF4	9.488	4.714	4.774	6	0	5.227
STAT1	PRDM1	6.448	1.68	4.769	13	0	5.077
HOXA4	ALX1	8.056	3.296	4.76	30	0	3.988
SPI1	KLF4	4.745	0	4.745	2	0	5.066
AIRE	LHX3	6.071	1.327	4.743	2	0	3.784
FOX	ZBTB16	5.144	0.431	4.713	8	0	3.654
STAT6	PRDM1	9.5	4.806	4.694	2	0	5.15
POU3F2	CDC5L	10	5.315	4.685	33	0	5.466
FOXO1	IRF1	5.794	1.159	4.635	3	0	3.548
POU3F2	ABCD4:VSX2	6.853	2.236	4.616	17	0	4.477
STAT3	NFKB	4.758	0.218	4.54	29	1	5.125
FOX	PAX2	10	5.496	4.504	25	0	4.496
TBP	OCT4	5.632	1.129	4.503	12	0	3.354
MYOD1	TGIF1	5.425	1.021	4.482	19	0	5.353
HNF1A	AIRE	5.181	2.214	4.449	3	0	4.627
PAX4	KIF22:MAZ	6.746	2.302	4.444	6	0	3.811
IRF2	PRDM1	9.834	5.392	4.442	21	0	7.508
STAT5A	IRF	10	5.574	4.426	35	0	4.125
EN1	PRRX2	10	5.597	4.403	18	0	4.362
NR2F	ESRRA	10	5.597	4.403	33	0	5.786
STAT3	IKZF1	9.537	5.136	4.4	27	0	5.616
HNF4A	PAX6	6.558	2.167	4.391	2	0	4.479
GTF2I	PATZ1	5.634	1.265	4.369	7	0	5.09
RREB1	ZIC2	6.486	2.134	4.352	34	0	3.705
PPARA:RXRA	ZIC2	5.781	1.434	4.346	6	0	3.673
EGR4	PATZ1	4.831	0.487	4.345	2	0	4.713
FOXP1	NKX3-1	5.485	1.169	4.316	8	0	3.907
LEF1:TCF	SOX3	4.298	0	4.298	13	0	5.628
FOXD3	DBP	4.526	0.258	4.268	3	0	3.493
LEF1:TCF	SOX2	4.599	0.682	4.232	19	0	5.995
PRRX2	NKX3-1	6.398	2.274	4.124	51	0	4.976
PRRX2	POU6F1	8.99	4.878	4.112	38	0	5.181
SOX3	CUX1	4.112	0	4.112	3	0	4.466
MYOD1	MEIS1	5.008	0.903	4.106	12	0	4.621
USF	ZEB1	4.252	0.894	4.095	11	0	5.051
NKX2-1	NKX2-2	5.637	1.932	4.086	16	0	5.681
ALX1	POU6F1	6.617	2.536	4.082	35	0	4.788
ONECUT	NKX6-1	5.494	1.428	4.066	26	0	5.044
IRF1	NANOG	4.576	0.526	4.05	13	0	4.613
PPARG	LEF1	4.456	0.908	4.04	1	0	6.272
SOX5	OCT4	4.034	0.705	4.034	4	0	4.452
OCT:POU2F	PAX4	4.026	0.001	4.026	5	0	3.632
HOXA4	LHX3	6.093	2.08	4.012	3	0	2.87
NKX2-2	ALX1	4.208	0.197	4.012	1	0	3.023
ELF:ELK:ETS:FLI1:GABP	MAF	7.909	3.898	4.01	19	1	5.951
POU2F1	IRF1	3.985	0.907	3.985	1	0	3.158
FOXJ2	NKX6-1	7.668	3.701	3.967	5	0	3.889
FOXC1	ZBTB16	4.945	0.998	3.947	3	0	5.095
PRRX2	ALX1	10	6.062	3.938	41	0	6.111
STAT1	IRF2	5.502	1.584	3.917	1	1	4.405
EGR4	GTF2I	4.295	0.385	3.911	1	0	4.744
AIRE	NANOG	4.361	0.455	3.907	4	0	2.751
PAX	STAT6	5.134	1.246	3.888	13	0	4.502
PPAR	ESRRA	9.31	5.427	3.883	12	0	5.49
RAR:RXR:THR	RORA	5.11	1.247	3.863	24	0	5.87
GLI	ZNF148	4.478	0.621	3.858	9	0	5.898
NR3C1	HSF1	5.098	1.243	3.854	7	0	4.968
FOX	ONECUT	9.667	5.815	3.852	52	0	5.824
FOXF1:FOXJ1	POU2F1	4.628	1.78	3.849	30	0	4.342
OCT:POU2F	RFX1	3.841	0	3.841	2	0	3.801
FOXF1:FOXJ1	NKX6-1	6.565	2.728	3.837	16	0	4.592
MZF1	PRDM1	6.128	2.353	3.775	1	0	4.227
ONECUT	FOXL1	9.972	6.203	3.769	36	0	4.924
FOX	NKX6-1	6.653	2.895	3.758	2	0	2.964
FOXI1	ZBTB16	4.324	0.598	3.725	2	0	3.443
TAL1:TCF4	LMO2	3.739	0.027	3.712	5	1	6.428
FOXL1	NKX6-1	5.003	1.327	3.676	8	0	2.525
PDX1	TLX2	3.659	0	3.659	3	0	4.294
ABCD4:VSX2	NKX2-5	10	6.355	3.645	18	0	6.006
POU3F1	NKX2-5	4.705	1.064	3.642	2	0	4.456
POU2F1	FOXA	10	6.375	3.626	18	0	4.411
CUX1	FOXI1	4.292	0.676	3.616	3	0	3.075
NKX6-1	MSX1	5.784	2.185	3.599	2	0	4.896
HIC1	KIF22:MAZ	3.957	1.132	3.589	9	0	3.256
POU3F2	ONECUT	7.737	4.151	3.586	53	0	4.194
STAT6	HOXA4	3.621	0.037	3.584	2	0	3.354
HNF1A	ZBTB16	7.861	4.278	3.583	16	0	5.083
IRF1	FOXP1	3.964	0.392	3.571	7	0	5.546
STAT1	REL	7.343	3.779	3.565	7	0	4.864
SRY	DBP	3.563	0	3.563	1	0	2.164
OCT:POU2F	NFIL3	3.544	0	3.544	3	0	4.729
FOXO3	NANOG	10	6.472	3.528	25	0	5.604
EGR	RREB1	7.232	3.733	3.499	6	0	4.393
CDX	NKX2-5	4.225	0.728	3.498	4	0	3.413
PAX4	ZNF148	10	6.506	3.494	9	0	5.111
FOXO4	AIRE	5.851	2.366	3.486	7	0	3.623
POU3F1	CDX	3.963	0.49	3.472	8	0	3.269
TEF	FOXD1	10	6.536	3.464	16	0	6.393
FOXF1:FOXJ1	ZBTB16	4.297	0.842	3.454	15	0	3.704
FOXD3	AIRE	6.152	2.7	3.452	2	0	4.487
STAT5A	IRF1	5.614	2.465	3.424	5	0	3.834
PPARA:RXRA	PAX4	10	6.587	3.413	13	0	4.343
SP1	MZF1	4.698	1.289	3.409	8	0	4.656
CUX1	POU6F1	7.95	4.557	3.393	29	0	5.02
ZBTB16	OCT4	3.375	0.458	3.375	15	0	3.557
IKZF1	PITX2	7.008	3.634	3.374	21	0	5.041
SOX5	NANOG	5.05	1.686	3.364	19	0	5.777
STAT4	IKZF1	5.298	1.939	3.358	4	0	4.478
HNF4A	KLF4	4.902	1.565	3.337	6	0	2.392
VDR	SP1	4.278	0.946	3.332	6	0	3.562
BHLHB	ZEB1	3.833	0.513	3.319	7	0	3.873
POU2F1	HSF1	5.299	1.98	3.319	20	0	4.934
NR2F	MZF1	3.415	0.102	3.313	1	0	3.488
OCT:POU2F	HMGA	3.416	0.16	3.306	6	1	4.054
IRF1	ZBTB16	3.571	0.281	3.29	1	0	2.643
ONECUT	FOXI1	6.653	3.364	3.289	46	0	4.102
PBX1	LHX3	10	6.718	3.282	55	0	4.612
ZNF423	T:BRACH	3.26	0	3.26	1	0	5.933
GFI1B	ONECUT	5.794	2.568	3.226	9	0	6.029
LEF1:TCF	SRY	3.217	0	3.217	5	0	4.33
RREB1	SPZ1	7.596	4.384	3.212	8	0	3.747
LHX3	OCT4	3.415	0.38	3.209	10	0	2.939
TAL1	YY1	3.218	0.017	3.202	12	0	5.312
PAX4	ZBTB16	3.953	0.754	3.199	8	0	3.019
PBX1	CDC5L	3.169	0	3.169	4	0	3.313
CDX	FOXQ1	9.045	5.889	3.156	6	0	4.055
FOXD3	FOXD1	10	6.845	3.155	15	0	6.364
HNF4A	PATZ1	3.252	0.105	3.147	6	0	3.532
ETFA:TEAD2	SPZ1	5.18	2.041	3.138	1	0	4.639
FOXF1:FOXJ1	LHX3	5.728	2.599	3.129	21	0	4.171
STAT6	ZNF384	4.856	1.747	3.109	7	0	4.888
FOXL1	LHX3	5.768	2.661	3.107	15	0	2.779
STAT4	NFKB:RELA	3.096	0.092	3.096	1	0	3.808
PBX1	AIRE	8.387	5.296	3.091	1	0	4.978
FOXF1	ZBTB16	4.626	1.552	3.074	5	0	3.984
FOXD3	ONECUT	8.351	5.297	3.055	36	0	5.15
FOXL1	ZBTB16	4.074	1.021	3.053	16	0	4.327
NKX2-5	ALX1	10	6.951	3.049	15	0	4.227
FOXJ2	NANOG	5.428	2.386	3.042	2	0	3.961
AIRE	FOXI1	8.439	5.433	3.006	2	0	4.697
GLI	KLF12	4.751	1.77	2.981	1	0	3.481
SOX5	DBP	2.979	0	2.979	1	0	3.805
LEF1	SOX2	2.978	0	2.978	7	0	5.872
GFI1	CDC5L	2.965	0	2.965	1	0	4.278
NKX6-2	NKX6-1	10	7.035	2.965	51	0	5.729
POU3F1	STAT5A	8.167	5.205	2.962	9	0	4.11
PRRX2	NKX6-1	10	7.038	2.962	30	0	6.538
IKZF2	IKZF1	10	7.039	2.961	30	0	5.763
FOX	DBP	10	7.041	2.959	6	0	4.517
SRY	ZBTB16	3.947	0.995	2.953	12	0	3.106
FOXI1	OCT4	6.34	3.392	2.948	4	0	4.291
SPZ1	KLF4	10	7.054	2.946	3	0	4.518
IKZF2	HOXA3	3.532	0.607	2.924	4	0	3.207
ESR	NR5A1	6.448	3.53	2.919	18	0	4.626
PDX1	HOXA4	4.261	1.344	2.917	9	0	4.633
SOX3	NANOG	10	7.089	2.911	8	0	6.333
EVI1	NKX2-2	2.904	0.081	2.904	1	0	2.914
PRDM1	SPZ1	3.329	0.427	2.902	1	0	3.715
CDC5L	POU6F1	4.815	1.921	2.894	6	0	3.909
POU2F1	TLX2	4.298	1.436	2.862	20	1	5.019
ELK1	STAT6	5.406	2.549	2.857	10	0	4.912
POU3F1	MSX1	3.603	0.765	2.838	1	0	3.871
PRRX2	OCT4	2.827	0	2.827	3	0	3.212
ALX1	MSX1	3.037	0.21	2.826	5	0	3.597
