# Supplementary material for: coTRaCTE predicts co-occurring transcription factors within cell-type specific enhancers
Source: PLoS Comput Biol. 2018 Aug 24;14(8):e1006372. doi: 10.1371/journal.pcbi.1006372 (PMC6126874; doi:10.1371/journal.pcbi.1006372)
Supplement: S3 File — Predicted co-occurring TF pairs in separate files for each cell type. The columns show the following: TF 1 name, TF 2 name, − log10(p-valueCTS), − log10(p-valueubiq), Ll score, frequency of the TF pair in other cell types, known PPI (1 = yes, 0 = no), motif similarity MOSTA. (ZIP) [file pcbi.1006372.s016.zip › File_BA_renal_glomerular_endothelial.csv]

TF1	TF2	log_pvalue_CTS	log_pvalue_ubiq	L_score	frequency	PPI	motif_similarity
ELF:ELK:ETS:FLI1:GABP	NANOG	10	0	10	7	0	4.429
GATA1	EVI1	10	4.338	10	19	0	5.727
STAT5A	REL	10	2.599	9.938	21	0	4.441
STAT1	RELA	10	2.229	9.901	27	1	5.171
FOXO3	BPTF	10	0.241	9.759	54	0	5.205
STAT1	REL	10	3.379	9.681	7	0	4.864
POU2F1	POU1F1	10	6.114	9.644	8	0	4.545
FOXA	NKX6-2	10	2.757	9.609	33	0	4.391
LEF1:TCF	NANOG	10	0.398	9.602	19	0	5.569
TAL1:TCF3	ZEB1	10	2.266	9.573	37	0	6.698
FOXJ2	ONECUT	10	0.44	9.56	52	0	4.253
ALX1	LHX3	10	0.471	9.529	59	0	5.901
STAT5A	NFKB:RELA	9.811	0.838	9.529	26	0	4.241
POU2F1	NKX3-1	10	1.255	9.399	43	0	3.255
FOXF1:FOXJ1	HNF1	9.643	0.517	9.36	24	0	4.164
LEF1:TCF	SOX2	10	0.704	9.296	19	0	5.995
PAX6	RORA	9.152	0.168	8.984	15	0	6.295
HNF1	FOXA	9.392	2.416	8.926	50	0	3.778
STAT1	NFKB:RELA	10	1.397	8.868	12	1	4.473
ONECUT	NKX6-2	10	1.149	8.851	54	0	2.615
FOX	ONECUT	10	1.264	8.736	52	0	5.824
CDX	TBP	10	3.18	8.716	43	0	4.477
FOXF1	TBP	10	3.813	8.714	35	0	5.693
FOXJ2	TEF	8.733	0.05	8.683	55	0	4.574
FOXO4	BPTF	10	2.727	8.675	54	0	5.44
POU2F1	HOXA4	10	1.341	8.659	57	0	3.804
GATA6	EVI1	10	4.04	8.63	16	0	5.122
POU2F1	TBP	10	1.602	8.578	53	1	3.763
PAX4	ALX1	8.618	0.067	8.551	49	0	4.805
HNF1A	NKX6-2	10	1.46	8.54	47	0	4.723
CEBP	NFIL3	10	6.458	8.485	18	0	5.675
PRRX2	POU6F1	10	1.578	8.422	38	0	5.181
FOX	NKX6-2	10	1.654	8.346	47	0	4.586
FOXJ2	POU2F1	8.621	1.394	8.343	50	0	3.35
NKX6-2	NKX3-1	10	1.661	8.339	47	0	4.349
POU2F1	NKX6-2	10	3.329	8.339	38	0	4.259
PAX2	FOXI1	10	1.729	8.271	24	0	5.053
BHLHB	NKX2-5	8.189	0	8.189	31	0	4.158
FOXA	ONECUT	10	3.127	8.188	45	1	4.694
STAT6	REL	8.115	0.025	8.115	13	0	4.801
CDX	NKX6-2	10	1.969	8.031	53	0	4.093
ONECUT	FOXL1	10	2.03	7.97	36	0	4.924
POU6F1	LHX3	10	2.043	7.957	44	0	5.793
POU2F1	NKX2-5	10	2.048	7.952	47	0	4.151
SOX5	PBX1	7.9	0	7.9	46	0	4.814
ETV4	MAF	9.332	1.526	7.806	11	0	5.879
HNF1	PRRX2	10	3.353	7.802	41	0	5.009
FOXF1:FOXJ1	CDX	9.667	1.878	7.789	31	0	3.855
ONECUT	FOXI1	10	2.242	7.758	46	0	4.102
PBX1	ONECUT	10	3.462	7.758	39	0	5.968
TBP	FOXP1	7.716	0	7.716	22	0	5.321
FOXF1	FOXP1	9.853	2.143	7.71	25	0	7.624
PAX6	ESRRA	8.229	0.57	7.659	23	0	5.921
MEF2A	FOXL1	9.675	2.288	7.61	30	0	5.808
PAX4	NKX6-1	8.728	1.172	7.556	30	0	4.384
FOXI1	TEF	9.061	1.51	7.551	49	0	5.188
IRF1	NKX2-5	10	3.287	7.549	42	0	4.679
FOXP1	FOXL1	10	2.482	7.518	25	0	7.45
RORA	NR5A1	10	2.524	7.476	46	0	5.578
FOXD3	NKX6-2	10	2.557	7.443	19	0	4.212
FOXF1:FOXJ1	ONECUT	9.186	1.787	7.4	18	0	4.235
STAT5A	NFKB1	7.561	0.175	7.387	26	0	3.812
PBX1	POU1F1	10	2.623	7.377	48	0	4.306
STAT1	NANOG	10	5.813	7.355	25	0	4.588
MEF2A	NKX6-2	8.82	2.632	7.341	42	0	4.842
POU3F2	LHX3	10	2.667	7.333	40	0	5.456
PBX1	LHX3	10	2.724	7.276	55	0	4.612
POU2F1	FOXL1	10	2.729	7.271	43	0	3.703
TBP	POU6F1	10	3.163	7.26	18	0	5.517
HNF1	NKX6-2	10	4.388	7.212	15	0	4.335
FOXO4	FOXP1	10	5.341	7.205	12	0	5.707
FOXF1:FOXJ1	PBX1	7.23	0.049	7.181	19	0	4.144
SOX3	NANOG	10	2.838	7.162	8	0	6.333
FOXD3	CDX	10	2.845	7.155	40	0	3.629
FOXO1	BPTF	10	2.88	7.12	42	0	5.142
POU3F2	NKX2-5	7.661	0.549	7.112	41	0	4.511
MEF2A	HOXA4	9.92	2.973	7.102	17	0	5.514
ABCD4:VSX2	NKX6-2	10	2.98	7.02	46	0	5.947
HOXA4	ALX1	8.146	1.135	7.011	30	0	3.988
NR3C1	SOX3	6.994	0.01	6.984	12	0	4.886
STAT1	IKZF2	8.132	1.645	6.912	26	0	4.772
ELF2	EP300	9.94	3.033	6.907	7	0	5.074
STAT1	PRDM1	7.927	2.199	6.845	13	0	5.077
FOXJ2	PAX2	10	3.159	6.841	19	0	4.991
FOXF1:FOXJ1	SOX5	6.813	0	6.813	10	0	5.383
SRY	FOXD1	7.4	1.385	6.791	20	0	5.493
FOXQ1	TEF	7.284	0.503	6.781	42	0	5.159
POU2F1	NFIL3	7.4	0.7	6.723	39	0	4.355
STAT5A	RELA	6.972	1.777	6.679	29	0	4.993
POU2F1	CDC5L	7.635	2.863	6.678	7	0	3.757
NKX6-2	HOXA4	7.507	0.842	6.665	48	0	4.466
FOXF1:FOXJ1	NKX6-2	7.561	0.91	6.652	23	0	4.015
NKX6-2	NKX6-1	10	3.358	6.642	51	0	5.729
POU2F1	HLF	7.891	1.274	6.617	27	0	4.022
POU3F2	TBP	6.714	1.518	6.566	45	1	4.409
FOXA	TEF	6.54	1.724	6.54	32	0	4.446
NKX2-5	HOXA3	7.649	1.112	6.537	37	0	4.493
HOXA4	HOXA3	10	3.498	6.502	44	0	3.508
FOXF1	CDX	8.395	1.9	6.495	25	0	4.174
HNF1	FOXP1	10	3.544	6.456	12	0	4.763
NKX2-5	HOXA4	7.704	1.252	6.452	7	0	3.847
PAX4	NKX6-2	10	3.587	6.413	38	0	4.449
PRRX2	NKX3-1	7.581	1.236	6.346	51	0	4.976
CDX	NKX3-1	7.252	0.909	6.343	17	0	3.834
TBP	LHX3	6.382	0.132	6.336	32	0	2.617
PAX4	HOXA4	10	3.677	6.323	32	0	4.269
POU1F1	TEF	8.048	2.248	6.321	14	0	4.564
FOXJ2	NKX6-2	10	3.691	6.309	15	0	5.018
OCT4	NANOG	9.326	5.636	6.299	16	0	5.881
CDX	FOXL1	10	3.714	6.286	32	0	4.661
POU2F1	HNF1	6.247	0.74	6.247	57	0	3.721
FOXF1	TEF	10	3.758	6.242	15	0	5.463
FOXJ2	HNF1	7.501	2.213	6.239	37	0	4.089
STAT6	NFKB:RELA	6.229	0.176	6.229	7	1	4.409
ARNT	NKX2-5	6.225	0	6.225	10	0	0.349
POU3F2	CDX	7.317	1.657	6.218	44	0	4.056
TBP	TEF	10	3.793	6.207	43	0	4.047
BHLHB	IRF1	7.109	0.907	6.202	31	0	5.279
TBP	NKX6-2	10	3.8	6.2	28	0	4.675
POU2F1	TLX2	7.785	1.618	6.167	20	1	5.019
FOXO1	SOX2	10	3.835	6.165	37	0	4.209
POU2F1	PAX4	6.774	1.036	6.119	51	0	3.969
NR6A1	NR5A1	10	3.885	6.115	44	0	6.48
FOXJ2	CDX	10	3.926	6.074	49	0	3.677
ONECUT	FOXP1	6.826	0.788	6.039	26	0	5.042
SOX5	SOX2	7.96	1.931	6.029	11	0	6.301
FOXO3	NANOG	10	3.978	6.022	25	0	5.604
ESR	NR5A1	8.31	2.295	6.015	18	0	4.626
HNF1A	PBX1	6.332	1.085	5.979	30	0	4.215
TBP	FOXA	5.968	1.172	5.968	25	0	4.514
TBX5	TGIF1	6.679	0.727	5.952	12	0	5.199
HOXA3	ALX1	6.9	1.011	5.89	5	0	3.617
RORA	NR6A1	10	4.127	5.873	27	0	6.767
POU3F2	NKX3-1	6.27	1.348	5.864	29	0	4.037
FOXQ1	FOXP1	10	4.149	5.851	12	0	6.35
CUX1	POU1F1	5.828	1.804	5.828	26	0	3.417
ABCD4:VSX2	ALX1	10	4.215	5.785	22	0	5.865
PRRX2	ALX1	10	4.252	5.748	41	0	6.111
NKX6-2	POU6F1	10	4.254	5.746	37	0	5.278
FOXF1:FOXJ1	TBP	5.733	0.169	5.733	19	0	4.412
FOXJ2	DBP	5.994	1.201	5.723	4	0	4.072
TEF	FOXL1	10	4.315	5.685	15	0	5.075
PAX6	ESR	7.255	1.583	5.672	12	0	5.611
FOX	PAX2	8.375	2.735	5.64	25	0	4.496
FOXO1	FOXP1	10	5.52	5.639	10	0	5.628
HNF1	FOXL1	9.242	3.625	5.616	41	0	4.793
CDX	ONECUT	7.92	2.308	5.612	22	0	4.504
POU3F2	PRRX2	7.23	1.639	5.59	42	0	5.123
FOXD3	ONECUT	10	4.418	5.582	36	0	5.15
FOX	HNF1	5.893	1.045	5.566	44	0	4.035
FOXD3	ZNF384	7.182	1.625	5.557	16	0	4.035
STAT6	RELA	5.954	0.42	5.533	11	1	4.938
POU3F2	ALX1	10	4.52	5.48	5	0	4.736
CDX	FOXP1	10	4.525	5.475	7	0	5.47
FOXJ2	POU3F2	6.491	2.248	5.474	20	0	4.407
PDX1	ALX1	6.087	0.642	5.445	36	0	5.262
EGR2	RREB1	5.44	0	5.44	22	0	4.122
FOXF2	SOX5	9.821	4.407	5.414	9	0	5.609
STAT1	NFKB	6.431	1.033	5.398	12	0	4.317
LEF1	NANOG	5.37	0	5.37	7	0	5.416
FOXJ2	TBP	6.913	1.741	5.362	41	0	4.181
NKX6-2	NKX2-5	5.354	0	5.354	56	0	4.77
STAT6	IKZF1	5.664	0.341	5.346	8	0	4.98
FOXO3	FOXP1	10	4.656	5.344	27	0	6.157
HNF1	NKX6-1	8.764	3.426	5.338	37	0	5.251
HNF1A	PRRX2	8.521	3.964	5.326	32	0	5.269
EN1	ALX1	5.814	0.499	5.314	30	0	3.72
NKX6-2	PDX1	5.643	0.336	5.307	31	0	5.504
HNF1	TBP	5.367	0.223	5.257	44	0	3.381
CUX1	ALX1	5.649	1.271	5.254	30	0	4.491
FOXD3	NKX6-1	6.307	1.108	5.199	25	0	4.125
PAX4	MEF2A	6.891	1.694	5.197	9	0	4.337
CUX1	LHX3	5.998	1.654	5.192	52	0	4.98
STAT5A	HSF1	5.792	0.601	5.191	27	0	4.381
POU3F2	PBX1	5.824	0.679	5.17	47	0	3.869
POU3F2	CDC5L	10	4.833	5.167	33	0	5.466
MEF2A	HNF1	10	5.729	5.141	13	0	4.629
POU2F1	HOXA5	5.411	0.276	5.134	16	0	5.622
FOX	PBX1	5.206	0.083	5.123	24	0	4.314
NKX6-2	ALX1	10	4.877	5.123	49	0	4.954
STAT3	NFKB1	8.054	2.933	5.121	41	1	4.73
FOXF1	ONECUT	5.443	0.36	5.083	24	0	3.974
NKX6-2	FOXI1	10	4.952	5.048	19	0	5.206
POU2F1	FOXI1	7.284	3.221	5.028	35	0	4.621
POU3F2	FOXL1	6.529	1.824	5.021	28	0	4.635
SPI1	MAF	5.172	0.16	5.012	5	0	5.788
ELF1	STAT1	5.002	0	5.002	5	0	5.269
HNF1	NKX3-1	4.997	1.291	4.997	54	0	4.048
CDC5L	TEF	4.984	0	4.984	35	0	4.146
HNF1A	POU6F1	5.362	0.39	4.972	25	0	3.945
HNF1A	ALX1	4.967	0	4.967	44	0	4.481
FOXF1:FOXJ1	MEF2	7.255	2.31	4.944	2	0	4.454
RAR:RXR:THR	RORA	8.823	3.915	4.908	24	0	5.87
NKX6-2	FOXP1	5.887	1.016	4.871	15	0	4.88
CEBP	NKX6-2	4.856	1.404	4.856	1	0	3.171
EN1	HOXA3	6.659	1.818	4.841	32	0	4.16
MZF1	KLF12	7.478	2.639	4.839	25	0	3.618
POU1F1	NKX3-1	5.223	0.394	4.829	36	0	3.893
NR2F	ESRRA	10	5.184	4.816	33	0	5.786
FOXJ2	PBX1	5.334	0.55	4.784	21	0	3.6
FOXF1:FOXJ1	NKX6-1	6.263	1.483	4.78	16	0	4.592
PBX1	PRRX2	5.549	1.661	4.78	32	0	5.191
FOXL1	BPTF	5.399	0.65	4.749	2	0	3.705
POU3F2	PDX1	7.518	2.778	4.74	13	0	4.531
POU3F2	CUX1	5.538	0.802	4.736	34	0	4.213
ELF:ELK:ETS:FLI1:GABP	MAF	10	5.277	4.723	19	1	5.951
HNF1A	POU1F1	6.193	1.489	4.704	14	0	3.864
CDX	FOXI1	7.777	3.087	4.69	31	0	4.025
FOXF1	SRY	10	5.425	4.67	5	0	5.515
NKX6-2	PRRX2	10	5.341	4.659	24	0	5.835
FOXF2	FOXP1	4.724	0.073	4.651	21	0	6.987
ZEB1	ZNF238	10	5.35	4.65	26	0	7.519
PRRX2	NKX6-1	10	5.383	4.617	30	0	6.538
PDX1	CDC5L	4.61	0	4.61	27	0	5.169
ELF1	STAT5A	10	5.407	4.593	1	0	5.418
POU2F1	NKX6-1	4.583	0.891	4.583	37	0	4.134
STAT5A	NFATC	5.943	2.066	4.578	13	0	5.605
HSF1	ZNF238	5.533	0.966	4.568	30	0	5.492
POU2F1	PBX1	4.562	0.788	4.562	28	0	3.153
STAT1	NFATC	4.561	0	4.561	10	0	5.798
MEF2A	CUX1	6.436	1.905	4.531	3	0	3.693
HNF4A	LEF1	6.657	2.136	4.521	3	0	6.034
HNF1A	ONECUT	4.561	0.043	4.519	14	0	4.51
PAX4	ABCD4:VSX2	10	5.487	4.513	9	0	5.963
ONECUT	FOXC1	4.561	0.056	4.506	36	0	4.405
CDC5L	ZBTB16	4.968	0.503	4.466	22	0	5.013
PAX4	HNF1	10	5.938	4.427	17	0	4.545
MEF2	FOXP1	4.603	0.181	4.423	18	0	5.986
CDX	HOXA9:MEIS1	5.96	1.55	4.41	7	0	5.101
STAT5B	HSF1	4.668	0.548	4.377	25	0	5.665
HNF4A	TFAP2A	4.376	0	4.376	25	0	3.416
SOX5	FOXA	6.782	2.426	4.357	6	0	5.023
FOX	FOXP1	10	5.651	4.349	9	0	6.315
CDX	ALX1	4.87	0.523	4.346	7	0	3.353
PAX6	NR5A1	4.345	0	4.345	7	0	5.435
HNF4A	NR6A1	10	5.663	4.337	22	0	5.075
NR1	ITGAL	4.472	0.142	4.329	14	0	4.397
FOXF1:FOXJ1	TEF	4.922	0.627	4.295	29	0	4.9
FOXQ1	BPTF	5.78	1.511	4.269	3	0	3.832
POU2F1	TEF	10	5.738	4.262	16	0	4.11
PDX1	TEF	4.425	0.188	4.237	5	0	4.058
MYF:MYOD:TCF	SREBF1	5.7	1.466	4.235	10	0	5.437
NKX6-2	FOXC1	7.591	3.418	4.173	29	0	5.49
EN1	NKX3-1	4.256	0.088	4.168	33	0	3.852
ABCD4:VSX2	TLX2	5.471	1.304	4.167	35	0	5.029
PBX1	FOXP1	4.167	0	4.167	20	0	5.065
ETS1	STAT6	9.341	5.191	4.15	11	1	5.778
POU3F2	ABCD4:VSX2	7.155	3.008	4.147	17	0	4.477
POU3F2	HOXA3	6.7	2.559	4.141	5	0	3.778
HNF1	FOXQ1	6.381	2.248	4.132	18	0	4.677
EN1	NFIL3	4.216	0.106	4.11	37	0	3.973
FOXD3	PBX1	4.958	1.08	4.076	25	0	4.378
HNF4A	TFAP2C	4.065	0	4.065	29	0	3.697
STAT4	TEAD1	6.924	2.859	4.064	8	0	4.835
POU3F2	ONECUT	5.722	1.659	4.063	53	0	4.194
TAL1:TCF3	YY1	4.049	0.569	4.049	36	0	5.744
ETS1	NANOG	4.039	0	4.039	2	0	4.304
ELF2	STAT1	4.586	0.573	4.013	2	0	5.659
SOX5	NANOG	3.994	0	3.994	19	0	5.777
PAX4	NKX3-1	3.985	0.173	3.985	10	0	3.364
FOXJ2	SOX5	4.877	0.893	3.984	34	0	5.451
GATA6	LMO2	10	6.03	3.97	14	0	5.703
IKZF2	IKZF1	10	6.054	3.946	30	0	5.763
EVI1	OCT4	3.94	0	3.94	3	0	3.063
FOXA	NKX3-1	4.126	0.238	3.914	27	0	3.768
FOXO3	AIRE	3.9	0	3.9	3	0	3.328
USF	NKX2-5	3.896	0.035	3.862	5	0	5.488
NR1	RORA	10	6.163	3.837	10	0	6.112
FOXP1	SOX2	3.833	0	3.833	42	0	4.972
POU3F2	NKX6-2	10	6.174	3.826	14	0	4.46
POU1F1	ZBTB16	3.81	0.398	3.81	2	0	3.144
HNF1A	TBP	3.805	0.192	3.805	41	0	3.262
NFKB1	NFATC	6.308	2.523	3.785	10	0	4.93
LEF1	SOX2	3.774	0	3.774	7	0	5.872
FOXJ2	FOXP1	10	6.227	3.773	13	0	6.12
TEF	POU6F1	4.888	1.158	3.73	30	0	4.615
SREBF1	ZIC1	5.887	2.162	3.726	11	0	4.287
ELF1	MAF	3.721	0	3.721	3	0	6.387
STAT5A	NANOG	6.123	2.405	3.717	7	0	3.815
HNF1A	ZBTB16	5.006	1.295	3.71	16	0	5.083
FOXO4	PAX2	6.849	3.145	3.704	15	0	4.405
STAT1	NFKB1	3.702	0.014	3.702	19	0	3.822
FOXF1:FOXJ1	BPTF	4.978	1.281	3.697	11	0	4.734
STAT6	KLF4	7.098	3.436	3.662	1	0	5.178
MYC:MAX	LMO2	4.988	1.335	3.652	18	0	3.481
SOX5	HOXA3	3.729	0.079	3.65	3	0	3.389
NKX6-2	LHX3	10	6.359	3.641	9	0	6.139
ESR	NR6A1	10	6.376	3.624	8	0	6.01
ABCD4:VSX2	NKX2-5	10	6.394	3.606	18	0	6.006
CDX	FOXC1	4.007	0.431	3.601	17	0	3.949
USF1	LMO2	3.861	0.268	3.593	1	0	5.505
FOXF1	POU6F1	4.168	0.585	3.583	21	0	5.561
PPARG	ESR	10	6.422	3.578	24	0	5.822
POU2F1	HSF1	5.626	2.058	3.568	20	0	4.934
ELF2	MAF	4.266	0.715	3.551	5	0	5.684
PAX4	LHX3	10	6.45	3.55	7	0	5.807
NKX3-1	POU6F1	4.636	1.103	3.534	31	0	4.87
STAT5B	HMGA	6.727	3.202	3.525	4	0	4.032
FOXF1	PAX2	7.86	4.354	3.506	29	0	5.354
CUX1	EN1	5.711	2.215	3.496	6	0	3.26
ALX1	POU6F1	6.229	2.74	3.489	35	0	4.788
STAT	TLX2	3.483	0	3.483	1	0	4.026
CREB1:CREM	PAX6	3.469	0	3.469	1	0	4.277
FOXF1:FOXJ1	PAX2	10	6.534	3.466	10	0	5.431
FOXL1	POU6F1	5.946	2.481	3.465	28	0	5.461
STAT3	KLF4	4.33	0.874	3.456	2	0	4.643
OCT4	SOX2	7.146	3.694	3.452	27	0	5.798
NR1H4	ESRRA	4.435	1.019	3.416	9	0	5.172
