# Supplementary material for: coTRaCTE predicts co-occurring transcription factors within cell-type specific enhancers
Source: PLoS Comput Biol. 2018 Aug 24;14(8):e1006372. doi: 10.1371/journal.pcbi.1006372 (PMC6126874; doi:10.1371/journal.pcbi.1006372)
Supplement: S3 File — Predicted co-occurring TF pairs in separate files for each cell type. The columns show the following: TF 1 name, TF 2 name, − log10(p-valueCTS), − log10(p-valueubiq), Ll score, frequency of the TF pair in other cell types, known PPI (1 = yes, 0 = no), motif similarity MOSTA. (ZIP) [file pcbi.1006372.s016.zip › File_BB_renal_tubule_epithelial.csv]

TF1	TF2	log_pvalue_CTS	log_pvalue_ubiq	L_score	frequency	PPI	motif_similarity
HNF1	NKX2-5	10	0	10	19	0	4.114
HNF1	NKX6-2	10	1.189	10	15	0	4.335
HNF1A	ABCD4:VSX2	10	0.954	10	10	0	5.093
HNF1A	LHX3	10	3.141	10	7	0	5.779
HNF1A	NKX6-2	10	0	10	47	0	4.723
NKX6-2	NKX2-5	10	0	10	56	0	4.77
HNF1	ABCD4:VSX2	10	1.531	9.998	14	0	4.595
HNF1A	CUX1	9.866	0.403	9.866	5	0	4.706
HNF1	PRRX2	10	0.303	9.8	41	0	5.009
CDX	FOXC1	9.863	0.477	9.718	17	0	3.949
POU2F1	PAX4	10	1.372	9.637	51	0	3.969
HNF1A	PRRX2	10	1.504	9.602	32	0	5.269
HNF1	LHX3	10	1.226	9.519	5	0	5.453
EN1	ALX1	10	0.517	9.483	30	0	3.72
FOXJ2	TEF	10	0.578	9.422	55	0	4.574
POU2F1	HOXA4	10	0.841	9.336	57	0	3.804
PAX4	NKX2-5	10	0.737	9.263	19	0	3.499
FOXJ2	POU2F1	10	3.777	9.248	50	0	3.35
HNF1A	NKX2-5	9.224	0	9.224	6	0	4.691
TAL1:TCF3	ZEB1	9.9	2.06	9.088	37	0	6.698
CUX1	LHX3	10	1.967	9.055	52	0	4.98
PAX4	HNF1	10	3.947	9.021	17	0	4.545
ALX1	LHX3	10	1.003	8.997	59	0	5.901
SREBF1	ZEB1	10	1.126	8.874	33	0	5.898
TBX5	T:BRACH	10	1.296	8.758	26	0	7.408
PAX4	HNF1A	10	2.242	8.668	6	0	4.98
PBX1	LHX3	10	1.54	8.46	55	0	4.612
CEBP	EN1	10	1.676	8.324	25	0	2.964
TBP	NKX3-1	10	4.587	8.263	14	0	3.817
PAX4	NKX6-1	9.382	1.192	8.19	30	0	4.384
POU1F1	NKX3-1	8.081	0.049	8.081	36	0	3.893
POU2F1	NKX6-1	8.025	2.938	8.025	37	0	4.134
POU2F1	TBP	10	3.341	8.008	53	1	3.763
POU2F1	HNF1	7.986	0.521	7.986	57	0	3.721
FOXA	NKX3-1	8.628	1.093	7.975	27	0	3.768
NKX6-2	NKX3-1	10	2.033	7.967	47	0	4.349
HNF1	CUX1	7.956	0	7.956	30	0	4.349
STAT1	IKZF1	10	2.618	7.875	17	0	4.784
HNF1	POU6F1	8.426	0.643	7.782	15	0	4.304
EBOX:MYC:MYF:MYOD:TAL:USF	ZEB1	10	2.232	7.768	25	0	6.107
CUX1	POU6F1	8.321	2.119	7.757	29	0	5.02
MEF2A	HNF1	10	4.588	7.688	13	0	4.629
FOXJ2	NKX3-1	8.362	2.305	7.594	35	0	4.362
FOXD3	CDX	10	2.467	7.533	40	0	3.629
PBX1	POU1F1	10	2.467	7.533	48	0	4.306
ABCD4:VSX2	ALX1	10	2.485	7.515	22	0	5.865
POU6F1	LHX3	10	2.494	7.506	44	0	5.793
TBP	LHX3	10	2.501	7.499	32	0	2.617
POU1F1	LHX3	8.727	2.372	7.496	27	0	4.075
MEF2A	HNF1A	10	4.826	7.494	8	0	4.821
STAT3	IKZF1	10	5.367	7.46	27	0	5.616
POU2F1	NKX2-5	10	2.571	7.429	47	0	4.151
HNF1A	ZBTB16	8.323	2.941	7.367	16	0	5.083
PBX1	ONECUT	10	4.247	7.359	39	0	5.968
HNF1	PBX1	7.371	1.726	7.345	30	0	3.837
PAX4	ALX1	7.245	0	7.245	49	0	4.805
CEBP	FOXA	10	3.553	7.211	17	0	4.583
PAX4	NKX6-2	10	2.826	7.174	38	0	4.449
ABCD4:VSX2	NKX6-2	10	2.879	7.121	46	0	5.947
FOXF1:FOXJ1	NKX3-1	8.391	1.287	7.104	8	0	4.273
FOXJ2	POU3F2	8.089	3.96	7.026	20	0	4.407
FOXA	LHX3	7.018	1.47	7.018	14	0	3.253
NKX6-2	NFIL3	7.2	0.206	6.993	9	0	3.813
PBX1	CDX	6.988	0.17	6.988	26	0	3.716
PAX4	ABCD4:VSX2	10	3.107	6.893	9	0	5.963
NKX6-2	PRRX2	10	3.165	6.835	24	0	5.835
PRRX2	ALX1	10	3.184	6.816	41	0	6.111
PRRX2	POU6F1	10	3.217	6.783	38	0	5.181
CDX	NKX6-2	7.916	1.398	6.775	53	0	4.093
FOXA	NKX6-2	10	3.242	6.758	33	0	4.391
FOXF1:FOXJ1	CDX	10	3.245	6.755	31	0	3.855
PAX4	MEF2A	8.051	2.347	6.749	9	0	4.337
HSF1	NFATC	7.736	1.834	6.663	1	0	4.111
STAT5A	RELA	7.211	1.755	6.657	29	0	4.993
STAT3	NFKB:RELA	9.997	3.369	6.628	27	1	4.944
NKX6-2	NKX6-1	9.585	2.958	6.627	51	0	5.729
IRF1	NKX2-5	9.907	3.304	6.604	42	0	4.679
CUX1	ALX1	7.107	2.088	6.562	30	0	4.491
POU2F1	NKX3-1	7.896	1.534	6.49	43	0	3.255
RAR:RXR:THR	RORA	7.146	0.705	6.441	24	0	5.87
FOXL1	NKX3-1	8.736	2.31	6.426	11	0	3.563
SRY	CDX	9.087	3.152	6.424	3	0	3.051
HNF1	ALX1	6.379	0	6.379	38	0	4.421
POU3F2	FOXL1	8.134	3.989	6.317	28	0	4.635
PRRX2	NKX6-1	10	3.689	6.311	30	0	6.538
POU2F1	ABCD4:VSX2	10	6.38	6.288	7	0	5.323
CUX1	PRRX2	10	3.72	6.28	15	0	4.949
FOXD3	NKX6-1	7.245	0.966	6.279	25	0	4.125
PRRX2	NKX3-1	7.113	0.837	6.277	51	0	4.976
TBP	FOXQ1	9.084	2.82	6.264	53	0	4.908
NKX2-5	POU6F1	7.163	0.923	6.24	37	0	4.831
FOXD3	NKX6-2	10	3.771	6.229	19	0	4.212
NKX6-2	FOXC1	9.592	3.456	6.136	29	0	5.49
STAT1	RELA	7.461	1.332	6.128	27	1	5.171
GATA6	HNF1A	6.121	0	6.121	9	0	3.539
FOX	CDX	10	3.899	6.101	17	0	3.513
CDX	TBP	10	3.905	6.095	43	0	4.477
NKX6-2	FOXP1	9.122	3.03	6.092	15	0	4.88
TBP	GZF1	6.991	3.01	6.08	31	0	4.575
TBP	TEF	10	6.002	6.08	43	0	4.047
HNF1A	ALX1	6.026	0	6.026	44	0	4.481
SREBF1	ZIC2	8.863	3.265	6.026	39	0	4.753
STAT5A	REL	6.722	2.616	6.001	21	0	4.441
ZEB1	TBX5	10	4.746	6.001	17	0	6.078
PAX4	POU1F1	6.162	0.171	5.991	6	0	3.516
CDX	FOXI1	8.851	2.905	5.946	31	0	4.025
PAX8	POU1F1	5.944	0.888	5.944	8	0	3.543
POU2F1	NKX6-2	10	4.087	5.913	38	0	4.259
HMGA	NKX6-1	6.217	0.305	5.912	42	0	4.338
STAT3	NFKB	6.721	0.816	5.906	29	1	5.125
NR6A1	NR5A1	10	4.099	5.901	44	0	6.48
FOX	PBX1	6.536	0.682	5.854	24	0	4.314
FOXI1	NKX3-1	7.619	1.798	5.822	14	0	4.14
FOXJ2	TBP	10	4.208	5.792	41	0	4.181
NKX6-1	POU6F1	5.899	0.123	5.776	29	0	4.847
POU3F2	NKX3-1	6.751	3.55	5.739	29	0	4.037
FOXO4	BPTF	10	4.27	5.73	54	0	5.44
HNF4A	NR6A1	9.667	3.955	5.712	22	0	5.075
POU3F2	LHX3	8.32	2.631	5.689	40	0	5.456
PAX4	HOXA4	10	4.325	5.675	32	0	4.269
PBX1	PRRX2	6.123	0.912	5.654	32	0	5.191
POU2F1	FOXL1	10	5.79	5.642	43	0	3.703
POU1F1	POU6F1	10	4.363	5.637	27	0	4.264
HOXA4	HOXA3	9.827	4.201	5.626	44	0	3.508
FOXF1:FOXJ1	POU3F2	6.135	0.88	5.588	16	0	4.849
PBX1	NKX6-2	5.579	0	5.579	31	0	4.208
POU2F1	HNF1A	5.568	0.107	5.568	21	0	3.88
POU2F1	LHX3	5.871	2.396	5.546	26	0	4.16
PPAR	ESR	8.279	3.508	5.514	15	0	5.011
TBP	POU1F1	8.243	2.752	5.491	37	0	3.904
HOXA4	ALX1	6.18	0.721	5.459	30	0	3.988
POU3F2	HNF1A	5.845	0.485	5.442	29	0	4.789
FOX	ONECUT	9.076	3.653	5.423	52	0	5.824
RUNX1	SREBF1	6.555	1.148	5.407	10	0	5.271
FOXO3	BPTF	8.927	3.653	5.274	54	0	5.205
MEF2	TEF	7.34	2.107	5.233	18	0	4.75
MYC:MAX	RUNX1	5.255	0.892	5.22	12	0	2.552
HNF1	ZBTB16	6.742	1.531	5.211	45	0	4.506
PPARG	ESR	10	4.791	5.209	24	0	5.822
ABCD4:VSX2	TLX2	6.496	1.292	5.204	35	0	5.029
TEF	ALX1	5.381	0.203	5.178	14	0	3.76
STAT6	MAF	7.638	2.466	5.173	9	0	5.683
STAT3	NFKB1	8.68	3.599	5.146	41	1	4.73
NKX2-5	ALX1	8.547	3.404	5.143	15	0	4.227
RORA	NR5A1	8.062	2.92	5.142	46	0	5.578
USF	ZEB1	5.136	0.748	5.136	11	0	5.051
STAT5A	IRF	8.044	3.523	5.091	35	0	4.125
TBP	FOXI1	9.472	4.386	5.086	35	0	5.03
PAX4	PDX1	5.106	0.441	5.05	15	0	4.579
MEF2A	LHX3	5.804	1.039	5.03	6	0	4.53
POU2F1	HSF1	6.758	1.731	5.026	20	0	4.934
NR1	ESRRA	7.887	2.895	4.992	31	0	5.541
TBP	NKX6-2	10	5.028	4.972	28	0	4.675
ONECUT	POU1F1	5.757	0.791	4.966	32	0	4.106
TCF3	TBX5	5.833	2.037	4.962	19	0	5.731
NKX2-5	LHX3	10	5.128	4.872	12	0	4.871
NKX3-1	LHX3	10	5.13	4.87	40	0	5.452
OCT:POU2F	ABCD4:VSX2	5.192	0.324	4.868	9	0	4.535
CDX	FOXL1	10	5.136	4.864	32	0	4.661
POU3F2	PAX4	5.207	2.201	4.856	12	0	4.33
NR1	RORA	10	5.24	4.76	10	0	6.112
NFKB	HMGA	10	5.247	4.753	4	1	5.275
NKX6-2	HOXA4	5.637	0.895	4.743	48	0	4.466
ABCD4:VSX2	NKX2-5	10	5.271	4.729	18	0	6.006
NKX6-2	POU6F1	10	5.286	4.714	37	0	5.278
FOXO4	AIRE	5.776	1.761	4.699	7	0	3.623
HNF1A	FOXA	4.673	0	4.673	40	0	3.651
NKX3-1	POU6F1	5.097	0.451	4.645	31	0	4.87
AIRE	NANOG	4.633	0.079	4.633	4	0	2.751
GATA3	EVI1	6.931	3.608	4.616	25	0	5.265
FOXF1	TBP	10	5.414	4.613	35	0	5.693
ONECUT	NKX6-2	6.17	1.577	4.593	54	0	2.615
FOXO1	BPTF	10	5.41	4.59	42	0	5.142
FOXA	PRRX2	4.575	0.815	4.575	1	0	3.247
NR2F1:HNF4A	TCF7L2	4.704	0.215	4.489	6	0	5.442
HIF1A	XBP1	10	5.774	4.468	24	0	5.997
PDX1	ALX1	5.961	1.503	4.458	36	0	5.262
POU3F2	HNF1	4.414	0.6	4.414	22	0	4.448
FOXJ2	CDX	6.915	2.519	4.396	49	0	3.677
TBP	POU6F1	10	5.61	4.39	18	0	5.517
STAT1	NANOG	10	6.813	4.338	25	0	4.588
POU3F2	NKX2-5	4.76	0.423	4.337	41	0	4.511
FOXO1	ZNF384	7.433	3.113	4.32	11	0	3.718
ARNT	NKX2-5	4.309	0	4.309	10	0	0.349
PBX1	ALX1	4.295	0	4.295	20	0	4.167
FOXD3	PBX1	4.919	1.043	4.287	25	0	4.378
ONECUT	LHX3	4.692	0.442	4.25	44	0	5.213
PPARG	LEF1:TCF	6.294	2.067	4.227	9	0	5.496
CDX	ONECUT	6.071	1.865	4.206	22	0	4.504
CUX1	NKX2-5	4.972	0.773	4.199	3	0	3.518
FOXF1	CDX	8.777	4.591	4.186	25	0	4.174
HNF1	FOXA	4.182	0	4.182	50	0	3.778
NR2F	ESRRA	9.928	5.756	4.171	33	0	5.786
POU1F1	PRRX2	4.438	0.286	4.152	5	0	4.322
NFKB:RELA	MZF1	4.616	0.479	4.137	1	0	3.793
LEF1:TCF	SOX2	4.683	0.547	4.136	19	0	5.995
SREBF1	KLF12	4.803	0.783	4.135	9	0	4.355
HNF1	ONECUT	4.182	0.142	4.131	17	0	3.928
POU3F2	CDX	5.082	1.946	4.129	44	0	4.056
PRRX2	HOXA4	10	5.899	4.101	5	0	4.965
SREBF1	ZIC1	5.954	2.248	4.083	11	0	4.287
POU2F1	PRRX2	6.434	3.086	4.08	10	0	4.847
LEF1	SOX:SRY	6.501	2.43	4.071	27	0	6.402
NKX2-5	HMX3	6.423	2.372	4.051	24	0	6.743
EN1	NKX3-1	4.044	0	4.044	33	0	3.852
POU3F2	TBP	5.591	1.55	4.041	45	1	4.409
FOXJ2	ALX1	6.992	2.956	4.037	10	0	3.696
ESR	NR5A1	5.876	1.85	4.026	18	0	4.626
HNF1	NKX3-1	4.009	0	4.009	54	0	4.048
POU2F1	FOXI1	6.286	2.329	3.982	35	0	4.621
PAX4	POU6F1	6.753	2.792	3.961	25	0	4.181
MYB	MSX1	4.662	0.725	3.937	1	0	3.409
LEF1:TCF	SOX3	3.931	0	3.931	13	0	5.628
MYF:MYOD:TCF	SREBF1	4.067	0.444	3.931	10	0	5.437
NFATC	HSF2	4.491	1.208	3.913	1	0	4.185
ELF2	MAF	5.104	1.207	3.897	5	0	5.684
FOXO3	CDX	4.838	0.95	3.887	4	0	3.596
PAX4	LHX3	10	6.144	3.856	7	0	5.807
POU3F2	NKX6-1	4.5	0.644	3.856	24	0	4.918
POU3F2	ONECUT	4.966	1.252	3.831	53	0	4.194
FOXF1:FOXJ1	MEF2A	4.338	1.269	3.829	10	0	5.113
POU2F1	EVI1	5.067	1.256	3.81	35	0	3.093
STAT6	REL	5.04	1.23	3.81	13	0	4.801
ZEB1	ZNF238	7.796	4.032	3.764	26	0	7.519
POU3F2	PBX1	3.96	0.784	3.76	47	0	3.869
NFKB:RELA	NFATC	10	6.25	3.75	10	0	5.099
NKX2-5	NKX3-1	5.073	1.64	3.747	34	0	5.368
TEF	NKX3-1	5.152	1.407	3.745	43	0	3.624
FOXF1:FOXJ1	TBP	4.726	0.987	3.739	19	0	4.412
NKX6-1	ALX1	3.846	0.114	3.733	13	0	4.876
FOXD3	ZNF384	7.028	3.303	3.725	16	0	4.035
EN1	PRRX2	5.336	1.611	3.724	18	0	4.362
HNF1A	POU6F1	3.957	0.443	3.716	25	0	3.945
CDC5L	TEF	5.074	1.363	3.711	35	0	4.146
STAT1	NFATC	3.725	0.38	3.705	10	0	5.798
PAX2	NKX2-1	5.682	1.994	3.689	1	0	3.999
SREBF1	ZIC3	4.595	1.32	3.672	7	0	4.643
FOX	PAX2	6.95	3.286	3.664	25	0	4.496
PAX	STAT6	3.652	0	3.652	13	0	4.502
NKX6-2	ALX1	10	6.349	3.651	49	0	4.954
NFIL3	LHX3	4.267	0.635	3.633	25	0	3.829
CUX1	NKX6-2	3.944	0.375	3.623	20	0	3.95
PAX4	TLX2	3.623	0	3.623	10	0	4.225
MEF2	NKX3-1	5.419	1.798	3.621	2	0	3.372
POU2F1	FOXP1	6.09	2.47	3.62	45	0	5.268
HSF1	HMGA	4.137	0.558	3.616	9	0	3.618
NFKB	NFATC	9.583	5.972	3.612	5	0	5.341
FOXP1	SOX2	4.666	1.07	3.596	42	0	4.972
RUNX1	RREB1	4.204	0.614	3.59	14	0	5.54
STAT6	RELA	5.086	1.639	3.58	11	1	4.938
STAT5A	GFI1	3.547	0	3.547	2	0	3.296
PAX6	NR6A1	8.682	5.156	3.527	9	0	7.137
GATA3	ZBTB6	4.089	0.596	3.493	1	0	4.455
NR2F1:HNF4A	LEF1:TCF	5.295	1.803	3.492	4	0	5.05
HNF1	HOXA4	3.48	0	3.48	6	0	3.147
IRF2	PRDM1	10	6.525	3.475	21	0	7.508
NFIL3	TEF	5.396	1.924	3.472	21	0	5.688
POU2F1	HOXA5	3.776	0.304	3.472	16	0	5.622
IRF1	PRDM1	9.859	6.392	3.467	7	0	6.325
EVI1	NKX6-1	3.696	0.23	3.466	18	0	3.081
POU1F1	ALX1	3.484	0.034	3.45	11	0	3.78
HNF1A	CRX:RAX	3.448	0	3.448	1	0	3.962
FOXP1	FOXC1	4.763	1.324	3.439	6	0	5.456
NKX6-2	POU1F1	4.308	1.173	3.419	23	0	3.544
FOXF1:FOXJ1	ONECUT	6.398	2.991	3.407	18	0	4.235
NKX6-2	LHX3	10	6.598	3.402	9	0	6.139
FOXJ2	PBX1	4.458	1.061	3.398	21	0	3.6
HNF4A	TP53	3.832	0.491	3.389	6	1	3.642
PAX6	RORA	3.5	0.115	3.384	15	0	6.295
ELF1	NANOG	3.84	0.46	3.38	1	0	4.601
ABCD4:VSX2	HOXA4	10	6.634	3.366	7	0	5.556
NKX3-1	ALX1	4.817	1.469	3.348	16	0	3.636
FOXO1	CDX	3.779	0.475	3.325	6	0	3.534
PAX8	ZNF423	3.392	0.252	3.302	7	0	4.538
HMGA	ZNF384	6.073	2.778	3.295	9	0	4.328
ARNT	ZEB1	8.531	5.242	3.289	4	0	4.368
CDC5L	LHX3	3.542	0.263	3.28	23	0	4.175
FOXF1	ONECUT	5.223	1.962	3.26	24	0	3.974
CDC5L	NKX3-1	3.845	0.595	3.25	4	0	2.869
FOXF1:FOXJ1	NKX6-2	5.522	2.271	3.25	23	0	4.015
PAX4	OCT4	3.211	0.085	3.211	7	0	2.633
FOXD3	LHX3	3.204	0	3.204	24	0	4.018
FOXI1	TEF	8.317	5.123	3.194	49	0	5.188
GABP	MAF	3.274	0.081	3.192	2	0	6.284
STAT4	IKZF1	5.282	2.093	3.189	4	0	4.478
PAX4	PRRX2	10	6.896	3.104	3	0	5.913
MEF2	EVI1	6.299	3.211	3.088	6	0	3.243
CUX1	TBP	4.372	1.286	3.086	12	0	2.707
BHLHB	IRF1	3.827	0.797	3.029	31	0	5.279
ZEB1	MTF1	3.022	0	3.022	2	0	3.66
RELA	NFATC	10	6.982	3.018	2	0	6.083
NKX2-5	NKX6-1	4.736	1.728	3.008	17	0	6.061
FOXF1	NKX3-1	4.646	1.649	2.997	3	0	3.836
STAT1	IKZF2	8.325	5.329	2.997	26	0	4.772
CEBPA:DDIT3	OCT4	3.312	0.329	2.984	30	0	5.256
ONECUT	FOXI1	5.71	2.731	2.979	46	0	4.102
