# Supplementary material for: coTRaCTE predicts co-occurring transcription factors within cell-type specific enhancers
Source: PLoS Comput Biol. 2018 Aug 24;14(8):e1006372. doi: 10.1371/journal.pcbi.1006372 (PMC6126874; doi:10.1371/journal.pcbi.1006372)
Supplement: S3 File — Predicted co-occurring TF pairs in separate files for each cell type. The columns show the following: TF 1 name, TF 2 name, − log10(p-valueCTS), − log10(p-valueubiq), Ll score, frequency of the TF pair in other cell types, known PPI (1 = yes, 0 = no), motif similarity MOSTA. (ZIP) [file pcbi.1006372.s016.zip › File_BC_retinal_epithelial.csv]

TF1	TF2	log_pvalue_CTS	log_pvalue_ubiq	L_score	frequency	PPI	motif_similarity
POU2F1	PAX4	10	1.14	10	51	0	3.969
HNF1	FOXA	10	2.38	9.85	50	0	3.778
POU2F1	HMGA	9.936	4.637	9.78	13	0	4.494
POU2F1	PRRX2	10	2.268	9.775	10	0	4.847
FOX	HNF1	9.813	0.305	9.676	44	0	4.035
FOXA	TEF	9.917	4.645	9.634	32	0	4.446
POU2F1	NKX6-2	10	3.108	9.358	38	0	4.259
HNF1A	POU6F1	9.497	0.262	9.235	25	0	3.945
FOXJ2	TEF	9.908	0.822	9.086	55	0	4.574
PRRX2	ALX1	10	0.953	9.047	41	0	6.111
HNF4A	ITGAL	9.484	0.464	9.02	20	0	3.636
PBX1	LHX3	9.873	0.904	8.969	55	0	4.612
TCF3	TBX5	9.475	3.88	8.922	19	0	5.731
TBP	NKX3-1	8.9	2.384	8.9	14	0	3.817
ALX1	LHX3	10	1.216	8.784	59	0	5.901
HNF1A	LHX3	10	5.454	8.721	7	0	5.779
HNF1A	NKX6-2	10	1.466	8.534	47	0	4.723
FOX	NKX6-2	10	1.481	8.519	47	0	4.586
POU2F1	HOXA4	9.406	0.985	8.422	57	0	3.804
NKX2-5	NKX6-1	10	1.616	8.384	17	0	6.061
GATA6	EVI1	10	7.292	8.288	16	0	5.122
EN1	NFIL3	8.258	0	8.258	37	0	3.973
HOXA4	HOXA3	10	1.803	8.197	44	0	3.508
NKX6-2	NKX3-1	10	1.84	8.16	47	0	4.349
HNF1	TBP	8.788	0.742	8.123	44	0	3.381
LEF1	SOX:SRY	10	1.921	8.079	27	0	6.402
POU2F1	ABCD4:VSX2	10	4.385	8.078	7	0	5.323
PRRX2	HOXA4	10	1.923	8.077	5	0	4.965
FOXJ2	POU2F1	8.184	2.915	8.071	50	0	3.35
HNF4A	TFAP2	7.983	0.262	7.983	5	0	2.793
NKX2-5	POU1F1	9.377	1.452	7.926	10	0	4.392
EN1	HLF	8.837	0.926	7.911	23	0	3.473
FOXD3	HNF1	10	4.619	7.859	18	0	3.927
NKX2-5	POU6F1	7.795	0	7.795	37	0	4.831
PRRX2	NKX6-1	10	2.242	7.758	30	0	6.538
HNF1	ONECUT	8.646	3.069	7.734	17	0	3.928
IRF1	NKX2-5	10	4.941	7.72	42	0	4.679
FOXA	ONECUT	10	4.365	7.714	45	1	4.694
POU2F1	TBP	10	2.295	7.705	53	1	3.763
PAX4	HNF1A	10	7.389	7.694	6	0	4.98
FOXJ2	SOX5	10	3.712	7.671	34	0	5.451
POU2F1	ALX1	10	6.342	7.641	2	0	5.268
ZEB1	TBX5	10	7.39	7.62	17	0	6.078
GATA1	CRX:RAX	10	2.43	7.57	2	0	5.429
NFIL3	LHX3	7.824	0.262	7.562	25	0	3.829
HNF1	NKX6-2	10	5.157	7.452	15	0	4.335
POU6F1	LHX3	10	2.55	7.45	44	0	5.793
ABCD4:VSX2	PDX1	10	2.628	7.372	17	0	4.956
POU2F1	NKX2-5	8.253	1.641	7.313	47	0	4.151
HNF1	PRRX2	10	2.756	7.244	41	0	5.009
POU2F1	LHX3	7.604	0.5	7.225	26	0	4.16
ABCD4:VSX2	NKX6-2	10	2.903	7.097	46	0	5.947
FOXD3	POU6F1	7.081	0.004	7.076	31	0	4.944
FOXJ2	ONECUT	7.787	0.725	7.061	52	0	4.253
NKX6-2	NKX6-1	10	2.969	7.031	51	0	5.729
MEF2A	HNF1	10	6.854	7.03	13	0	4.629
POU3F2	PRRX2	8.516	1.485	7.03	42	0	5.123
TBP	FOXA	7.82	2.221	6.931	25	0	4.514
NKX6-2	PRRX2	10	3.153	6.847	24	0	5.835
ABCD4:VSX2	ALX1	10	3.193	6.807	22	0	5.865
MEF2A	FOXL1	10	4.814	6.776	30	0	5.808
POU3F2	TBP	8.226	1.528	6.71	45	1	4.409
ATF:CREB	TEF	6.822	0.128	6.694	50	0	5.344
BHLHB	IRF1	7.136	0.58	6.556	31	0	5.279
TBP	POU6F1	10	3.463	6.537	18	0	5.517
PAX4	HOXA4	10	3.488	6.512	32	0	4.269
NKX3-1	LHX3	8.867	2.367	6.5	40	0	5.452
SREBF1	ZEB1	10	3.588	6.412	33	0	5.898
PAX4	NKX6-2	10	3.597	6.403	38	0	4.449
NKX6-2	HOXA4	6.868	0.498	6.37	48	0	4.466
HNF4A	ZIC3	6.818	0.52	6.298	4	0	2.784
TBP	LHX3	6.98	0.748	6.232	32	0	2.617
POU3F2	LHX3	10	3.807	6.193	40	0	5.456
FOXF1	TBP	10	4.11	6.177	35	0	5.693
POU2F1	NKX3-1	6.78	1.161	6.149	43	0	3.255
ONECUT	FOXC1	6.43	0.294	6.136	36	0	4.405
FOXJ2	TBP	10	3.896	6.104	41	0	4.181
FOXF1	HNF1	6.681	0.76	6.101	28	0	4.222
PAX4	ABCD4:VSX2	10	3.971	6.029	9	0	5.963
FOXO1	SOX2	10	3.977	6.023	37	0	4.209
CEBP	NFATC	9.667	3.651	6.017	26	0	4.629
TBP	GZF1	8.133	2.14	5.993	31	0	4.575
FOX	ONECUT	8.892	2.932	5.959	52	0	5.824
GTF2I	PATZ1	9.508	3.623	5.885	7	0	5.09
POU2F1	HNF1	5.866	0.912	5.866	57	0	3.721
FOXO3	BPTF	10	4.15	5.85	54	0	5.205
HNF4A	EGR	6.748	0.902	5.846	3	0	3.219
FOXI1	TEF	10	4.249	5.751	49	0	5.188
NKX2-5	LHX3	10	4.28	5.72	12	0	4.871
CDX	TBP	8.661	2.982	5.678	43	0	4.477
CEBPB	NFIL3	6.782	3.746	5.622	31	0	5.986
HNF1	LHX3	10	5.221	5.6	5	0	5.453
STAT5A	EVI1	5.783	0.986	5.598	30	0	3.039
PBX1	ONECUT	10	4.633	5.592	39	0	5.968
POU3F1	STAT6	6.862	1.278	5.584	9	0	4.358
POU1F1	NKX3-1	6.034	0.49	5.543	36	0	3.893
IRF	SRY	6.293	1.365	5.485	12	0	3.547
PAX4	LHX3	10	4.543	5.457	7	0	5.807
NKX6-2	ALX1	10	4.551	5.449	49	0	4.954
IKZF2	IKZF1	10	4.565	5.435	30	0	5.763
FOX	HNF1A	5.406	0.026	5.406	20	0	4.056
FOXA	NKX6-2	9.104	3.798	5.306	33	0	4.391
TBP	FOXI1	10	4.714	5.286	35	0	5.03
FOXP1	SOX2	6.264	0.987	5.277	42	0	4.972
EVI1	CDC5L	5.276	1.299	5.276	9	0	4.255
FOXD3	HNF1A	5.551	0.286	5.265	13	0	3.929
ABCD4:VSX2	HOXA4	10	4.753	5.247	7	0	5.556
HNF1	PBX1	8.794	4.767	5.244	30	0	3.837
POU3F2	FOXL1	6.693	3.59	5.242	28	0	4.635
IRF	FOXP1	5.704	1.229	5.225	32	0	4.874
PDX1	HOXA4	5.188	0.016	5.188	9	0	4.633
POU2F1	HOXA5	5.23	0.093	5.136	16	0	5.622
CDX	NKX6-2	6.727	1.653	5.074	53	0	4.093
CDX	HMGA	5.722	0.713	5.009	20	0	2.927
RORA	NR5A1	8.175	3.182	4.993	46	0	5.578
STAT3	NFKB1	9.893	4.902	4.99	41	1	4.73
HMGA	NKX6-1	5.508	0.543	4.965	42	0	4.338
PAX4	ALX1	5.271	0.312	4.959	49	0	4.805
POU3F2	NKX6-2	10	5.098	4.902	14	0	4.46
TBP	TEF	10	5.374	4.898	43	0	4.047
FOXA	NKX3-1	5.264	1.205	4.889	27	0	3.768
POU2F1	EN1	5.467	1.33	4.889	27	0	3.039
FOXJ2	HNF1	8.674	4.11	4.853	37	0	4.089
CEBP	EN1	6.659	1.841	4.818	25	0	2.964
PAX4	TLX2	4.807	0	4.807	10	0	4.225
HNF1	NKX6-1	7.848	3.047	4.801	37	0	5.251
TEF	NKX3-1	4.8	0	4.8	43	0	3.624
PDX1	CDC5L	4.794	0	4.794	27	0	5.169
PDX1	PRRX2	4.794	0.117	4.794	34	0	4.447
PAX4	HNF1	10	6.672	4.788	17	0	4.545
FOXD3	ONECUT	10	5.242	4.758	36	0	5.15
EBOX:MYC:MYF:MYOD:TAL:USF	ZEB1	6.638	4.008	4.714	25	0	6.107
HNF1	FOXC1	6.308	1.598	4.71	12	0	4.744
POU2F1	CDX	5.185	1.501	4.669	30	0	2.822
POU3F2	HNF1	6.79	2.126	4.664	22	0	4.448
TBP	NKX6-2	10	5.361	4.639	28	0	4.675
POU2F1	PDX1	5.869	2.443	4.62	3	0	4.001
FOXO1	BPTF	10	5.391	4.609	42	0	5.142
STAT5B	HSF1	5.122	0.525	4.597	25	0	5.665
CUX1	POU1F1	4.576	1.577	4.576	26	0	3.417
NFIL3	TEF	6.799	2.233	4.565	21	0	5.688
GTF2I	EP300	4.563	0	4.563	2	0	3.083
POU2F1	NFIL3	5.121	0.882	4.559	39	0	4.355
HNF1	ALX1	4.488	0.731	4.488	38	0	4.421
POU2F1	ZBTB16	4.922	1.941	4.478	22	0	3.622
HNF4A	TCF3	4.677	0.443	4.477	18	0	3.32
HNF1A	ONECUT	4.73	0.732	4.425	14	0	4.51
FOXF1	ONECUT	5.978	1.563	4.415	24	0	3.974
NKX2-5	HOXA4	4.391	0	4.391	7	0	3.847
POU2F1	EVI1	5.397	1.376	4.374	35	0	3.093
AR	DBP	7.649	3.337	4.312	7	0	4.864
HNF1	FOXI1	5.732	1.443	4.289	16	0	4.008
HOXA4	ALX1	5.007	0.744	4.263	30	0	3.988
ZEB1	MTF1	4.252	0	4.252	2	0	3.66
GATA6	HNF1	5.963	1.948	4.251	4	0	3.487
FOXJ2	POU1F1	5.775	1.537	4.238	18	0	3.39
VDR	ZIC3	5.526	1.29	4.237	2	0	3.144
ONECUT	FOXL1	10	5.78	4.22	36	0	4.924
POU3F2	PBX1	6.103	1.884	4.219	47	0	3.869
HMGA	BPTF	10	5.79	4.21	10	0	2.978
SRF	HOXA3	9.189	5.575	4.189	19	0	4.266
RAR:RXR:NR2F:NR1	ESR	4.481	0.305	4.175	13	1	4.477
IKZF1	PITX2	5.74	1.588	4.152	21	0	5.041
MYF:MYOD:TCF	SREBF1	4.253	0.25	4.152	10	0	5.437
HNF1A	TBP	4.381	0.656	4.148	41	0	3.262
POU2F1	HSF1	6.507	2.403	4.104	20	0	4.934
POU2F1	FOXI1	4.692	2.072	4.101	35	0	4.621
HNF4A	TFAP2A	4.093	0	4.093	25	0	3.416
NKX6-2	POU6F1	10	5.913	4.087	37	0	5.278
ABCD4:VSX2	NKX2-5	7.252	3.193	4.059	18	0	6.006
GLI	ZNF148	4.391	0.359	4.032	9	0	5.898
HNF1	FOXL1	8.118	4.264	4.01	41	0	4.793
HNF1	NKX2-5	3.997	0.373	3.997	19	0	4.114
CEBP	PRRX2	5.18	1.186	3.994	6	0	3.372
EN1	HOXA3	5.597	1.605	3.993	32	0	4.16
LMO2	MTF1	3.966	0	3.966	2	0	3.603
FOXF2	FOXP1	4.608	0.645	3.963	21	0	6.987
POU3F2	CDX	4.888	1.561	3.948	44	0	4.056
MYF:MYOD:TCF	MTF1	3.935	0	3.935	1	0	2.897
GATA2	MZF1	4.247	0.314	3.933	1	0	3.783
PAX4	PRRX2	10	6.067	3.933	3	0	5.913
FOXO4	BPTF	7.824	5.075	3.92	54	0	5.44
EN1	ALX1	3.978	0.066	3.912	30	0	3.72
HNF1A	PRRX2	7.642	4.565	3.91	32	0	5.269
ABCD4:VSX2	LHX3	10	6.091	3.909	1	0	7.047
POU2F1	FOXL1	9.265	5.358	3.907	43	0	3.703
FOXA	NANOG	9.787	5.896	3.891	17	0	4.315
NKX6-2	NKX2-5	3.888	0	3.888	56	0	4.77
HIF1A	XBP1	10	6.129	3.871	24	0	5.997
ATF:CREB	FOXL1	3.869	0	3.869	5	0	4.703
FOXJ2	CUX1	5.126	1.27	3.855	13	0	3.942
NR2F	NR6A1	4.704	0.873	3.831	2	0	5.515
EVI1	LHX3	3.809	0	3.809	17	0	3.611
FOX	POU6F1	7.929	4.122	3.807	2	0	4.585
EGR4	ZIC3	4.01	0.217	3.794	4	0	4.803
FOXL1	POU6F1	9.366	5.578	3.788	28	0	5.461
HOXA5	PRRX2	3.78	0	3.78	2	0	6.137
PAX4	NKX6-1	4.828	1.063	3.764	30	0	4.384
FOX	TBP	5.952	2.199	3.753	6	1	3.787
RORA	PRRX2	4.218	0.503	3.715	1	0	4.901
EGR	ZIC3	4.643	0.935	3.707	1	0	3.822
POU2F1	FOXC1	4.755	1.084	3.696	19	0	4.651
PGR	HSF1	4.641	0.949	3.693	2	0	4.905
NKX6-2	LHX3	10	6.309	3.691	9	0	6.139
BHLHB	ZEB1	3.702	0.855	3.685	7	0	3.873
STAT1	NFKB	3.654	1.104	3.654	12	0	4.317
RORA	NR6A1	7.399	3.753	3.646	27	0	6.767
RAR:RXR:THR	RORA	7.602	3.963	3.639	24	0	5.87
TEF	FOXC1	4.32	0.685	3.635	31	0	4.858
FOXQ1	TEF	7.79	4.16	3.63	42	0	5.159
HNF4A	ZEB1	3.62	0.674	3.62	5	0	3.123
GATA6	CRX:RAX	3.597	0	3.597	2	0	4.372
PBX1	POU1F1	7.608	4.024	3.583	48	0	4.306
POU2F1	FOXP1	6.502	2.928	3.575	45	0	5.268
HNF4A	SMAD4	4.603	1.029	3.574	1	1	3.479
OCT4	NANOG	8.335	4.771	3.563	16	0	5.881
FOXO4	NANOG	10	6.439	3.561	13	0	5.098
POU2F1	HOXA9:MEIS1	3.546	0.989	3.546	2	0	3.224
HNF1	CUX1	4.395	1.546	3.522	30	0	4.349
TCF3	MTF1	3.762	0.256	3.507	1	0	3.84
FOXD3	PBX1	4.706	1.201	3.505	25	0	4.378
CEBP	NKX2-5	5.683	2.237	3.446	2	0	3.572
CEBP	TLX2	3.425	0.307	3.425	4	0	3.744
TBP	FOXQ1	5.561	2.137	3.424	53	0	4.908
CDX	FOXL1	10	6.578	3.422	32	0	4.661
POU3F2	NKX3-1	3.546	0.618	3.422	29	0	4.037
CEBPA:DDIT3	OCT4	3.629	0.224	3.405	30	0	5.256
ONECUT	TEF	3.388	0	3.388	12	0	2.731
TBP	OCT4	4.739	1.926	3.381	12	0	3.354
RORA	ABCD4:VSX2	3.346	0	3.346	1	0	4.861
FOXL1	ZBTB16	3.342	0	3.342	16	0	4.327
NKX6-2	FOXI1	10	6.682	3.318	19	0	5.206
NKX3-1	POU6F1	3.82	0.503	3.317	31	0	4.87
HNF1A	NKX6-1	3.455	0.15	3.305	29	0	4.221
FOXD3	CDX	6.261	2.958	3.302	40	0	3.629
CEBP	HOXA4	4.94	1.712	3.279	3	0	3.137
FOX	TEF	4.692	1.413	3.279	14	0	3.889
ZIC2	ZNF148	3.696	0.419	3.277	1	0	4.276
POU2F1	TLX2	3.623	0.358	3.266	20	1	5.019
HIC1	SPZ1	3.237	0	3.237	2	0	2.57
LEF1:TCF	SOX3	3.366	0.133	3.233	13	0	5.628
POU3F2	ABCD4:VSX2	4.528	1.299	3.229	17	0	4.477
NKX3-1	ALX1	3.463	0.235	3.228	16	0	3.636
FOXC1	NKX3-1	3.82	0.596	3.224	8	0	4.83
NKX2-5	ALX1	4.45	1.229	3.221	15	0	4.227
FOXF1:FOXJ1	PBX1	3.966	0.763	3.203	19	0	4.144
HNF4A	HIC1	4.083	1.228	3.185	28	0	4.893
RUNX1	EN1	3.443	0.268	3.182	1	0	2.697
PAX4	TFCP2	3.443	0.263	3.18	1	0	2.28
CEBPB	HOXA4	3.407	0.243	3.164	1	0	2.834
PAX6	ESR	4.9	1.736	3.164	12	0	5.611
HNF1A	HMGA	4.73	1.567	3.162	1	0	3.768
VDR	ZNF148	3.237	0.596	3.157	5	0	4.455
SRY	CDC5L	6.122	3.003	3.119	2	0	4.061
HIF1A	ZEB1	4.954	2.083	3.111	6	0	5.944
FOXF1:FOXJ1	POU6F1	3.695	0.598	3.096	14	0	5.308
HNF4A	KIF22:MAZ	3.09	0	3.09	4	0	3.435
POU3F2	ONECUT	4.323	1.253	3.07	53	0	4.194
MEF2	NKX6-2	5.462	2.42	3.042	13	0	4.414
ONECUT	POU1F1	3.258	0.221	3.037	32	0	4.106
FOXF1:FOXJ1	HNF1	5.43	2.394	3.036	24	0	4.164
STAT5A	NFKB1	4.204	1.177	3.027	26	0	3.812
STAT1	NFATC	4.794	1.788	3.006	10	0	5.798
CUX1	HOXA4	3.568	0.566	3.003	2	0	6.022
LEF1:TCF	SOX2	3.811	0.815	2.996	19	0	5.995
HMGA	ZNF384	4.89	1.906	2.984	9	0	4.328
CDX	PDX1	4.241	1.449	2.957	1	0	4.569
STAT5A	IRF	7.48	4.544	2.936	35	0	4.125
TCF3:HAND1	SMAD	5.967	3.038	2.93	11	0	5.717
TFAP4	TOPORS	2.909	0.282	2.909	1	0	3.494
MEF2A	HMGA	4.134	1.245	2.889	10	0	4.335
PAX6	ESRRA	3.412	0.546	2.866	23	0	5.921
FOXL1	NKX3-1	3.818	0.987	2.831	11	0	3.563
ARID5B	HNF1	2.819	0	2.819	2	0	2.932
RAR:RXR:THR	EBOX:MYC:MYF:MYOD:TAL:USF	2.828	0.014	2.814	1	1	3.311
TCF3	ARNT	4.42	1.644	2.776	2	0	5.814
FOXJ2	HNF1A	4.404	1.657	2.747	19	0	3.991
FOXO3	FOXP1	10	7.271	2.729	27	0	6.157
ONECUT	POU6F1	5.011	2.284	2.727	22	0	4.268
NKX6-2	CDC5L	2.854	0.132	2.722	7	0	4.477
FOXP1	FOXC1	3.331	0.614	2.717	6	0	5.456
FOXP1	FOXL1	10	7.286	2.714	25	0	7.45
MYF:MYOD:TCF	HIC1	3.137	0.423	2.714	6	0	4.138
HNF4A	PATZ1	3.366	0.652	2.713	6	0	3.532
NKX6-1	POU6F1	2.892	0.193	2.699	29	0	4.847
CDC5L	ZBTB16	3.434	0.744	2.69	22	0	5.013
ATF	ESR	4.241	1.557	2.684	23	0	3.523
PAX6	POU1F1	2.682	0.074	2.682	17	0	4.124
BHLHB	NKX2-5	2.668	0.12	2.668	31	0	4.158
EGR4	GLI	2.869	0.206	2.663	20	0	6.172
PDX1	ALX1	3.39	0.744	2.645	36	0	5.262
GATA1	MZF1	3.264	0.628	2.636	7	0	3.504
RAR:RXR:NR2F:NR1	ESRRA	3.546	0.929	2.617	8	0	4.803
ATF:CREB	POU2F1	2.6	0	2.6	16	0	3.367
HIF1A	ZNF148	2.584	0	2.584	1	0	3.588
CUX1	NKX6-2	2.867	0.284	2.583	20	0	3.95
HNF4A	MYCN	2.579	0.025	2.579	1	0	2.999
HIC1	KLF12	2.575	0	2.575	1	0	1.47
HLF	TEF	5.957	3.382	2.575	9	0	4.824
TFAP2A	TFCP2	2.564	0	2.564	2	0	2.036
HNF4A	TFAP2C	2.639	0.076	2.563	29	0	3.697
PAX4	PDX1	2.875	0.337	2.538	15	0	4.579
ONECUT	FOXI1	4.714	2.177	2.537	46	0	4.102
