# Supplementary material for: coTRaCTE predicts co-occurring transcription factors within cell-type specific enhancers
Source: PLoS Comput Biol. 2018 Aug 24;14(8):e1006372. doi: 10.1371/journal.pcbi.1006372 (PMC6126874; doi:10.1371/journal.pcbi.1006372)
Supplement: S3 File — Predicted co-occurring TF pairs in separate files for each cell type. The columns show the following: TF 1 name, TF 2 name, − log10(p-valueCTS), − log10(p-valueubiq), Ll score, frequency of the TF pair in other cell types, known PPI (1 = yes, 0 = no), motif similarity MOSTA. (ZIP) [file pcbi.1006372.s016.zip › File_BD_skeletal_myoblasts.csv]

TF1	TF2	log_pvalue_CTS	log_pvalue_ubiq	L_score	frequency	PPI	motif_similarity
MYF:MYOD:TCF	TFAP4	10	2.976	10	1	0	5.906
MYOD1	TFAP4	10	6.125	10	1	0	5.934
MYOG	TFAP4	10	4.805	10	1	0	5.975
TAL1:TCF3	YY1	10	0.245	9.992	36	0	5.744
TAL1:TCF4	YY1	9.738	0	9.738	23	0	6.027
MYF:MYOD:TCF	MEIS1	9.722	0.591	9.131	5	0	4.516
MYOD1	ZEB1	10	4.262	9.055	6	0	6.195
POU2F1	HNF1A	10	5.737	8.999	21	0	3.88
MYF:MYOD:TCF	TGIF1	9.555	0.585	8.97	10	0	5.172
MYOD1	TGIF1	10	1.05	8.95	19	0	5.353
EVI1	TEF	9.359	2.949	8.647	10	0	4.059
EBOX:MYC:MYF:MYOD:TAL:USF	ZEB1	10	1.721	8.568	25	0	6.107
POU2F1	CUX1	10	4.799	8.519	31	0	3.539
EVI1	TBP	9.159	4.979	8.447	6	0	3.435
FOX	POU3F2	9.42	3.045	8.351	5	0	3.784
LEF1:TCF	SOX:SRY	9.695	1.446	8.249	28	0	6.318
HNF1	ALX1	10	5.57	8.167	38	0	4.421
LMO2	TFAP4	10	4.549	7.979	2	0	5.97
VDR	PATZ1	9.904	2.108	7.796	9	0	3.991
MYF:MYOD:TCF3	TFAP4	10	2.346	7.654	2	0	5.788
SRY	HNF1	9.382	3.536	7.631	15	0	3.375
MEF2A	ZBTB16	10	5.447	7.484	4	0	4.857
GFI1B	ONECUT	10	2.562	7.438	9	0	6.029
TAL1:TCF3	ZEB1	7.342	0.852	7.342	37	0	6.698
FOXJ2	MEF2A	8.616	5.324	7.246	9	0	4.891
HNF4A	HIC1	9.395	2.151	7.244	28	0	4.893
FOXO1	HNF1	7.667	3.638	7.234	10	0	4.015
MYF:MYOD:TCF3	ZEB1	10	2.83	7.17	4	0	6.436
EVI1	NKX6-2	10	4.654	7.087	13	0	3.946
HNF1A	FOXA	9.904	4.843	7.025	40	0	3.651
POU3F2	CUX1	9.855	3.78	6.998	34	0	4.213
EVI1	CDC5L	9.396	5.542	6.943	9	0	4.255
HNF4A	TFAP2A	7.913	0.973	6.94	25	0	3.416
FOXF1:FOXJ1	POU2F1	10	3.073	6.927	30	0	4.342
POU2F1	ZBTB16	10	3.889	6.876	22	0	3.622
POU3F2	HNF1A	10	6.533	6.827	29	0	4.789
HNF4A	TP53	7.183	0.729	6.823	6	1	3.642
TCF12	ZNF238	9.509	2.686	6.822	2	0	5.786
MYOG	HIC1	6.792	0	6.792	5	0	4.049
ALX1	POU6F1	10	3.233	6.767	35	0	4.788
EGR	RREB1	10	4.669	6.709	6	0	4.393
RUNX1	RREB1	6.588	0	6.588	14	0	5.54
FOX	CUX1	8.98	2.465	6.515	5	0	4.632
IKZF1	PITX2	9.395	2.935	6.46	21	0	5.041
PBX1	FOXL1	9.972	3.522	6.45	19	0	4.713
CUX1	NKX3-1	6.579	2.482	6.248	2	0	3.651
TCF12	LMO2	9.88	3.715	6.165	2	0	6.189
TAL1	LMO2	10	3.9	6.1	1	1	6.522
ONECUT	NKX6-2	10	3.908	6.092	54	0	2.615
MEF2A	HMGA	9.286	5.233	6.085	10	0	4.335
FOXO1	AIRE	7.005	2.413	6.005	6	0	3.606
TAL1:TCF3	TFAP4	5.966	0.539	5.966	6	0	5.192
CUX1	POU1F1	9.639	3.691	5.948	26	0	3.417
LEF1	SOX:SRY	10	4.123	5.877	27	0	6.402
ZEB1	TBX5	10	5.018	5.872	17	0	6.078
SRY	MEF2A	6.748	2.761	5.836	5	0	2.908
FOXF1	HNF1A	7.147	1.316	5.831	30	0	3.971
ATF	NFE2	9.676	3.852	5.824	6	0	5.201
FOXJ2	CUX1	6.702	2.159	5.799	13	0	3.942
NR6A1	NR5A1	10	4.245	5.755	44	0	6.48
MEF2A	HOXA3	6.639	3.134	5.749	2	0	3.859
MEF2A	POU6F1	8.31	3.639	5.737	14	0	4.422
FOX	HNF1A	10	4.274	5.726	20	0	4.056
TEF	ZBTB16	8.072	2.365	5.707	6	0	3.642
HNF4A	TFAP2C	6.708	1.079	5.629	29	0	3.697
FOXF1:FOXJ1	PBX1	10	4.404	5.596	19	0	4.144
POU3F1	ZBTB16	6.596	1.003	5.593	2	0	3.486
PAX4	OCT4	6.95	1.38	5.57	7	0	2.633
MEF2A	NKX6-2	10	6.671	5.526	42	0	4.842
CDC5L	HOXA3	6.179	0.669	5.51	2	0	2.707
ONECUT	NKX3-1	7.566	2.069	5.497	5	0	2.575
RORA	NR5A1	10	4.512	5.488	46	0	5.578
HNF4A	TCF3	5.451	0.044	5.451	18	0	3.32
TBP	ONECUT	7.182	3.201	5.444	15	0	3.563
TEF	FOXP1	9.633	4.213	5.42	15	0	5.083
TFAP2	ZIC3	6.11	1.117	5.383	2	0	3.296
SREBF1	TBX5	10	4.627	5.373	18	0	4.787
RUNX2	EN1	6.445	1.111	5.334	1	0	3.236
TEF	NKX6-1	9.431	4.102	5.329	8	0	3.684
MEF2	TEF	10	4.691	5.309	18	0	4.75
OCT:POU2F	PRRX2	5.702	1.952	5.306	3	0	3.62
NKX6-2	FOXQ1	9.037	3.74	5.297	3	0	2.298
NFIL3	LHX3	6.25	0.954	5.296	25	0	3.829
FOX	TEF	10	4.707	5.293	14	0	3.889
FOXF1:FOXJ1	HNF1A	7.577	2.314	5.263	5	0	4.074
HNF4A	NR5A1	10	4.748	5.252	15	0	4.087
IRF	OCT4	5.527	1.974	5.215	13	0	4.037
HNF4A	REST	5.331	0.158	5.173	2	0	3.491
FOXD3	POU6F1	10	4.843	5.157	31	0	4.944
FOXF1:FOXJ1	POU3F2	10	4.85	5.15	16	0	4.849
LEF1:TCF	NANOG	6.4	1.277	5.124	19	0	5.569
SP1	MZF1	7.258	2.161	5.096	8	0	4.656
OCT:POU2F	CEBP	6.615	3.222	5.094	12	1	4.337
HNF1A	FOXI1	6.745	1.809	5.088	14	0	4.156
ONECUT	FOXP1	9.526	4.444	5.082	26	0	5.042
ARID5B	BPTF	7.756	2.684	5.072	5	0	4.727
ARID5B	RUNX1	5.052	1.386	5.052	1	0	3.927
POU3F2	ONECUT	10	4.951	5.049	53	0	4.194
STAT5B	HSF1	5.195	0.357	4.991	25	0	5.665
PDX1	LHX3	10	5.032	4.968	5	0	4.345
RAR:RXR:NR2F:NR1	ESR	5.316	0.361	4.954	13	1	4.477
E2F1	HMGA	5.214	0.267	4.947	6	0	4.749
FOXD3	HNF1A	8.496	4.332	4.94	13	0	3.929
FOXD3	ONECUT	10	5.065	4.935	36	0	5.15
EGR	HIC1	8.172	3.256	4.916	5	0	4.085
LEF1:TCF	MEF2A	4.913	0.396	4.911	2	0	1.442
FOX	LHX3	10	5.093	4.907	13	0	3.782
PBX1	TBP	6.357	1.827	4.906	6	0	4.232
BHLHB	IRF1	5.889	0.995	4.894	31	0	5.279
SOX:SRY	NANOG	9.254	4.387	4.867	14	0	6.156
FOXO3	HNF1	8.385	3.521	4.864	4	0	4.321
STAT5A	IRF1	6.554	1.912	4.861	5	0	3.834
POU2F1	PBX1	6.526	1.676	4.85	28	0	3.153
STAT5A	EVI1	7.994	4.037	4.791	30	0	3.039
PBX1	FOXQ1	8.767	4.027	4.739	5	0	5.048
FOX	POU2F1	10	5.536	4.724	14	0	3.74
ABCD4:VSX2	TLX2	8.24	3.523	4.716	35	0	5.029
CDX	CUX1	6.396	1.978	4.694	21	0	3.271
CREB1	ESR	4.672	0.217	4.672	2	0	5.102
HNF1	CRX:RAX	5.616	0.948	4.668	3	0	4.03
PAX6	NR6A1	8.378	3.713	4.665	9	0	7.137
FOXD3	POU2F1	10	5.346	4.654	26	0	4.223
OCT:POU2F	GATA6	4.736	0.087	4.649	5	0	3.609
FOXJ2	ONECUT	7.655	3.025	4.63	52	0	4.253
NKX6-1	POU6F1	5.281	0.651	4.63	29	0	4.847
MYOG	LMO2	10	5.405	4.595	1	0	6.862
LEF1:TCF	SOX2	5.81	1.249	4.561	19	0	5.995
FOXF1:FOXJ1	POU6F1	8.174	3.617	4.557	14	0	5.308
NFKB1	HIC1	5.606	1.074	4.532	3	0	3.882
HNF1A	FOXL1	7.775	4.169	4.499	30	0	4.34
PAX4	ALX1	9.483	5.006	4.477	49	0	4.805
STAT5A	IRF	8.636	4.527	4.461	35	0	4.125
NKX6-2	POU1F1	9.389	5.465	4.44	23	0	3.544
FOXL1	ZBTB16	4.995	0.572	4.423	16	0	4.327
ATF:CREB	CEBPB	5.116	0.716	4.4	3	1	5.406
ONECUT	HMGA	5.984	1.592	4.392	16	0	4.105
FOX	PBX1	10	5.649	4.351	24	0	4.314
GATA1	CDX	5.591	1.241	4.35	2	0	2.493
ALX1	LHX3	10	5.658	4.342	59	0	5.901
CUX1	LHX3	9.8	5.461	4.339	52	0	4.98
HNF4A	MYOG	4.33	0.08	4.33	9	0	3.329
POU3F1	POU1F1	7.468	3.14	4.328	5	0	4.385
ZEB1	FOXA	4.841	0.894	4.325	4	0	5.082
HNF4A	ZEB1	4.311	0.558	4.311	5	0	3.123
CDC5L	ZBTB16	10	5.699	4.301	22	0	5.013
NKX6-2	ZBTB16	10	5.708	4.292	20	0	4.966
MAX	ZEB1	6.105	1.814	4.291	4	0	6.76
GATA	CDC5L	4.803	0.516	4.287	1	0	3.697
STAT5A	ZNF384	5.271	1.777	4.287	3	0	4.331
POU2F1	FOXI1	10	5.716	4.284	35	0	4.621
TAL1	YY1	4.261	0	4.261	12	0	5.312
HNF1A	PBX1	10	6.113	4.255	30	0	4.215
MYF:MYOD:TCF	HOXA9:MEIS1	4.216	0	4.216	1	0	5.132
HNF1A	POU1F1	10	6.696	4.195	14	0	3.864
NFKB:RELA	NFATC	10	5.807	4.193	10	0	5.099
LEF1	SOX2	6.088	1.898	4.19	7	0	5.872
FOXJ2	CDC5L	7.158	2.99	4.168	10	0	3.778
PAX2	FOXC1	9.507	5.355	4.152	2	0	4.519
ATF	NFE2L2	10	5.849	4.151	4	1	5.35
ARID5B	RUNX2	6.79	2.693	4.098	1	0	3.152
TBP	GZF1	7.708	3.623	4.085	31	0	4.575
LEF1	NANOG	5.345	1.292	4.052	7	0	5.416
MYOD1	MEIS1	4.718	0.685	4.033	12	0	4.621
POU2F1	STAT6	10	5.971	4.029	23	0	3.541
NR3C1:PGR	AR	10	6.157	4.025	8	1	6.049
ONECUT	FOXL1	10	6.014	3.986	36	0	4.924
STAT	HSF1	4.29	0.785	3.968	6	1	4.813
RFX1	CUX1	3.928	0	3.928	1	0	2.225
LMO2	REST	3.915	0	3.915	5	0	3.729
HNF4A	MYF:MYOD:TCF	3.893	0.211	3.893	12	0	3.302
KIF22:MAZ	PRDM1	4.523	0.632	3.891	2	0	4.875
POU1F1	LHX3	10	6.112	3.888	27	0	4.075
FOXF1:FOXJ1	TEF	10	6.125	3.875	29	0	4.9
PPAR	ESRRA	10	6.125	3.875	12	0	5.49
PBX1	CRX:RAX	3.973	0.102	3.871	2	0	3.494
NFIL3	NKX6-1	4.969	1.111	3.857	6	0	4.98
GATA6	GFI1	4.173	0.319	3.854	1	0	4.169
PPARA:RXRA	TFAP2	3.843	0.174	3.843	1	0	3.729
NKX2-5	HOXA3	10	6.159	3.841	37	0	4.493
POU2F1	STAT5A	9.722	5.892	3.831	16	1	3.313
ZEB1	FOXP3	3.81	0	3.81	2	0	3.882
PAX3	FOXN1	4.583	0.775	3.808	3	0	4.826
PAX2	FOXI1	9.538	5.758	3.78	24	0	5.053
ATF:CREB	ESR	3.767	0	3.767	2	0	3.384
ZNF384	OCT4	3.897	0.513	3.741	2	0	3.499
HOXA4	HOXA3	10	6.269	3.731	44	0	3.508
AIRE	FOXL1	8.126	4.439	3.687	6	0	4.673
SREBF1	ZEB1	6.766	3.081	3.685	33	0	5.898
HIC1	LMO2	3.704	0.053	3.651	7	0	4.495
NR2F	ESRRA	10	6.357	3.643	33	0	5.786
FOXP1	POU6F1	5.997	2.381	3.616	9	0	6.085
FOXA	NKX3-1	10	6.403	3.597	27	0	3.768
ZEB1	TGIF1	3.946	0.363	3.583	1	0	4.313
NKX2-5	POU6F1	10	6.421	3.579	37	0	4.831
GFI1	ONECUT	5.889	2.312	3.577	5	0	5.708
GATA6	PDX1	3.566	0	3.566	3	0	3.066
FOX	PBX	3.558	0	3.558	1	0	2.392
RUNX1	BPTF	3.571	0.016	3.554	1	0	4.097
GATA	TBP	8.796	5.254	3.541	11	0	4.71
STAT5A	HSF1	4.507	0.979	3.541	27	0	4.381
FOXO3	SOX2	7.226	3.686	3.54	22	0	4.277
YY1	HOXA4	4.274	0.759	3.515	2	0	4.303
BHLHB	NKX2-5	3.513	0	3.513	31	0	4.158
HOXA3	HLF	7.525	4.042	3.483	13	0	3.429
NR1	ESRRA	6.476	2.994	3.482	31	0	5.541
FOXP1	NKX3-1	5.587	2.134	3.453	8	0	3.907
HIC1	TFAP4	3.43	0	3.43	1	0	4.628
ONECUT	LHX3	9.08	5.658	3.422	44	0	5.213
MYF:MYOD:TCF	HIC1	3.407	0	3.407	6	0	4.138
CUX1	FOXI1	4.23	0.824	3.406	3	0	3.075
VDR	SPZ1	9.833	6.446	3.387	6	0	3.567
NKX6-2	NFIL3	4.645	1.259	3.385	9	0	3.813
NKX2-5	FOXP1	3.851	0.471	3.38	1	0	4.782
CDC5L	TEF	10	6.629	3.371	35	0	4.146
ONECUT	POU6F1	5.704	2.334	3.369	22	0	4.268
FOX	CDX	10	6.656	3.344	17	0	3.513
CDX	ONECUT	10	6.66	3.34	22	0	4.504
FOXF1:FOXJ1	LHX3	8.199	4.905	3.294	21	0	4.171
