# Supplementary material for: coTRaCTE predicts co-occurring transcription factors within cell-type specific enhancers
Source: PLoS Comput Biol. 2018 Aug 24;14(8):e1006372. doi: 10.1371/journal.pcbi.1006372 (PMC6126874; doi:10.1371/journal.pcbi.1006372)
Supplement: S3 File — Predicted co-occurring TF pairs in separate files for each cell type. The columns show the following: TF 1 name, TF 2 name, − log10(p-valueCTS), − log10(p-valueubiq), Ll score, frequency of the TF pair in other cell types, known PPI (1 = yes, 0 = no), motif similarity MOSTA. (ZIP) [file pcbi.1006372.s016.zip › File_BE_skeletal_striated_muscle.csv]

TF1	TF2	log_pvalue_CTS	log_pvalue_ubiq	L_score	frequency	PPI	motif_similarity
POU2F1	HNF1	10	2.244	9.46	57	0	3.721
POU2F1	TBP	10	3.422	9.375	53	1	3.763
NR3C1:PGR	AR	10	4.888	9.266	8	1	6.049
TAL1:TCF3	ZEB1	10	2.329	9.185	37	0	6.698
MYOD1	TGIF1	10	1.107	8.964	19	0	5.353
CEBP	EN1	9.399	3.356	8.721	25	0	2.964
AHR:ARNT	RREB1	8.245	0	8.245	15	0	3.626
POU3F2	CDX	10	5.237	8.173	44	0	4.056
CUX1	TBP	9.27	1.225	8.148	12	0	2.707
CDX	TBP	10	4.272	8.078	43	0	4.477
HNF1	TBP	10	5.027	7.923	44	0	3.381
POU2F1	ZBTB16	8.607	3.577	7.89	22	0	3.622
FOXJ2	POU3F2	9.212	6.801	7.881	20	0	4.407
RREB1	ZIC2	10	2.247	7.753	34	0	3.705
FOXJ2	CDX	10	2.68	7.731	49	0	3.677
CUX1	LHX3	10	2.366	7.634	52	0	4.98
FOXJ2	TEF	8.037	1.196	7.42	55	0	4.574
PBX1	LHX3	10	2.584	7.416	55	0	4.612
FOXF2	POU2F1	7.323	3.253	7.237	5	0	4.05
FOXA	TEF	7.642	3.657	7.037	32	0	4.446
HNF1	ONECUT	10	5.674	7.014	17	0	3.928
TBP	FOXQ1	10	3.011	6.989	53	0	4.908
SRY	EVI1	9.346	3.194	6.988	4	0	2.703
NR1	ESRRA	10	3.021	6.979	31	0	5.541
HNF1	FOXA	8.71	4.011	6.965	50	0	3.778
TBX5	T:BRACH	8.698	2.702	6.868	26	0	7.408
POU2F1	FOXP1	10	3.153	6.847	45	0	5.268
POU3F2	ONECUT	8.235	1.451	6.784	53	0	4.194
NKX2-5	POU6F1	9.665	2.937	6.728	37	0	4.831
POU2F1	EVI1	8.005	1.698	6.649	35	0	3.093
HNF1	NKX3-1	7.824	3.358	6.647	54	0	4.048
NKX6-2	NKX2-5	7.954	1.322	6.632	56	0	4.77
NKX2-5	NKX3-1	9.933	3.305	6.628	34	0	5.368
POU2F1	MEF2A	10	5.971	6.627	16	0	3.86
FOXJ2	TBP	10	6.852	6.597	41	0	4.181
POU2F1	CUX1	6.583	2.08	6.583	31	0	3.539
POU2F1	CEBP	9.134	6.188	6.574	19	1	4.386
PRRX2	NKX3-1	9.722	3.27	6.452	51	0	4.976
GATA4	IRF	10	3.814	6.406	13	0	4.032
SREBF1	PATZ1	8.158	1.76	6.398	15	0	3.468
SRF	HOXA3	10	6.341	6.387	19	0	4.266
CDX	FOXI1	10	3.618	6.382	31	0	4.025
TBP	POU1F1	10	4.407	6.346	37	0	3.904
FOXF2	TBP	6.557	1.375	6.293	26	1	5.724
PAX4	CEBP	8.58	3.644	6.237	5	0	3.397
FOX	CDX	10	3.787	6.213	17	0	3.513
RORA	NR5A1	10	3.81	6.19	46	0	5.578
LEF1	SOX:SRY	10	3.877	6.123	27	0	6.402
CEBP	NFATC	9.9	3.806	6.094	26	0	4.629
FOXI1	TEF	10	4.005	5.995	49	0	5.188
SREBF	ZIC2	10	4.024	5.976	23	0	4.514
MEF2A	FOXC1	6.052	1.529	5.967	3	0	4.433
POU3F2	NKX2-5	8.088	2.174	5.914	41	0	4.511
MEF2A	EVI1	8.037	3.045	5.861	19	0	3.646
TEF	FOXC1	6.383	0.55	5.833	31	0	4.858
RREB1	FOXP1	6.42	0.642	5.779	8	0	5.678
POU2F1	FOXI1	8.2	2.432	5.768	35	0	4.621
ONECUT	FOXI1	8.116	2.42	5.696	46	0	4.102
STAT5A	IRF	10	4.658	5.67	35	0	4.125
FOXQ1	TEF	10	4.333	5.667	42	0	5.159
TBP	FOXI1	10	6.918	5.636	35	0	5.03
FOXL1	POU6F1	10	4.383	5.617	28	0	5.461
PBX1	ONECUT	10	4.996	5.617	39	0	5.968
FOXD3	POU6F1	6.018	0.403	5.615	31	0	4.944
FOX	ONECUT	10	4.39	5.61	52	0	5.824
FOXO3	BPTF	10	4.402	5.598	54	0	5.205
CEBP	NFIL3	8.804	6.427	5.548	18	0	5.675
SREBF1	TBX5	6.667	3.362	5.542	18	0	4.787
TFAP4	TGIF1	6.186	2.213	5.427	5	0	4.487
FOXD3	CDX	10	4.593	5.407	40	0	3.629
NKX6-2	EN1	6.747	1.34	5.406	22	0	3.833
FOXJ2	POU2F1	7.954	4.034	5.389	50	0	3.35
EVI1	NKX6-1	6.506	1.355	5.381	18	0	3.081
POU3F2	CUX1	6.116	1.554	5.316	34	0	4.213
SOX5	CUX1	5.407	0.448	5.309	12	0	4.143
SREBF1	ZIC2	7.737	2.732	5.296	39	0	4.753
FOXJ2	ONECUT	7.52	2.26	5.261	52	0	4.253
RUNX1	SREBF1	5.788	0.731	5.258	10	0	5.271
IRF1	NKX2-5	10	5.417	5.218	42	0	4.679
TCF3	ZNF238	10	4.8	5.2	19	0	6.64
STAT5A	EVI1	5.145	0.994	5.145	30	0	3.039
GATA	TBP	7.255	3.096	5.131	11	0	4.71
HMGA	NKX6-1	5.816	0.706	5.11	42	0	4.338
POU3F2	FOXQ1	7.269	3.447	5.101	6	0	4.347
ZEB1	ZNF238	10	4.906	5.094	26	0	7.519
STAT1	IKZF2	10	4.92	5.08	26	0	4.772
FOXF1:FOXJ1	POU3F2	6.401	1.945	5.055	16	0	4.849
CUX1	POU6F1	7.073	2.02	5.053	29	0	5.02
EN1	HLF	5.682	0.647	5.035	23	0	3.473
FOXJ2	SOX5	10	4.973	5.027	34	0	5.451
NR2F	ESRRA	10	5.104	4.896	33	0	5.786
NR2F1:HNF4A	RORA	8.084	3.216	4.868	5	0	5.999
ATF:CREB	FOXN1	6.19	3.974	4.851	2	0	5.276
GATA4	EVI1	6.083	3.084	4.801	3	0	4.07
IKZF2	IKZF1	10	5.218	4.782	30	0	5.763
OCT:POU2F	ABCD4:VSX2	5.336	0.626	4.765	9	0	4.535
POU2F1	MEF2	6.833	4.052	4.748	9	0	3.641
FOX	NKX6-2	9.34	4.625	4.715	47	0	4.586
EN1	ALX1	7.22	2.522	4.698	30	0	3.72
PAX2	NFE2L1	7.175	2.509	4.666	26	0	4.316
CEBP	OCT4	9.515	4.851	4.664	20	0	4.098
NFIL3	NKX6-1	5.124	0.51	4.614	6	0	4.98
PPARA:RXRA	SREBF1	4.663	1.459	4.58	19	0	4.918
POU2F1	PAX4	6.882	3.609	4.567	51	0	3.969
STAT5A	RELA	6.092	2.35	4.52	29	0	4.993
FOXA	ONECUT	10	6.469	4.505	45	1	4.694
POU2F1	FOXL1	10	5.515	4.499	43	0	3.703
FOXF1:FOXJ1	MEF2A	5.441	2.172	4.457	10	0	5.113
FOXF1	POU1F1	8.743	5.727	4.442	4	0	4.208
TBP	GZF1	6.888	2.455	4.433	31	0	4.575
SRY	MEF2A	4.426	1.898	4.426	5	0	2.908
PPARA:RXRA	PAX4	10	5.595	4.405	13	0	4.343
ATF	NFE2	9.161	4.767	4.394	6	0	5.201
POU3F2	TBP	4.953	2.726	4.353	45	1	4.409
STAT6	ZNF384	5.152	0.816	4.336	7	0	4.888
AR	DBP	6.72	2.429	4.292	7	0	4.864
RREB1	ZIC3	4.785	0.61	4.175	15	0	4.359
HNF1	CDX	7.182	4.36	4.171	26	0	3.807
ABCD4:VSX2	TLX2	6.523	2.373	4.149	35	0	5.029
POU6F1	LHX3	10	5.886	4.114	44	0	5.793
NKX3-1	LHX3	10	5.897	4.103	40	0	5.452
FOXJ2	SOX2	4.795	0.74	4.101	11	0	4.621
IKZF1	TOPORS	4.099	1.577	4.099	2	0	5.84
FOXF1:FOXJ1	HNF1	7.172	3.721	4.08	24	0	4.164
POU1F1	FOXP1	4.239	0.851	4.059	6	0	3.735
POU2F1	FOXQ1	6.157	3.488	4.051	8	0	3.573
HOXA4	HOXA3	10	5.973	4.027	44	0	3.508
TBP	TEF	7.387	4.685	4.022	43	0	4.047
GATA1	MZF1	4.016	0.743	4.016	7	0	3.504
NKX6-2	NKX6-1	10	5.993	4.007	51	0	5.729
CREB1:CREM	NFE2L1	4.005	0	4.005	1	0	5.466
HNF4A	NR6A1	10	6.027	3.973	22	0	5.075
LMO2	REST	3.967	0.447	3.967	5	0	3.729
OCT:POU2F	NANOG	3.96	0.577	3.96	1	0	3.335
NKX6-2	NKX3-1	10	6.042	3.958	47	0	4.349
POU2F1	NKX6-1	7.572	3.797	3.91	37	0	4.134
STAT1	NANOG	10	7.519	3.909	25	0	4.588
CEBPB	EN1	3.875	0.352	3.875	2	0	2.771
POU3F2	PBX1	6.813	2.979	3.834	47	0	3.869
NKX6-2	ALX1	10	6.171	3.829	49	0	4.954
FOX	PAX2	7.925	4.099	3.826	25	0	4.496
TAL1:TCF4	ZEB1	3.784	1.584	3.784	1	0	6.924
STAT1	NFKB:RELA	7.371	3.595	3.776	12	1	4.473
HNF1	FOXL1	10	6.238	3.762	41	0	4.793
HNF1A	NKX6-2	9.684	6.257	3.737	47	0	4.723
ONECUT	NKX6-2	5.99	2.271	3.72	54	0	2.615
MYOD1	ZNF238	6.929	3.216	3.713	17	0	6.575
CDC5L	TEF	5.961	2.26	3.701	35	0	4.146
PBX1	PRRX2	5.871	2.172	3.7	32	0	5.191
CEBP	POU6F1	4.358	0.894	3.699	14	0	3.034
PAX4	SPZ1	6.917	3.225	3.692	6	0	3.051
CDX	FOXL1	10	6.32	3.68	32	0	4.661
STAT4	POU1F1	4.432	1.555	3.664	1	0	4.294
IRF	EVI1	9.259	5.986	3.612	18	0	3.542
MYF:MYOD:TCF	TGIF1	5.232	1.625	3.607	10	0	5.172
E2F1	HMGA	3.6	0.262	3.6	6	0	4.749
OCT:POU2F	POU1F1	3.781	1.279	3.593	24	0	4.933
FOXF1	CDX	8.419	4.829	3.59	25	0	4.174
HIF1A	ZEB1	5.119	1.658	3.59	6	0	5.944
FOXO4	BPTF	8.205	4.642	3.563	54	0	5.44
MYOD1	MEIS1	4.868	1.378	3.49	12	0	4.621
PPARA:RXRA	ZIC2	5.981	2.521	3.46	6	0	3.673
PPAR	ESRRA	10	6.565	3.435	12	0	5.49
TEF	NKX3-1	4.855	1.43	3.425	43	0	3.624
STAT3	NFKB1	6.486	4.332	3.398	41	1	4.73
FOXO1	BPTF	10	6.603	3.397	42	0	5.142
PPARG	LEF1:TCF	5.816	2.429	3.387	9	0	5.496
ONECUT	LHX3	6.738	3.363	3.375	44	0	5.213
SREBF1	KLF12	4.216	0.861	3.355	9	0	4.355
POU3F2	LHX3	10	7.877	3.354	40	0	5.456
MYOD1	TBX5	4.653	2.215	3.336	1	0	5.124
RAR:RXR:NR2F:NR1	ESR	3.334	0.36	3.334	13	1	4.477
CDX	CUX1	3.518	0.206	3.311	21	0	3.271
EGR2	GLI	3.637	0.356	3.281	30	0	5.948
FOXF1:FOXJ1	ZBTB16	3.776	0.505	3.271	15	0	3.704
ATF	BACH1	3.645	0.375	3.27	4	0	6.001
FOXO1	STAT5A	3.354	0.813	3.266	5	0	3.367
BHLHB	NKX2-5	3.515	0.267	3.247	31	0	4.158
POU2F1	NANOG	3.555	1.312	3.24	2	0	3.1
SRF	GZF1	3.23	0	3.23	2	0	6.133
EVI1	NFIL3	3.575	0.414	3.216	3	0	2.497
PAX4	KIF22:MAZ	5.904	2.689	3.215	6	0	3.811
POU2F1	HOXA4	5.979	2.764	3.215	57	0	3.804
FOXD3	ONECUT	9.035	5.835	3.2	36	0	5.15
FOXO1	SOX2	10	6.809	3.191	37	0	4.209
FOXJ2	SOX3	3.618	0.771	3.137	6	0	5.037
FOXF1:FOXJ1	CDX	6.723	3.595	3.129	31	0	3.855
SREBF1	TFCP2	3.221	0.1	3.121	5	0	4.195
ATF	ESR	4.868	1.782	3.087	23	0	3.523
EN1	NFIL3	3.181	0.103	3.078	37	0	3.973
ALX1	POU6F1	5.302	2.224	3.077	35	0	4.788
POU2F1	HLF	5.616	2.539	3.077	27	0	4.022
ARNT	ZEB1	8.065	4.999	3.066	4	0	4.368
RORA	HOXA4	4.129	1.074	3.055	5	0	5.04
STAT3	NANOG	3.028	0	3.028	1	0	5.285
HOXA4	ALX1	5.893	2.872	3.021	30	0	3.988
ONECUT	POU6F1	4.358	1.339	3.019	22	0	4.268
ELF1	NFATC	10	6.984	3.016	14	0	6.165
STAT3	NFKB:RELA	7.64	4.629	3.01	27	1	4.944
TFAP4	ZEB1	3.361	0.757	2.996	3	0	4.556
CDX	HMGA	4.453	1.46	2.993	20	0	2.927
FOXO3	FOXP1	10	7.012	2.988	27	0	6.157
SREBF	ZIC3	4.51	1.529	2.981	2	0	4.624
POU2F1	TLX2	5.148	2.172	2.976	20	1	5.019
SREBF	RREB1	10	7.036	2.964	3	0	4.736
FOXF1	POU6F1	7.346	4.398	2.948	21	0	5.561
MYB	TGIF1	4.015	1.087	2.929	4	0	3.917
PBX1	POU6F1	6.944	4.016	2.928	23	0	4.934
STAT5A	NFKB:RELA	4.855	1.931	2.924	26	0	4.241
NR2F1:HNF4A	ESRRA	10	7.089	2.911	1	0	5.744
E2F1	NFATC	2.909	0	2.909	1	0	4.523
NKX6-1	POU6F1	3.466	0.558	2.909	29	0	4.847
CEBPB	NFIL3	4.972	2.518	2.906	31	0	5.986
POU1F1	ALX1	3.22	1.084	2.903	11	0	3.78
STAT1	RELA	4.537	1.641	2.896	27	1	5.171
PBX1	POU1F1	6.103	3.216	2.888	48	0	4.306
ATF:CREB	NFE2L1	10	7.12	2.88	7	1	5.49
ZIC3	ZNF423	3.501	0.624	2.876	1	0	5.016
MYF:MYOD:TCF	ZNF148	2.875	0	2.875	1	0	3.572
PDX1	ALX1	5.372	2.533	2.839	36	0	5.262
HNF1A	HOXA4	2.803	0	2.803	4	0	3.003
HNF4A	ZIC1	2.789	0	2.789	12	0	3.166
ALX1	LHX3	5.33	2.597	2.733	59	0	5.901
MEF2	NKX2-2	2.692	0	2.692	1	0	2.856
PAX8	AHR:ARNT:HIF1A	2.722	0.099	2.623	3	0	4.737
OCT:POU2F	HNF1	2.803	0.19	2.613	6	0	3.293
ATF:CREB	FOXL1	2.599	0	2.599	5	0	4.703
MYF:MYOD:TCF	HIC1	2.877	0.337	2.581	6	0	4.138
HNF1A	TBP	5.776	3.216	2.56	41	0	3.262
GATA4	FOXP1	3.692	1.137	2.555	4	0	3.922
NR1H4	ESRRA	4.396	1.85	2.545	9	0	5.172
ATF:JUN	NFE2L1	2.765	0.222	2.543	3	1	5.352
SOX:SRY	NANOG	6.627	4.085	2.542	14	0	6.156
POU3F2	FOXL1	8.631	6.096	2.535	28	0	4.635
PAX4	ALX1	4.983	2.466	2.517	49	0	4.805
NR3C1	HSF1	2.79	0.287	2.503	7	0	4.968
NKX6-2	HOXA4	6.35	3.847	2.502	48	0	4.466
PPARG	IRF2	2.853	0.351	2.502	1	0	5.277
EGR2	TBX5	2.47	0	2.47	7	0	5.156
CDX	EVI1	7.867	5.417	2.45	3	0	2.991
FOXD3	ZBTB16	6.321	3.874	2.447	18	0	3.43
ABCD4:VSX2	NKX6-2	10	7.556	2.444	46	0	5.947
TEF	FOXD1	10	7.566	2.434	16	0	6.393
SOX5	HNF1	3.352	0.95	2.403	10	0	3.783
RORA	NR6A1	10	7.607	2.393	27	0	6.767
TEF	POU6F1	3.507	1.115	2.392	30	0	4.615
PPARG	ESR	10	7.619	2.381	24	0	5.822
NR3C1	HSF2	2.916	0.536	2.38	1	0	4.385
POU2F1	TEF	10	7.633	2.367	16	0	4.11
NKX2-5	HLF	5.038	2.672	2.366	1	0	3.968
POU3F1	NKX6-1	2.732	0.366	2.366	7	0	4.817
GATA6	PRRX2	2.917	0.564	2.354	5	0	3.495
CEBP	RUNX1	9.793	7.48	2.339	5	1	4.686
NRF1	HMX3	2.332	0	2.332	2	0	3.799
CEBP	NKX2-2	2.341	0.052	2.324	1	0	2.753
IKZF2	HOXA3	2.654	0.366	2.3	4	0	3.207
GFI1B	TCF7L2	2.274	0	2.274	1	0	4.197
POU3F2	NKX6-1	5.863	3.59	2.273	24	0	4.918
GATA6	TBP	3.475	1.206	2.269	4	0	4.129
ELK1	STAT6	6.06	3.806	2.254	10	0	4.912
CEBPA:DDIT3	OCT4	2.811	0.56	2.252	30	0	5.256
FOXF1:FOXJ1	TEF	5.041	2.793	2.248	29	0	4.9
HOXA4	ZBTB16	2.244	0	2.244	2	0	3.023
FOXF1	HNF1A	2.356	0.226	2.233	30	0	3.971
SREBF1	ZIC3	3.046	0.861	2.233	7	0	4.643
PAX4	NKX6-2	10	7.78	2.22	38	0	4.449
RREB1	ZIC1	2.527	0.309	2.219	10	0	3.686
CDX	FOXC1	3.198	0.983	2.216	17	0	3.949
EN1	NKX3-1	2.44	0.235	2.205	33	0	3.852
FOXO1	SOX3	10	7.808	2.192	2	0	5.357
STAT5A	HSF1	3.112	0.983	2.187	27	0	4.381
MYOD1	HIC1	2.427	0.246	2.181	1	0	4.021
TCF12	REST	2.172	0	2.172	2	0	3.846
VDR	TFAP2A	2.169	0	2.169	1	0	2.197
STAT3	MAF	2.506	0.35	2.156	2	0	5.205
CUX1	HOXA3	2.946	0.792	2.154	1	0	3.275
FOXF1:FOXJ1	LHX3	5.771	3.619	2.152	21	0	4.171
CREB1	FOXN1	4.605	2.466	2.139	2	0	5.233
ZEB1	T:BRACH	2.133	0	2.133	1	0	6.495
