# Supplementary material for: coTRaCTE predicts co-occurring transcription factors within cell-type specific enhancers
Source: PLoS Comput Biol. 2018 Aug 24;14(8):e1006372. doi: 10.1371/journal.pcbi.1006372 (PMC6126874; doi:10.1371/journal.pcbi.1006372)
Supplement: S3 File — Predicted co-occurring TF pairs in separate files for each cell type. The columns show the following: TF 1 name, TF 2 name, − log10(p-valueCTS), − log10(p-valueubiq), Ll score, frequency of the TF pair in other cell types, known PPI (1 = yes, 0 = no), motif similarity MOSTA. (ZIP) [file pcbi.1006372.s016.zip › File_BF_skin_fibroblast.csv]

TF1	TF2	log_pvalue_CTS	log_pvalue_ubiq	L_score	frequency	PPI	motif_similarity
FOXJ2	TBP	10	1.035	10	41	0	4.181
FOXJ2	TEF	10	1.294	10	55	0	4.574
HNF1A	NKX6-2	10	1.209	9.965	47	0	4.723
FOXJ2	ONECUT	10	0.575	9.794	52	0	4.253
POU2F1	FOXA	9.75	4.078	9.682	18	0	4.411
SOX5	PBX1	10	0.82	9.18	46	0	4.814
CDX	TBP	10	2.62	9.145	43	0	4.477
FOXA	TEF	9.145	3.795	9.145	32	0	4.446
FOXA	NKX6-2	10	3.464	9.138	33	0	4.391
POU3F2	PBX1	9.588	0.602	8.986	47	0	3.869
HNF1	FOXA	9.703	2.958	8.945	50	0	3.778
SRY	PBX1	9.054	1.933	8.863	27	0	4.574
POU2F1	TBP	10	1.345	8.655	53	1	3.763
HNF1	NKX6-2	10	3.556	8.573	15	0	4.335
TBP	NKX6-2	10	1.447	8.553	28	0	4.675
NKX6-2	NKX3-1	10	1.6	8.4	47	0	4.349
ONECUT	NKX6-2	10	1.671	8.329	54	0	2.615
FOXD3	NKX6-2	10	1.709	8.291	19	0	4.212
POU6F1	LHX3	10	1.761	8.239	44	0	5.793
FOXJ2	POU2F1	8.197	2.426	8.197	50	0	3.35
LMO2	EVI1	9.053	4.834	8.192	12	0	5.047
FOXA	ONECUT	10	4.663	8.071	45	1	4.694
PAX4	NKX6-2	10	1.932	8.068	38	0	4.449
POU2F1	PAX4	8.022	1.139	8.022	51	0	3.969
SOX3	PBX1	8.173	0.175	7.998	20	0	4.25
PRRX2	POU6F1	9.356	1.436	7.919	38	0	5.181
POU2F1	EN1	7.804	0.915	7.804	27	0	3.039
EGR2	GLI	8.876	1.117	7.759	30	0	5.948
PBX1	LHX3	8.898	1.153	7.746	55	0	4.612
FOX	ONECUT	10	2.269	7.731	52	0	5.824
CUX1	PRRX2	10	2.3	7.7	15	0	4.949
FOXA	DBP	10	6.841	7.693	3	0	4.105
POU2F1	NKX2-5	10	2.32	7.68	47	0	4.151
POU3F2	LHX3	8.892	2.136	7.664	40	0	5.456
NKX2-5	NKX6-1	8.781	1.164	7.617	17	0	6.061
SRY	FOXD1	10	2.401	7.599	20	0	5.493
PRRX2	NKX3-1	8.771	1.177	7.593	51	0	4.976
FOX	NKX6-2	10	2.446	7.554	47	0	4.586
NKX2-1	NKX2-2	10	2.576	7.466	16	0	5.681
HNF1	FOXQ1	9.83	2.4	7.429	18	0	4.677
FOXF1	TBP	10	2.782	7.416	35	0	5.693
STAT5A	HSF1	8.059	0.716	7.343	27	0	4.381
HNF1A	TBP	7.241	0.282	7.241	41	0	3.262
ALX1	LHX3	7.665	0.457	7.207	59	0	5.901
POU3F2	TBP	7.45	0.83	7.199	45	1	4.409
POU3F2	CDX	8.446	1.248	7.198	44	0	4.056
NR1	ESRRA	10	2.833	7.167	31	0	5.541
FOXO4	BPTF	10	3.038	7.065	54	0	5.44
TBP	FOXI1	10	3.5	7.048	35	0	5.03
HNF4A	TFAP2C	7.006	0	7.006	29	0	3.697
TAL1	YY1	7.148	0.165	6.983	12	0	5.312
ONECUT	FOXI1	10	3.021	6.979	46	0	4.102
PAX4	HNF1	10	4.577	6.949	17	0	4.545
IKZF2	IKZF1	10	6.166	6.938	30	0	5.763
FOXD3	HMGA	8.779	2.307	6.904	10	0	3.627
FOX	HNF1	7.156	0.782	6.86	44	0	4.035
SREBF1	ZEB1	9.839	3.003	6.837	33	0	5.898
POU2F1	CEBP	8.994	4.482	6.793	19	1	4.386
CDX	NKX6-2	8.993	2.252	6.74	53	0	4.093
FOXF1	FOXP1	9.928	3.201	6.727	25	0	7.624
ATF	ESR	8.513	1.853	6.66	23	0	3.523
HNF4A	TFAP2A	6.621	0.065	6.556	25	0	3.416
POU2F1	HMGA	10	4.086	6.513	13	0	4.494
ABCD4:VSX2	NKX6-2	10	3.514	6.486	46	0	5.947
TAL1:TCF4	YY1	6.8	0.316	6.485	23	0	6.027
STAT	HSF1	6.812	0.877	6.396	6	1	4.813
STAT5B	HSF1	6.454	0.477	6.366	25	0	5.665
TAL1:TCF3	ZEB1	7.306	1.924	6.357	37	0	6.698
POU2F1	HOXA4	7.53	1.178	6.352	57	0	3.804
NKX2-5	POU6F1	6.688	0.344	6.344	37	0	4.831
FOXD3	ZNF384	8.854	2.525	6.329	16	0	4.035
HNF1	ZBTB16	8.347	2.759	6.321	45	0	4.506
MEF2	TBP	10	4.751	6.303	4	0	5.144
TBP	FOXQ1	6.299	0.279	6.299	53	0	4.908
POU2F1	NKX6-2	10	3.714	6.286	38	0	4.259
ONECUT	FOXL1	10	3.72	6.28	36	0	4.924
IKZF1	PITX2	8.453	2.222	6.232	21	0	5.041
NKX6-2	ALX1	10	3.921	6.079	49	0	4.954
NKX6-2	PRRX2	10	3.921	6.079	24	0	5.835
FOXJ2	NKX6-2	10	3.955	6.045	15	0	5.018
NKX6-2	FOXL1	10	3.955	6.045	8	0	5.194
NKX6-2	FOXC1	8.51	2.507	6.003	29	0	5.49
NKX6-2	POU6F1	10	4.028	5.972	37	0	5.278
POU2F1	FOXC1	7.05	1.772	5.956	19	0	4.651
CUX1	ALX1	6.081	1.555	5.892	30	0	4.491
TBP	POU6F1	10	4.12	5.88	18	0	5.517
HNF1	TBP	5.875	0.783	5.875	44	0	3.381
FOXF2	TBP	5.828	0.556	5.828	26	1	5.724
CUX1	LHX3	6.287	0.509	5.807	52	0	4.98
POU3F1	STAT5A	6.922	1.163	5.76	9	0	4.11
STAT3	IKZF1	9.916	4.166	5.751	27	0	5.616
POU2F1	MEF2	6.385	3.518	5.724	9	0	3.641
NKX2-5	POU1F1	7.758	2.043	5.715	10	0	4.392
POU2F1	CDX	6.446	3.458	5.711	30	0	2.822
EN1	HOXA3	8.803	3.105	5.698	32	0	4.16
PAX4	HNF1A	10	4.309	5.691	6	0	4.98
STAT5A	RELA	6.081	1.804	5.686	29	0	4.993
STAT1	TEAD1	9.007	3.684	5.636	11	0	4.093
POU3F2	NKX6-2	10	4.384	5.616	14	0	4.46
PRRX2	ALX1	10	4.405	5.595	41	0	6.111
NKX6-2	NKX2-5	5.59	0	5.59	56	0	4.77
MEF2A	HMGA	5.569	1.947	5.569	10	0	4.335
FOXF1:FOXJ1	DBP	6.546	0.987	5.559	15	0	4.939
PBX1	NKX6-2	5.537	0	5.537	31	0	4.208
EN1	ALX1	5.569	0.034	5.535	30	0	3.72
POU2F1	HNF1	5.763	1.474	5.508	57	0	3.721
CDX	HOXA9:MEIS1	6.674	1.178	5.496	7	0	5.101
FOXQ1	FOXP1	9.415	3.952	5.462	12	0	6.35
PAX8	AHR:ARNT:HIF1A	5.428	0.022	5.406	3	0	4.737
CUX1	NKX6-2	5.391	0.682	5.391	20	0	3.95
ATF:CREB	TEF	5.695	0.336	5.358	50	0	5.344
PAX4	ALX1	5.337	0	5.337	49	0	4.805
FOXJ2	HNF1	7.615	2.32	5.295	37	0	4.089
STAT1	RELA	7.34	2.064	5.276	27	1	5.171
TBP	FOXA	5.262	2.28	5.262	25	0	4.514
PBX1	ONECUT	10	4.747	5.253	39	0	5.968
PAX2	NFE2L1	8.447	3.205	5.242	26	0	4.316
EVI1	CDC5L	5.236	1.641	5.236	9	0	4.255
CEBPB	NFIL3	7.329	4.372	5.233	31	0	5.986
TEF	NKX3-1	6.291	1.101	5.19	43	0	3.624
RREB1	ZIC2	7.621	2.441	5.18	34	0	3.705
PBX1	PRRX2	5.945	1.29	5.144	32	0	5.191
SRY	NKX6-1	5.355	0.234	5.121	6	0	3.536
HMGA	NKX6-1	5.407	0.352	5.055	42	0	4.338
FOXJ2	POU1F1	5.876	0.835	5.04	18	0	3.39
PDX1	CDC5L	5.031	0	5.031	27	0	5.169
FOXP1	FOXL1	10	4.984	5.016	25	0	7.45
FOXJ2	NKX3-1	5.617	0.647	4.97	35	0	4.362
FOXO1	BPTF	10	5.052	4.948	42	0	5.142
BPTF	SOX2	10	5.055	4.945	30	0	4.106
STAT5A	NFKB:RELA	5.997	1.054	4.943	26	0	4.241
TBP	POU1F1	5.14	1.521	4.942	37	0	3.904
FOXD3	FOXD1	10	5.06	4.94	15	0	6.364
PBX1	CDX	4.883	0.814	4.883	26	0	3.716
HNF1A	FOXL1	5.096	0.254	4.843	30	0	4.34
MEF2A	NKX6-2	6.379	2.566	4.796	42	0	4.842
FOXA	NKX3-1	5.247	1.312	4.791	27	0	3.768
NKX2-5	LHX3	10	5.215	4.785	12	0	4.871
FOXO3	NANOG	10	5.221	4.779	25	0	5.604
RORA	NR5A1	7.922	3.175	4.747	46	0	5.578
HNF1A	TEF	4.743	0.154	4.743	18	0	3.627
FOXJ2	CDX	7.142	3.981	4.738	49	0	3.677
HNF1	NKX6-1	6.956	2.222	4.734	37	0	5.251
TAL1:TCF3	YY1	5.119	0.492	4.731	36	0	5.744
SREBF1	TBX5	7.908	3.192	4.715	18	0	4.787
POU2F1	EVI1	5.2	1.058	4.707	35	0	3.093
CDX	HMGA	4.864	0.366	4.657	20	0	2.927
CDC5L	TEF	4.889	0.272	4.617	35	0	4.146
FOXP1	SOX2	5.47	0.872	4.598	42	0	4.972
HNF1A	ZBTB16	5.401	1.767	4.568	16	0	5.083
ZIC1	ZNF148	6.027	1.472	4.555	3	0	4.029
CDX	FOXP1	10	5.446	4.554	7	0	5.47
BPTF	ZNF384	5.992	1.449	4.543	9	0	4.638
ABCD4:VSX2	NKX2-5	10	5.458	4.542	18	0	6.006
NKX2-5	NKX3-1	6.816	2.287	4.529	34	0	5.368
NKX6-2	LHX3	10	5.522	4.478	9	0	6.139
PAX4	HOXA4	9.139	4.685	4.454	32	0	4.269
TBP	LHX3	4.56	0.116	4.444	32	0	2.617
PAX4	ABCD4:VSX2	10	5.584	4.416	9	0	5.963
PRRX2	NKX6-1	8.979	4.585	4.394	30	0	6.538
PAX4	NKX6-1	5.575	1.203	4.372	30	0	4.384
POU3F2	FOXL1	5.598	2.307	4.341	28	0	4.635
VDR	EP300	5.345	1.037	4.308	1	0	2.975
NR2F	ATF	4.289	0	4.289	3	0	3.591
HNF1	NKX3-1	4.277	0.974	4.277	54	0	4.048
POU2F1	FOXP1	7.32	3.048	4.271	45	0	5.268
HIF1A	XBP1	10	5.749	4.251	24	0	5.997
HNF1	FOXL1	7.343	3.144	4.232	41	0	4.793
TBP	GZF1	6.3	2.077	4.223	31	0	4.575
HNF4A	HIC1	5.096	1.092	4.216	28	0	4.893
EN1	NKX3-1	4.211	0	4.211	33	0	3.852
FOXF1	TEF	10	5.801	4.199	15	0	5.463
HNF1A	FOXQ1	4.479	0.282	4.196	7	0	4.226
FOX	FOXP1	10	5.813	4.187	9	0	6.315
RORA	NR6A1	7.217	3.067	4.15	27	0	6.767
FOXQ1	TEF	6.759	2.61	4.149	42	0	5.159
NKX6-2	FOXI1	10	5.852	4.148	19	0	5.206
FOXJ2	HNF1A	4.398	0.254	4.145	19	0	3.991
CDX	FOXL1	8.114	3.981	4.133	32	0	4.661
FOXI1	TEF	9.322	5.199	4.123	49	0	5.188
FOXF1	PAX2	8.942	4.821	4.121	29	0	5.354
FOXD3	CUX1	4.083	0	4.083	2	0	4.353
ETS1	STAT6	10	5.927	4.073	11	1	5.778
FOXJ2	FOXP1	10	5.933	4.067	13	0	6.12
HNF4A	KLF12	4.089	0.027	4.063	6	0	2.269
POU2F1	ALX4	5.89	1.835	4.055	2	0	5.007
FOXO1	FOXP1	10	6.278	4.041	10	0	5.628
FOXO1	SOX2	10	5.984	4.016	37	0	4.209
MEF2A	HNF1A	10	5.992	4.008	8	0	4.821
HMGA	FOXL1	3.986	0.787	3.986	1	0	3.194
STAT1	NANOG	10	6.025	3.975	25	0	4.588
TBP	ZBTB16	4.362	0.749	3.958	12	0	4.797
POU2F1	HOXA9:MEIS1	5.182	1.47	3.945	2	0	3.224
FOXJ2	MEF2A	5.827	2.585	3.941	9	0	4.891
ONECUT	FOXC1	3.947	0.008	3.939	36	0	4.405
NKX6-2	NKX6-1	5.624	1.695	3.929	51	0	5.729
IRF	ZEB1	4.761	1.293	3.928	6	0	4.558
EGR1	RREB1	3.944	0.018	3.925	5	0	3.532
FOXC1	NKX3-1	5.279	1.364	3.915	8	0	4.83
EGR2	RREB1	3.904	0	3.904	22	0	4.122
HNF1	CDX	4.666	1.833	3.862	26	0	3.807
PAX4	NANOG	8.865	5.003	3.861	15	0	2.407
ATF:CREB	BHLHB	4.897	2.163	3.853	2	0	4.225
MEF2	FOXP1	4.147	0.295	3.852	18	0	5.986
HNF1A	FOXA	3.827	0.083	3.827	40	0	3.651
RUNX1	TBX5	5.213	1.393	3.82	10	0	4.523
IRF7	IKZF2	4.199	0.644	3.798	3	0	4.186
HSF1	ZNF238	4.075	0.289	3.786	30	0	5.492
FOXO3	BPTF	6.075	2.3	3.775	54	0	5.205
SREBF1	ZIC1	5.836	2.068	3.769	11	0	4.287
E2F1	NFKB	3.753	0	3.753	1	1	3.518
RUNX1	RREB1	3.753	0	3.753	14	0	5.54
IRF1	OCT4	3.745	0.422	3.745	7	0	4.078
FOXD3	EVI1	5.127	1.398	3.729	16	0	3.852
AHR	EGR2	7.301	3.575	3.726	18	0	5.654
PAX6	RORA	4.077	0.359	3.718	15	0	6.295
NKX3-1	ALX1	4.865	1.177	3.688	16	0	3.636
FOXO1	PAX2	10	6.318	3.682	8	0	4.86
HOXA4	ALX1	4.95	1.327	3.623	30	0	3.988
MEF2	HMGA	3.804	0.188	3.616	1	0	3.617
PAX4	TLX2	3.755	0.151	3.604	10	0	4.225
SREBF1	ZIC2	6.889	3.473	3.594	39	0	4.753
FOXD3	POU1F1	4.176	0.585	3.591	10	0	3.651
PAX4	LHX3	10	6.414	3.586	7	0	5.807
SREBF1	ZIC3	4.206	0.963	3.583	7	0	4.643
TCF3:HAND1	ZNF238	3.569	0	3.569	11	0	5.871
EVI1	LHX3	3.938	0.373	3.564	17	0	3.611
LEF1:TCF	PGR	4.078	0.52	3.559	1	0	4.975
PAX6	ESRRA	4.12	0.566	3.555	23	0	5.921
FOXF2	SRY	10	7.04	3.54	4	0	5.63
POU1F1	FOXQ1	4.479	0.941	3.537	1	0	4.31
HMGA	OCT4	3.534	0.189	3.534	12	0	3.487
HNF4A	HES1	3.533	0	3.533	2	0	3.169
TBP	OCT4	3.532	0.768	3.532	12	0	3.354
FOXD3	PAX2	6.441	2.91	3.531	3	0	3.856
CEBP	EN1	5.879	2.356	3.523	25	0	2.964
FOXF1	NKX6-2	6.268	2.754	3.513	20	0	4.821
SREBF1	PATZ1	5.145	1.64	3.505	15	0	3.468
POU2F1	NKX6-1	3.919	1.025	3.492	37	0	4.134
STAT5A	NFKB	3.786	0.81	3.455	4	0	4.335
FOX	EVI1	3.424	0.088	3.424	6	0	2.965
HNF1A	ONECUT	4.474	1.063	3.411	14	0	4.51
IRF	OCT4	3.402	0	3.402	13	0	4.037
SOX5	FOXD1	6.285	2.906	3.379	5	0	5.615
MEF2A	HNF1	9.102	5.738	3.364	13	0	4.629
ABCD4:VSX2	HOXA4	10	6.639	3.361	7	0	5.556
HNF1	PRRX2	5.695	2.361	3.334	41	0	5.009
HNF1A	MSX1	3.854	0.53	3.324	1	0	4.15
NKX6-2	PDX1	3.358	0.051	3.307	31	0	5.504
FOXJ2	SOX2	3.3	0	3.3	11	0	4.621
STAT1	NFKB	4.532	1.246	3.285	12	0	4.317
OCT:POU2F	FOXC1	4.206	1.286	3.276	14	0	4.812
FOXA	ZNF384	3.948	0.689	3.259	6	0	3.908
NFY	EBF	3.243	0	3.243	1	0	1.064
STAT	HSF2	3.223	0	3.223	6	0	4.028
FOXP1	POU6F1	3.545	0.322	3.222	9	0	6.085
FOXD3	DBP	3.212	0	3.212	3	0	3.493
PAX6	ESR	5.059	1.848	3.211	12	0	5.611
SOX5	NANOG	5.341	2.141	3.2	19	0	5.777
FOXJ2	LHX3	3.217	0.05	3.167	16	0	3.239
PAX4	SPZ1	5.926	2.764	3.162	6	0	3.051
GTF2I	PATZ1	6.789	3.638	3.15	7	0	5.09
POU3F2	ONECUT	4.444	1.624	3.142	53	0	4.194
GLI	ZNF148	3.546	0.412	3.133	9	0	5.898
FOX	ZBTB16	3.228	0.097	3.131	8	0	3.654
NR2F1:HNF4A	NR6A1	4.333	1.209	3.124	19	0	5.811
FOXD3	BPTF	10	6.877	3.123	5	0	4.29
SOX3	FOXQ1	10	6.882	3.118	5	0	5.394
NKX3-1	POU6F1	3.783	0.678	3.105	31	0	4.87
BHLHB	IRF1	3.903	0.801	3.102	31	0	5.279
POU3F2	CDC5L	8.352	5.277	3.075	33	0	5.466
GATA6	HNF1A	4.952	1.881	3.071	9	0	3.539
FOXO4	FOXP1	10	6.931	3.069	12	0	5.707
FOXD3	CDX	5.64	2.572	3.068	40	0	3.629
TBP	ONECUT	3.068	0	3.068	15	0	3.563
HNF1A	FOXI1	3.764	0.704	3.06	14	0	4.156
GATA	FOXL1	3.071	0.017	3.054	3	0	4.549
HNF4:NR2F	NFKB1	3.595	0.549	3.046	1	0	4.435
ALX1	POU6F1	5.099	2.091	3.008	35	0	4.788
PPARA:RXRA	ITGAL	4.399	1.393	3.006	3	0	3.856
TAL1:TCF4	GATA1	3.083	0.263	3	4	0	4.666
EGR4	GLI	2.988	0	2.988	20	0	6.172
AHR:ARNT:HIF1A	TP53	2.981	0	2.981	1	1	3.17
PAX2	FOXL1	3.925	0.962	2.963	15	0	5.058
HOXA4	HOXA3	7.154	4.193	2.961	44	0	3.508
POU3F2	OCT4	8.878	5.929	2.949	2	0	4.517
PBX1	NKX2-5	3.266	0.321	2.946	4	0	4.852
SRY	ZEB1	3.421	0.48	2.941	2	0	4.801
ETS1:P54	STAT6	2.938	0.001	2.936	7	1	4.554
FOXF1:FOXJ1	FOXD1	10	7.078	2.922	8	0	6.855
ATF:CREB	POU3F2	3.309	0.396	2.914	3	0	5.514
TAL1:TCF3	GATA2	3.296	0.46	2.912	1	0	4.443
FOXD3	POU2F1	3.776	0.865	2.911	26	0	4.223
POU2F1	PDX1	10	7.108	2.892	3	0	4.001
EN1	NFIL3	2.909	0.018	2.89	37	0	3.973
NR1	RORA	10	7.111	2.889	10	0	6.112
STAT1	NFATC	3.353	0.471	2.882	10	0	5.798
FOXJ2	ZBTB16	5.337	2.457	2.88	5	0	4.417
PAX2	FOXI1	4.052	1.172	2.88	24	0	5.053
TBP	ALX1	2.88	0.112	2.88	1	0	3.288
FOXF1	HNF1A	2.858	0.063	2.858	30	0	3.971
IRF	POU1F1	2.852	0	2.852	2	0	3.359
TEF	FOXL1	10	7.165	2.835	15	0	5.075
FOXD3	NANOG	9.189	6.368	2.822	3	0	4.751
LEF1:TCF	SRY	3.595	0.799	2.796	5	0	4.33
NKX6-2	TEF	4.728	1.932	2.796	13	0	4.268
GATA6	TBP	3.333	0.542	2.791	4	0	4.129
CEBP	CDX	3.682	0.895	2.787	3	0	3.442
NKX2-5	HOXA3	5.199	2.413	2.786	37	0	4.493
HNF1	LHX3	10	7.216	2.784	5	0	5.453
FOXO1	CDC5L	3.292	0.517	2.775	2	0	4.529
POU2F1	FOXI1	5.026	2.258	2.768	35	0	4.621
