# Supplementary material for: coTRaCTE predicts co-occurring transcription factors within cell-type specific enhancers
Source: PLoS Comput Biol. 2018 Aug 24;14(8):e1006372. doi: 10.1371/journal.pcbi.1006372 (PMC6126874; doi:10.1371/journal.pcbi.1006372)
Supplement: S3 File — Predicted co-occurring TF pairs in separate files for each cell type. The columns show the following: TF 1 name, TF 2 name, − log10(p-valueCTS), − log10(p-valueubiq), Ll score, frequency of the TF pair in other cell types, known PPI (1 = yes, 0 = no), motif similarity MOSTA. (ZIP) [file pcbi.1006372.s016.zip › File_BG_T-cell_primary.csv]

TF1	TF2	log_pvalue_CTS	log_pvalue_ubiq	L_score	frequency	PPI	motif_similarity
FOXF1:FOXJ1	IRF1	10	1.772	10	1	0	2.292
GATA1	FOXP3	10	1.021	10	1	0	3.068
IRF	NKX3-1	10	0	10	2	0	3.528
IRF	NKX6-1	10	0	10	1	0	2.718
IRF	ZBTB16	10	0	10	2	0	2.847
IRF1	POU1F1	10	0.276	10	2	0	3.243
IRF1	SRY	10	2.086	10	28	0	3.874
IRF8	BPTF	10	0	10	1	0	3.423
IRF8	CDX	10	0.719	10	1	0	2.785
IRF8	EVI1	10	1.094	10	1	0	2.936
IRF8	OCT4	10	2.161	10	1	0	3.212
OCT:POU2F	IRF1	10	0	10	1	0	2.945
POU2F1	IRF	10	1.736	10	1	0	3.451
STAT5A	BPTF	10	1.734	10	1	0	1.985
LEF1:TCF	POU1F1	10	1.118	9.979	1	0	2.369
IRF1	NR3C1	9.912	0.563	9.912	1	0	2.907
STAT5B	HNF1A	10	0.118	9.882	1	0	1.672
LEF1:TCF	MEF2A	10	2.054	9.868	2	0	1.442
STAT5A	IRF8	10	0.681	9.852	1	0	3.443
FOXO4	STAT5A	10	2.359	9.815	1	0	3.338
POU3F1	IRF	10	0.214	9.811	1	0	2.881
IRF	TBP	10	0.881	9.782	1	0	3.421
IRF8	FOXA	10	0.225	9.775	1	0	2.701
GATA6	MEF2A	10	2.302	9.768	3	0	2.536
IRF8	FOXP1	10	0.238	9.762	3	0	4.059
POU2F1	IRF8	10	1.659	9.754	1	0	3.352
LEF1:TCF	TBP	9.98	1.002	9.751	1	0	0.781
IRF8	SRY	10	0.254	9.746	15	0	4.278
IRF8	NANOG	10	0.279	9.721	2	0	3.535
IRF	BPTF	10	1.639	9.714	2	0	2.73
IRF8	ZNF384	9.707	0	9.707	1	0	3.439
STAT5B	ZBTB16	10	0.31	9.69	1	0	1.787
IRF	ZNF384	10	0.402	9.689	7	0	4.111
FOXF2	NANOG	10	0.326	9.674	1	0	4.41
FOXF1:FOXJ1	ZNF384	10	0.344	9.656	2	0	2.888
STAT4	FOXP1	10	0.348	9.652	1	0	2.624
STAT4	IRF8	10	0.356	9.644	1	0	3.646
LEF1:TCF	HMGA	10	1.684	9.621	1	0	1.588
IRF	OCT4	10	1.376	9.598	13	0	4.037
BHLHB	ZEB1	9.583	0.583	9.583	7	0	3.873
IRF	ZEB1	10	1.5	9.527	6	0	4.558
IRF2	NANOG	10	0.473	9.527	1	0	4.207
CUX1	NANOG	10	1.553	9.526	1	0	3.13
IRF1	OCT4	10	1.909	9.49	7	0	4.078
SOX3	HNF1	10	0.534	9.466	3	0	3.108
STAT5B	IRF8	9.42	0	9.42	1	0	2.882
POU3F1	EVI1	10	0.962	9.408	1	0	2.998
FOXF1	NANOG	10	0.603	9.397	3	0	4.384
IRF8	ZBTB16	10	0.605	9.395	1	0	3.438
FOXO1	STAT5A	10	1.942	9.347	5	0	3.367
STAT4	IRF1	10	1.859	9.345	1	0	3.966
IRF	POU1F1	9.332	1.081	9.332	2	0	3.359
OCT:POU2F	EVI1	10	1.632	9.314	2	0	3.325
LEF1:TCF	HOXA9:MEIS1	9.368	1.091	9.311	1	0	3.618
LEF1:TCF	EVI1	9.279	0.96	9.279	1	0	2.36
IRF1	ONECUT	10	0.815	9.233	2	0	1.854
STAT5B	FOXL1	9.451	0.251	9.2	1	0	1.079
FOXO1	LHX3	9.501	0.458	9.198	3	0	2.96
FOXO4	ONECUT	10	1.37	9.189	1	0	2.543
IRF1	NKX6-1	9.911	0.738	9.174	1	0	3.13
EVI1	SOX2	10	2.171	9.133	2	0	3.512
IRF	MEF2	10	0.881	9.119	1	0	3.336
STAT5A	NR3C1:PGR	10	0.889	9.111	2	1	3.754
FOXF1:FOXJ1	POU3F1	9.604	0.51	9.093	1	0	2.607
NFATC	FOXP1	10	0.916	9.084	1	0	3.782
PAX6	NKX3-1	10	0.94	9.06	1	0	2.487
EVI1	NKX3-1	10	2.247	9.04	6	0	3.211
FOXO3	STAT4	9.115	0.105	9.01	2	0	3.448
LEF1:TCF	SOX:SRY	10	1.117	8.998	28	0	6.318
HNF1	ZNF384	10	1.666	8.987	3	0	2.684
HNF1	HOXA4	10	2.324	8.96	6	0	3.147
OCT:POU2F	IRF7	9.901	0.946	8.955	1	0	3.641
LEF1:TCF	SRY	9.253	0.466	8.949	5	0	4.33
TBP	SOX2	10	1.575	8.94	1	0	2.152
FOX	IRF1	9.677	1.169	8.933	1	0	3.247
LEF1	STAT5A	8.948	0.057	8.891	1	0	2.286
OCT:POU2F	FOXP1	10	1.128	8.872	2	0	5.577
IRF	HNF1	10	2.128	8.869	2	0	3.396
IRF1	FOXC1	9.253	0.387	8.865	1	0	3.204
HNF1A	HOXA4	9.632	1.921	8.862	4	0	3.003
POU3F2	IRF8	9.888	2.062	8.862	1	0	4.036
IRF1	FOXL1	9.741	1.987	8.849	1	0	1.74
IRF1	NANOG	10	1.282	8.841	13	0	4.613
STAT6	FOXP1	10	1.169	8.831	1	0	2.45
HNF1A	ZNF384	10	1.173	8.827	1	0	2.645
POU3F1	IRF8	8.858	0.045	8.813	1	0	2.414
IRF7	NANOG	9.829	1.047	8.782	1	0	3.228
FOXF1	HMGA	10	1.24	8.779	1	0	3.068
FOXO3	LHX3	9.888	1.131	8.757	3	0	3.128
STAT5B	CDX	10	1.26	8.74	1	0	1.544
STAT4	IRF	10	1.615	8.69	1	0	4.171
IRF1	SOX2	10	1.329	8.671	2	0	4.289
FOXO3	STAT6	10	1.338	8.662	1	0	1.091
IRF2	OCT4	8.913	0.258	8.655	1	0	2.8
POU3F1	FOXP1	9.422	0.775	8.647	1	0	4.235
EBOX:MYC:MYF:MYOD:TAL:USF	LMO2	10	1.402	8.598	10	1	6.452
OCT:POU2F	IRF	8.588	0	8.588	1	0	3.228
LEF1:TCF	NANOG	10	1.425	8.575	19	0	5.569
LEF1:TCF	SOX2	10	1.427	8.573	19	0	5.995
MYC:MAX	TFAP2A	9.084	0.52	8.565	4	0	4.123
FOXO4	IRF1	9.022	0.459	8.563	2	0	3.943
PBX1	NANOG	10	1.446	8.554	1	0	3.461
IRF1	FOXP1	10	1.471	8.529	7	0	5.546
FOXO4	PBX1	10	2.056	8.521	2	0	3.554
OCT:POU2F	NKX6-1	10	2.126	8.509	5	0	3.65
FOXO1	STAT4	9.38	0.922	8.458	1	0	3.674
IRF	FOXL1	8.447	0.306	8.447	1	0	2.944
GATA1	CDX	10	1.562	8.438	2	0	2.493
TBP	NANOG	10	2.268	8.43	2	0	2.857
POU3F1	FOXC1	8.783	0.369	8.414	1	0	3.945
ARID5B	CDX	9.462	1.062	8.399	1	0	2.776
IRF	FOXQ1	10	1.617	8.383	1	0	2.318
IRF7	SRY	10	1.63	8.37	1	0	3.37
ETS1	MAF	9.224	0.87	8.354	7	1	6.045
IRF	CDX	10	1.951	8.351	1	0	2.67
IRF	FOXA	10	1.969	8.334	1	0	2.809
STAT4	CEBPB	9.582	1.251	8.331	4	0	4.435
LEF1	SRY	8.895	0.583	8.312	1	0	3.919
OCT:POU2F	MEF2	9.603	1.292	8.311	2	0	2.892
LEF1:TCF	NKX2-2	8.466	0.171	8.295	1	0	2.445
FOXO1	IRF1	10	2.384	8.294	3	0	3.548
OCT:POU2F	CUX1	10	1.718	8.282	1	0	2.926
FOXF1:FOXJ1	GATA6	9.218	0.964	8.254	1	0	2.523
SOX:SRY	FOXP1	8.572	0.319	8.253	1	0	2.957
FOX	ZNF384	10	1.79	8.21	2	0	2.961
LEF1:TCF	FOXP1	8.346	0.486	8.177	1	0	2.275
ARID5B	HMGA	8.156	0	8.156	1	0	3.061
PAX2	POU1F1	10	2.349	8.155	2	0	2.676
ARID5B	FOXP1	10	1.868	8.132	2	0	6.585
IRF1	BPTF	10	1.869	8.131	3	0	3.743
PBX1	PDX1	10	1.874	8.126	2	0	3.899
IRF8	ZEB1	9.338	1.212	8.125	4	0	5.047
IRF1	NR3C1:PGR	9.371	1.256	8.115	1	0	4.435
FOXJ2	IRF	8.101	0.251	8.101	1	0	2.49
GATA6	NANOG	8.049	0	8.049	1	0	1.873
FOX	POU3F1	8.321	0.299	8.021	1	0	2.624
IRF8	NKX6-1	8.016	0	8.016	1	0	2.297
STAT5A	IRF2	9.691	1.675	8.016	3	0	4.37
TCF3	TBX5	10	1.993	8.007	19	0	5.731
SOX3	FOXP1	10	2.001	7.999	2	0	4.783
STAT5B	OCT4	9.005	1.033	7.972	1	0	1.797
FOXF1:FOXJ1	ALX1	10	2.038	7.962	2	0	2.976
STAT4	HMGA	10	2.395	7.957	1	0	3.133
IRF1	MEF2A	10	2.107	7.954	1	0	3.921
AIRE	NANOG	9.703	1.75	7.953	4	0	2.751
TBX5	T:BRACH	10	2.063	7.937	26	0	7.408
IKZF2	AIRE	10	2.082	7.918	2	0	4.202
LEF1:TCF	NKX6-1	8.706	0.796	7.909	1	0	2.037
LEF1:TCF	FOXD3	8.741	0.838	7.903	1	0	3.668
IRF7	HMGA	10	2.102	7.898	11	0	4.742
LEF1:TCF	IRF1	8.408	0.594	7.813	1	0	2.444
IRF	NKX2-2	7.805	0	7.805	1	0	1.776
PAX6	ZBTB16	10	2.2	7.8	1	0	3.449
GATA1	SRF	8.711	0.919	7.793	2	0	3.106
GFI1	NKX6-1	7.705	0.01	7.695	1	0	3.245
LEF1:TCF	CUX1	7.674	0	7.674	1	0	1.98
FOXC1	NANOG	10	2.334	7.666	2	0	4.232
NKX6-2	MSX1	10	2.363	7.637	2	0	3.762
FOXO3	ZNF384	10	2.372	7.628	2	0	3.779
POU3F1	NKX6-2	10	2.38	7.62	1	0	3.645
FOXD3	IRF1	10	2.404	7.596	1	0	3.175
