# Supplementary material for: coTRaCTE predicts co-occurring transcription factors within cell-type specific enhancers
Source: PLoS Comput Biol. 2018 Aug 24;14(8):e1006372. doi: 10.1371/journal.pcbi.1006372 (PMC6126874; doi:10.1371/journal.pcbi.1006372)
Supplement: S3 File — Predicted co-occurring TF pairs in separate files for each cell type. The columns show the following: TF 1 name, TF 2 name, − log10(p-valueCTS), − log10(p-valueubiq), Ll score, frequency of the TF pair in other cell types, known PPI (1 = yes, 0 = no), motif similarity MOSTA. (ZIP) [file pcbi.1006372.s016.zip › File_BH_T-cell_regulatory.csv]

TF1	TF2	log_pvalue_CTS	log_pvalue_ubiq	L_score	frequency	PPI	motif_similarity
HNF1	ALX1	10	1.537	10	38	0	4.421
POU2F1	NKX6-1	10	3.53	10	37	0	4.134
POU2F1	PAX4	10	2.201	9.916	51	0	3.969
CDX	TEF	10	3.791	9.875	23	0	3.807
POU2F1	HLF	10	3.194	9.868	27	0	4.022
HNF1	NKX3-1	9.877	3.37	9.861	54	0	4.048
NKX6-2	NKX2-5	10	0.246	9.754	56	0	4.77
POU3F2	PAX4	10	2.11	9.718	12	0	4.33
PBX1	ALX1	10	0.364	9.636	20	0	4.167
HMGA	NKX6-1	10	0.426	9.574	42	0	4.338
HNF1A	ALX1	10	0.459	9.541	44	0	4.481
POU2F1	CUX1	10	1.263	9.54	31	0	3.539
CUX1	ALX1	10	0.844	9.39	30	0	4.491
NKX6-2	ZBTB16	10	0.711	9.289	20	0	4.966
POU2F1	ZBTB16	10	2.996	9.289	22	0	3.622
NKX6-2	PDX1	10	0.762	9.238	31	0	5.504
MEF2A	TEF	10	5.098	9.21	16	0	4.492
NKX2-5	NKX3-1	10	2.135	9.201	34	0	5.368
POU2F1	HNF1	10	3.244	9.194	57	0	3.721
EN1	NKX3-1	9.191	0	9.191	33	0	3.852
HNF1	FOXA	10	3.781	9.184	50	0	3.778
FOXJ2	POU6F1	10	4.864	9.163	20	0	4.844
CDX	LHX3	9.949	1.471	9.115	34	0	3.695
POU3F2	HOXA4	9.468	0.397	9.104	9	0	4.142
POU2F1	TBP	10	3.133	9.081	53	1	3.763
ONECUT	NKX6-1	9.431	0.414	9.017	26	0	5.044
POU3F2	HNF1	10	4.281	9.014	22	0	4.448
SREBF1	ZEB1	10	1.004	8.996	33	0	5.898
ATF:CREB	CEBP	9.051	1.471	8.955	18	1	4.997
HNF1	CUX1	10	2.62	8.926	30	0	4.349
TBP	POU1F1	10	4.783	8.867	37	0	3.904
CDX	ZBTB16	10	1.189	8.811	16	0	4.525
OCT:POU2F	POU1F1	9.939	1.129	8.81	24	0	4.933
FOXO3	SOX2	8.991	0.213	8.778	22	0	4.277
PBX1	CDX	8.776	1.843	8.776	26	0	3.716
FOXJ2	POU2F1	9.446	3.37	8.735	50	0	3.35
MEF2A	POU6F1	9.334	2.844	8.728	14	0	4.422
ATF:CREB	TEF	10	1.329	8.671	50	0	5.344
CUX1	NKX6-2	10	2.689	8.65	20	0	3.95
NFIL3	LHX3	8.737	0.101	8.636	25	0	3.829
POU2F1	HNF1A	9.589	4.694	8.623	21	0	3.88
TEF	NKX3-1	10	1.421	8.579	43	0	3.624
MEF2A	FOXP1	10	2.226	8.575	18	0	5.42
POU3F2	PRRX2	10	3.213	8.514	42	0	5.123
HNF4A	ZEB1	8.479	0.163	8.479	5	0	3.123
CDX	NKX6-2	10	1.734	8.477	53	0	4.093
POU2F1	CDX	10	4.326	8.477	30	0	2.822
POU2F1	NKX3-1	10	3.522	8.422	43	0	3.255
ALX1	LHX3	10	1.579	8.421	59	0	5.901
TBX5	T:BRACH	9.56	1.169	8.391	26	0	7.408
POU3F2	HNF1A	10	2.862	8.382	29	0	4.789
HNF1A	FOXA	8.422	1.641	8.367	40	0	3.651
EBOX:MYC:MYF:MYOD:TAL:USF	ZEB1	10	1.643	8.357	25	0	6.107
NKX6-2	EN1	10	1.644	8.356	22	0	3.833
HNF1	CDX	10	3.7	8.319	26	0	3.807
POU2F1	EN1	10	2.45	8.315	27	0	3.039
PAX4	CUX1	9.266	2.365	8.312	1	0	4.262
PAX4	POU1F1	10	1.734	8.266	6	0	3.516
CEBP	POU6F1	10	1.857	8.219	14	0	3.034
FOXP1	SOX2	10	1.817	8.183	42	0	4.972
NKX6-2	HOXA4	10	1.822	8.178	48	0	4.466
EN1	ALX1	9.777	1.723	8.055	30	0	3.72
CUX1	LHX3	10	2.977	8.047	52	0	4.98
POU2F1	HOXA4	10	1.974	8.026	57	0	3.804
EGR4	GLI	8.038	0.022	8.017	20	0	6.172
FOXO1	BPTF	10	4.953	7.994	42	0	5.142
POU3F2	NKX2-5	8.767	1.077	7.933	41	0	4.511
POU3F2	CUX1	9.523	1.953	7.932	34	0	4.213
FOXJ2	TEF	8.391	1.059	7.914	55	0	4.574
FOXJ2	CDX	10	2.544	7.909	49	0	3.677
HNF4A	MYF:MYOD:TCF	9.013	1.126	7.887	12	0	3.302
HNF1A	PBX1	10	2.799	7.77	30	0	4.215
POU2F1	MEF2A	10	4.545	7.728	16	0	3.86
NFIL3	POU6F1	7.72	0	7.72	15	0	3.426
CEBP	TEF	9.881	2.23	7.651	19	0	3.937
POU2F1	ONECUT	7.679	0.885	7.649	17	0	2.96
IRF	SRY	7.646	0.606	7.646	12	0	3.547
POU2F1	PBX1	7.975	1.19	7.64	28	0	3.153
CDC5L	ZBTB16	9.225	1.587	7.637	22	0	5.013
MEF2	TEF	10	2.383	7.617	18	0	4.75
POU3F2	MEF2A	8.598	3.05	7.617	3	0	4.356
FOXD3	MEF2A	7.906	3.013	7.599	3	0	4.101
POU3F2	TBP	10	2.511	7.588	45	1	4.409
ALX1	POU6F1	10	2.448	7.552	35	0	4.788
HNF4A	HIC1	7.969	0.48	7.489	28	0	4.893
PAX4	ALX1	8.346	0.859	7.488	49	0	4.805
OCT:POU2F	PAX4	7.481	0	7.481	5	0	3.632
OCT:POU2F	CEBP	9.308	2.538	7.468	12	1	4.337
FOXO1	MEF2A	7.456	1.652	7.456	1	0	3.278
SREBF1	ZIC2	10	2.556	7.444	39	0	4.753
POU3F2	ONECUT	9.1	1.68	7.42	53	0	4.194
IRF	FOXP1	7.419	0.021	7.419	32	0	4.874
TCF3	TBX5	10	2.734	7.266	19	0	5.731
ONECUT	NKX6-2	10	2.794	7.206	54	0	2.615
ELF1	STAT	7.195	0	7.195	2	0	5.459
FOX	NKX6-2	10	2.871	7.129	47	0	4.586
SRY	HMGA	8.447	2.607	7.123	5	0	3.436
HNF1	NKX6-1	10	3.362	7.085	37	0	5.251
POU2F1	FOXP1	10	2.931	7.069	45	0	5.268
POU2F1	NFIL3	8.619	2.623	7.059	39	0	4.355
CEBP	LHX3	7.267	0.979	7.057	4	0	2.66
POU1F1	NKX3-1	7.043	0.894	7.043	36	0	3.893
PAX4	NKX2-5	9.84	2.799	7.041	19	0	3.499
HIC1	LMO2	8.909	1.869	7.04	7	0	4.495
FOXF1	PAX2	10	2.963	7.037	29	0	5.354
BHLHB	LMO2	7.033	0	7.033	9	0	5.609
PBX1	LHX3	10	3.169	7.021	55	0	4.612
FOX	HNF1	8.74	3.162	7.011	44	0	4.035
POU2F1	NKX2-5	10	4.868	7.004	47	0	4.151
ATF:CREB	NKX3-1	6.99	0	6.99	7	0	4.129
ZEB1	TBX5	10	3.341	6.981	17	0	6.078
NKX2-5	POU6F1	10	3.028	6.972	37	0	4.831
FOXO4	BPTF	10	3.46	6.942	54	0	5.44
ONECUT	POU1F1	8.253	1.326	6.927	32	0	4.106
BPTF	ZNF384	10	3.137	6.863	9	0	4.638
SPI1	KLF4	6.819	0	6.819	2	0	5.066
HNF1A	POU6F1	8.297	1.789	6.813	25	0	3.945
PAX4	POU6F1	10	3.191	6.809	25	0	4.181
POU3F2	PBX1	10	3.202	6.798	47	0	3.869
CDX	CDC5L	8.756	1.978	6.778	6	0	3.227
PBX1	PRRX2	10	3.223	6.777	32	0	5.191
PPARA:RXRA	SREBF1	8.717	1.94	6.777	19	0	4.918
CDX	TBP	10	3.515	6.77	43	0	4.477
FOXO1	ZNF384	10	3.306	6.694	11	0	3.718
ESR	NR5A1	10	3.311	6.689	18	0	4.626
MEF2	NKX6-2	10	3.313	6.687	13	0	4.414
NKX6-1	ALX1	6.93	0.252	6.678	13	0	4.876
PAX4	HLF	6.829	0.956	6.658	3	0	3.509
STAT5A	GATA4	9.349	2.699	6.651	10	0	3.682
FOXJ2	NKX3-1	8.995	2.538	6.645	35	0	4.362
TEF	POU6F1	8.86	2.216	6.644	30	0	4.615
ONECUT	TEF	6.608	0	6.608	12	0	2.731
POU3F2	NKX6-1	10	3.396	6.604	24	0	4.918
PBX1	POU1F1	10	3.404	6.596	48	0	4.306
HNF1	ZBTB16	7.51	1.792	6.574	45	0	4.506
POU3F1	ZBTB16	6.885	0.317	6.568	2	0	3.486
POU1F1	LHX3	10	3.439	6.561	27	0	4.075
CEBP	HOXA4	7.35	0.92	6.545	3	0	3.137
HNF4A	MYOG	8.185	1.654	6.531	9	0	3.329
EBOX:MYC:MYF:MYOD:TAL:USF	LMO2	10	3.475	6.525	10	1	6.452
NR6A1	NR5A1	10	3.481	6.519	44	0	6.48
IRF1	NKX2-5	10	3.507	6.513	42	0	4.679
HMGA	EN1	7.562	1.068	6.493	5	0	2.577
PRRX2	NKX3-1	10	3.522	6.478	51	0	4.976
PDX1	ALX1	9.21	2.738	6.472	36	0	5.262
SOX5	PBX1	7.223	0.783	6.44	46	0	4.814
FOXO3	BPTF	10	3.566	6.434	54	0	5.205
POU3F2	MEF2	7.596	1.99	6.394	7	0	4.043
HLF	TEF	9.42	3.028	6.392	9	0	4.824
PAX4	OCT4	6.387	0.303	6.387	7	0	2.633
NKX2-5	HOXA3	9.287	2.94	6.347	37	0	4.493
FOXA	NKX3-1	9.02	3.54	6.312	27	0	3.768
FOXF1:FOXJ1	POU3F2	7.996	1.825	6.28	16	0	4.849
MEF2A	CDX	8.703	3.42	6.271	5	0	3.832
PAX2	FOXL1	10	3.742	6.258	15	0	5.058
HNF1	TBP	10	3.746	6.254	44	0	3.381
NKX2-5	NFIL3	9.872	3.633	6.239	10	0	4.054
ONECUT	LHX3	10	3.783	6.217	44	0	5.213
MEF2	HNF1	10	3.788	6.212	14	0	3.88
HNF1A	NKX6-1	7.097	0.913	6.185	29	0	4.221
CUX1	HOXA4	8.318	2.146	6.172	2	0	6.022
ONECUT	POU6F1	8.297	2.133	6.164	22	0	4.268
FOXD3	POU6F1	6.284	0.164	6.12	31	0	4.944
HNF1	NKX2-5	10	3.886	6.114	19	0	4.114
EGR2	GLI	7.063	0.963	6.1	30	0	5.948
IRF2	PRDM1	10	3.904	6.096	21	0	7.508
NKX3-1	POU6F1	10	3.918	6.082	31	0	4.87
POU3F2	ABCD4:VSX2	10	3.922	6.078	17	0	4.477
RREB1	ZIC2	7.553	1.477	6.076	34	0	3.705
TBP	FOXQ1	10	3.926	6.074	53	0	4.908
HMGA	ZNF384	8.512	2.454	6.058	9	0	4.328
CDX	OCT4	6.719	1.172	6.046	9	0	2.627
LEF1:TCF	SOX2	6.643	0.597	6.046	19	0	5.995
FOXM1	ONECUT	10	3.981	6.019	12	0	4.835
POU1F1	ALX1	7.107	1.779	6.012	11	0	3.78
FOXD3	CDX	9.752	3.759	5.993	40	0	3.629
HNF1	POU1F1	9.097	3.125	5.972	26	0	3.66
PBX1	NKX6-2	7.806	1.839	5.967	31	0	4.208
FOXF1:FOXJ1	CDX	10	4.047	5.953	31	0	3.855
HLF	NKX6-1	5.95	0	5.95	2	0	3.908
HNF1A	ABCD4:VSX2	8.853	2.916	5.937	10	0	5.093
LEF1	SOX:SRY	9.392	3.46	5.932	27	0	6.402
POU2F1	HSF1	7.802	1.909	5.892	20	0	4.934
HNF1	ABCD4:VSX2	8.025	2.368	5.879	14	0	4.595
OCT:POU2F	TEF	9.076	3.213	5.863	18	0	4.358
RAR:RXR:THR	RORA	6.639	0.785	5.854	24	0	5.87
FOXF2	HNF1	7.727	1.893	5.834	15	0	4.518
EN1	HLF	10	4.176	5.824	23	0	3.473
OCT:POU2F	HLF	5.794	0	5.794	7	0	3.905
GATA3	EVI1	8.488	2.711	5.777	25	0	5.265
NKX6-2	NKX6-1	10	4.256	5.744	51	0	5.729
FOXD3	PBX1	8.269	2.527	5.742	25	0	4.378
SRY	EVI1	7.7	2.62	5.732	4	0	2.703
IRF8	SRY	5.728	0	5.728	15	0	4.278
FOX	ONECUT	10	4.274	5.726	52	0	5.824
ELF2	EP300	8.601	2.896	5.705	7	0	5.074
FOXP1	ALX1	5.99	0.293	5.697	4	0	6.666
PAX4	NANOG	10	4.306	5.694	15	0	2.407
POU2F1	FOXL1	10	5.116	5.691	43	0	3.703
POU2F1	FOXI1	8.028	2.338	5.69	35	0	4.621
FOXL1	NKX3-1	9.498	3.838	5.66	11	0	3.563
FOXM1	YY1	8.238	2.588	5.65	6	0	3.799
HOXA4	ALX1	8.46	2.81	5.649	30	0	3.988
IRF	ZEB1	5.625	0.012	5.613	6	0	4.558
HOXA4	HOXA3	10	4.42	5.58	44	0	3.508
NR1	ESRRA	8.587	3.035	5.552	31	0	5.541
MEF2A	EVI1	7.47	2.447	5.548	19	0	3.646
EVI1	ZNF384	8.202	2.669	5.533	8	0	2.753
FOXO1	AIRE	6.549	1.512	5.53	6	0	3.606
RORA	NR5A1	10	4.477	5.523	46	0	5.578
HNF1A	POU1F1	9.125	3.641	5.484	14	0	3.864
TBX5	TGIF1	7.277	1.795	5.482	12	0	5.199
FOXD3	NKX3-1	6.389	0.911	5.478	18	0	3.082
HNF1	HMGA	7.796	2.332	5.464	5	0	3.36
TEF	ZBTB16	5.46	0	5.46	6	0	3.642
ELF:ELK:ETS:FLI1:GABP	KLF4	5.448	0	5.448	1	0	5.248
FOXO3	ZNF384	7.542	2.105	5.437	2	0	3.779
PPARA:RXRA	PAX4	10	4.591	5.409	13	0	4.343
LHX3	OCT4	5.407	0.435	5.407	10	0	2.939
POU2F1	HOXA5	7.526	2.145	5.381	16	0	5.622
FOX	CDX	8.691	3.325	5.366	17	0	3.513
TBP	FOXP1	7.744	2.381	5.362	22	0	5.321
MYOG	ZEB1	5.332	0.37	5.332	4	0	6.281
POU3F1	NKX6-1	5.32	0	5.32	7	0	4.817
ZBTB16	LHX3	7.85	2.538	5.313	5	0	3.398
POU3F1	PAX4	5.341	0.032	5.309	1	0	3.926
NFIL3	TEF	7.382	2.087	5.295	21	0	5.688
HNF4A	ITGAL	5.779	0.52	5.259	20	0	3.636
HNF4A	MYF:MYOD:TCF3	5.271	0.079	5.259	12	0	3.199
FOXF1:FOXJ1	PBX1	6.69	1.461	5.229	19	0	4.144
PAX4	KLF4	10	4.774	5.226	6	0	5.227
CDX	ONECUT	10	4.782	5.218	22	0	4.504
NKX6-1	ZBTB16	8.501	3.29	5.211	4	0	4.101
POU3F1	TBP	5.872	0.668	5.205	4	0	4.062
FOXM1	CUX1	7.012	1.807	5.204	4	0	4.232
FOX	NFATC	5.595	0.404	5.191	1	0	2.697
POU2F1	TLX2	6.56	1.391	5.169	20	1	5.019
CDX	FOXI1	8.419	3.274	5.146	31	0	4.025
FOXI1	TEF	10	4.854	5.146	49	0	5.188
ATF:CREB	OCT:POU2F	5.142	0	5.142	2	0	4.405
CDX	HMGA	6.272	1.153	5.119	20	0	2.927
CUX1	NKX2-5	5.431	0.443	5.112	3	0	3.518
NKX6-1	POU6F1	5.56	0.464	5.096	29	0	4.847
FOX	HNF1A	5.898	0.847	5.051	20	0	4.056
PDX1	PRRX2	7.071	2.024	5.046	34	0	4.447
POU1F1	POU6F1	10	5.133	4.987	27	0	4.264
PRRX2	POU6F1	10	5.014	4.986	38	0	5.181
NFIL3	ALX1	5.234	0.254	4.98	11	0	3.869
NKX2-5	TEF	5.586	0.658	4.928	4	0	3.579
IRF1	FOXP1	5.669	0.746	4.923	7	0	5.546
HIF1A	XBP1	10	5.082	4.918	24	0	5.997
PAX4	NKX6-1	10	5.094	4.906	30	0	4.384
FOXI1	NKX3-1	6.899	1.996	4.903	14	0	4.14
CUX1	NKX6-1	5.586	0.685	4.901	12	0	4.038
FOXF1:FOXJ1	TEF	8.107	3.213	4.894	29	0	4.9
CEBP	FOXA	9.393	4.5	4.893	17	0	4.583
MEF2	HNF1A	6.285	1.401	4.884	12	0	3.534
IRF1	SRY	5.044	0.195	4.849	28	0	3.874
HNF4A	LMO2	5.034	0.2	4.834	18	0	3.153
NKX3-1	ZNF384	4.994	0.163	4.83	1	0	3.613
