# Supplementary material for: coTRaCTE predicts co-occurring transcription factors within cell-type specific enhancers
Source: PLoS Comput Biol. 2018 Aug 24;14(8):e1006372. doi: 10.1371/journal.pcbi.1006372 (PMC6126874; doi:10.1371/journal.pcbi.1006372)
Supplement: S3 File — Predicted co-occurring TF pairs in separate files for each cell type. The columns show the following: TF 1 name, TF 2 name, − log10(p-valueCTS), − log10(p-valueubiq), Ll score, frequency of the TF pair in other cell types, known PPI (1 = yes, 0 = no), motif similarity MOSTA. (ZIP) [file pcbi.1006372.s016.zip › File_BI_T-cell.csv]

TF1	TF2	log_pvalue_CTS	log_pvalue_ubiq	L_score	frequency	PPI	motif_similarity
GATA1	EVI1	10	5.996	10	19	0	5.727
NKX6-2	NKX2-5	10	0	10	56	0	4.77
FOXJ2	TEF	10	0.816	9.978	55	0	4.574
NKX3-1	POU6F1	10	0.033	9.967	31	0	4.87
POU2F1	NKX6-1	10	2.242	9.93	37	0	4.134
FOXP1	SOX2	10	0.193	9.807	42	0	4.972
FOXF1:FOXJ1	PBX1	10	0.204	9.796	19	0	4.144
POU2F1	EN1	10	1.336	9.672	27	0	3.039
POU2F1	PAX4	9.834	1	9.594	51	0	3.969
HMGA	NKX6-1	10	0.759	9.396	42	0	4.338
FOXO1	BPTF	10	4.821	9.384	42	0	5.142
POU2F1	LHX3	10	4.003	9.37	26	0	4.16
PRRX2	NKX3-1	10	0.668	9.332	51	0	4.976
POU3F2	NKX6-1	9.321	0.462	9.251	24	0	4.918
POU2F1	HOXA4	10	1.204	9.133	57	0	3.804
POU2F1	TBP	10	3.433	9.07	53	1	3.763
SREBF1	ZEB1	10	0.948	9.052	33	0	5.898
CDX	NKX3-1	9.271	3.139	9.044	17	0	3.834
FOXO4	BPTF	10	3.16	9.031	54	0	5.44
POU2F1	CDX	10	4.302	9.02	30	0	2.822
SOX5	PBX1	10	0.99	9.01	46	0	4.814
ETS1	MAF	8.92	0	8.92	7	1	6.045
TBX5	T:BRACH	10	1.17	8.85	26	0	7.408
BPTF	ZNF384	10	1.166	8.834	9	0	4.638
FOXD3	PBX1	10	1.237	8.763	25	0	4.378
HNF4A	TFAP2C	8.691	0	8.691	29	0	3.697
SOX3	PBX1	8.892	0.221	8.671	20	0	4.25
PBX1	NKX6-2	10	1.38	8.62	31	0	4.208
FOXF1:FOXJ1	TBP	8.671	1.198	8.614	19	0	4.412
MYC:MAX	LMO2	8.944	0.346	8.598	18	0	3.481
HNF4A	TFAP2A	8.552	0	8.552	25	0	3.416
GABP	NKX2-5	10	1.557	8.443	2	0	6.039
FOXA	ZNF384	9.338	0.896	8.442	6	0	3.908
FOXO3	BPTF	10	1.573	8.427	54	0	5.205
POU2F1	NFIL3	8.632	1.026	8.41	39	0	4.355
ALX1	LHX3	10	1.606	8.394	59	0	5.901
POU3F2	TBP	10	2.042	8.376	45	1	4.409
FOXJ2	TBP	10	4.438	8.222	41	0	4.181
PBX1	LHX3	10	1.813	8.187	55	0	4.612
FOXJ2	CDX	8.962	3.53	8.183	49	0	3.677
SRY	PBX1	8.729	2.783	8.17	27	0	4.574
POU2F1	NKX2-5	10	2.533	8.158	47	0	4.151
FOXO1	ZNF384	9.928	1.93	7.997	11	0	3.718
HNF1	NKX2-5	8.315	0.674	7.945	19	0	4.114
NFIL3	LHX3	8.445	0.512	7.933	25	0	3.829
POU3F2	NKX2-5	8.389	0.868	7.918	41	0	4.511
ONECUT	LHX3	10	2.086	7.914	44	0	5.213
ATF:CREB	TEF	8.136	0.234	7.903	50	0	5.344
TBP	NKX3-1	10	5.249	7.871	14	0	3.817
HNF1	POU6F1	10	4.549	7.843	15	0	4.304
FOX	AIRE	10	2.185	7.815	9	0	4.693
POU2F1	CUX1	7.783	0.687	7.783	31	0	3.539
HLF	POU6F1	7.755	0	7.755	9	0	3.019
FOXF1:FOXJ1	POU3F2	7.878	1.718	7.737	16	0	4.849
ZEB1	TBX5	10	4.69	7.734	17	0	6.078
FOX	HNF1	7.742	2.152	7.714	44	0	4.035
ELK1	STAT6	10	2.296	7.704	10	0	4.912
CDX	TBP	10	2.929	7.703	43	0	4.477
POU2F1	PBX1	8.925	1.579	7.665	28	0	3.153
IRF	ZEB1	7.673	0.178	7.645	6	0	4.558
FOXJ2	POU2F1	8.907	3.078	7.589	50	0	3.35
EVI1	FOXA	10	3.923	7.442	14	0	3.283
NKX6-2	ZBTB16	8.052	0.654	7.398	20	0	4.966
NR1H4	RORA	10	2.615	7.385	8	0	5.339
HNF4A	LMO2	8.563	1.254	7.309	18	0	3.153
POU3F2	HNF1A	8.666	2.38	7.309	29	0	4.789
FOXF1:FOXJ1	NKX3-1	8.918	1.636	7.282	8	0	4.273
CDC5L	ZBTB16	8.035	0.757	7.278	22	0	5.013
PAX4	NKX6-1	10	2.742	7.258	30	0	4.384
NKX6-2	NKX3-1	10	2.759	7.241	47	0	4.349
PBX1	PRRX2	10	2.768	7.232	32	0	5.191
POU3F2	PBX1	10	2.776	7.224	47	0	3.869
POU3F2	HMGA	7.779	3.64	7.216	5	0	4.18
POU2F1	NKX3-1	7.864	1.303	7.196	43	0	3.255
POU6F1	LHX3	10	2.816	7.184	44	0	5.793
POU1F1	NKX3-1	7.103	0.117	7.103	36	0	3.893
CUX1	POU6F1	7.643	2.415	7.101	29	0	5.02
FOXO4	SOX2	7.831	2.742	7.072	7	0	4.454
TBP	POU1F1	9.403	3.795	7.069	37	0	3.904
HNF1A	NKX6-2	10	3.433	7.061	47	0	4.723
MEF2A	FOXL1	8.501	4.729	7.055	30	0	5.808
HNF1	TBP	7.413	0.879	7.05	44	0	3.381
FOXO4	FOXP1	10	6.25	7.039	12	0	5.707
EN1	HOXA3	10	2.977	7.023	32	0	4.16
HNF1	CDX	7.643	2.315	7.012	26	0	3.807
FOXD3	HMGA	10	3.033	6.967	10	0	3.627
HNF1A	TBP	6.927	0.524	6.927	41	0	3.262
HNF1	ALX1	7.432	1.37	6.924	38	0	4.421
RUNX1	RREB1	6.883	0	6.883	14	0	5.54
FOXP1	FOXL1	10	3.137	6.863	25	0	7.45
FOXF2	FOXP1	6.819	0	6.819	21	0	6.987
EGR2	RREB1	6.797	0.031	6.766	22	0	4.122
CUX1	NKX6-2	8.009	2.137	6.754	20	0	3.95
HOXA4	ALX1	7.496	0.764	6.731	30	0	3.988
POU3F2	PRRX2	8.537	1.814	6.723	42	0	5.123
PBX1	FOXP1	6.713	0	6.713	20	0	5.065
FOX	ONECUT	9.488	2.791	6.697	52	0	5.824
FOXF1	FOXP1	10	3.324	6.676	25	0	7.624
IRF1	NKX2-5	9.795	3.155	6.641	42	0	4.679
HNF1A	ALX1	6.629	0	6.629	44	0	4.481
FOX	NKX6-2	10	3.38	6.62	47	0	4.586
TBP	FOXI1	10	3.38	6.62	35	0	5.03
HNF1	ZBTB16	7.967	1.965	6.597	45	0	4.506
TCF3	TBX5	8.227	1.664	6.562	19	0	5.731
POU2F1	FOXI1	8.778	2.237	6.541	35	0	4.621
FOXJ2	POU6F1	6.532	2.859	6.532	20	0	4.844
POU3F2	ONECUT	7.53	1.376	6.532	53	0	4.194
POU2F1	NKX6-2	10	5.002	6.517	38	0	4.259
ETS1	STAT6	9.813	3.305	6.507	11	1	5.778
CEBP	NKX6-1	6.501	2.602	6.501	1	0	3.705
BHLHB	IRF1	6.611	0.131	6.481	31	0	5.279
CDX	NKX6-2	8.455	2.016	6.439	53	0	4.093
POU3F2	CUX1	7.87	1.439	6.43	34	0	4.213
EGR4	GLI	6.358	0	6.358	20	0	6.172
MYF:MYOD:TCF	SREBF1	7.103	0.749	6.355	10	0	5.437
CEBP	RUNX2	10	3.668	6.332	7	1	4.566
NKX6-2	POU6F1	10	3.709	6.291	37	0	5.278
IRF2	PRDM1	10	3.718	6.282	21	0	7.508
FOXO1	HNF1	6.829	0.563	6.265	10	0	4.015
POU3F2	LHX3	10	3.781	6.256	40	0	5.456
PRRX2	POU6F1	8.482	2.238	6.243	38	0	5.181
FOXD3	EVI1	9.889	3.676	6.213	16	0	3.852
NKX3-1	ALX1	8.931	2.738	6.193	16	0	3.636
PBX1	PDX1	6.179	0.438	6.179	2	0	3.899
POU2F1	HNF1	7.572	1.606	6.166	57	0	3.721
MZF1	ZNF148	6.644	1.125	6.165	12	0	4.486
FOXF1	TBP	10	4.186	6.147	35	0	5.693
HOXA4	HOXA3	10	3.853	6.147	44	0	3.508
FOXF1:FOXJ1	HNF1	8.161	2.744	6.113	24	0	4.164
ONECUT	NKX6-1	6.119	0.01	6.11	26	0	5.044
NKX6-2	PDX1	6.589	0.483	6.105	31	0	5.504
POU2F1	FOXL1	10	3.922	6.104	43	0	3.703
CUX1	POU1F1	6.359	1.581	6.084	26	0	3.417
POU3F2	FOXL1	10	4.791	6.072	28	0	4.635
NKX2-5	HMX3	8.198	2.138	6.06	24	0	6.743
ZIC3	PATZ1	6.536	0.534	6.001	4	0	5.091
FOXI1	TEF	10	4.001	5.999	49	0	5.188
RORA	NR5A1	10	4.025	5.975	46	0	5.578
FOX	PBX1	6.22	0.246	5.974	24	0	4.314
FOXP1	ZNF384	10	4.036	5.964	4	0	4.527
POU2F1	POU6F1	10	4.134	5.932	15	0	3.513
STAT1	RELA	8.291	2.365	5.926	27	1	5.171
CEBP	RUNX	10	4.076	5.924	4	1	5.038
TBP	FOXA	7.898	1.981	5.917	25	0	4.514
SRY	ZNF384	10	4.088	5.912	2	0	4.038
FOXO4	ZNF384	6.75	0.85	5.9	3	0	4.002
ELF2	MAF	6.766	0.878	5.888	5	0	5.684
HNF1	PRRX2	10	4.123	5.877	41	0	5.009
FOXF1:FOXJ1	BPTF	8.281	2.412	5.868	11	0	4.734
MYC:MAX	RUNX1	5.991	0.328	5.864	12	0	2.552
PAX2	FOXI1	7.348	1.513	5.834	24	0	5.053
ZNF384	NANOG	8.622	2.84	5.782	5	0	4.78
HNF1	PBX1	9.442	3.984	5.779	30	0	3.837
POU3F2	PAX4	6.324	2.639	5.763	12	0	4.33
FOXO4	SOX5	9.063	3.304	5.759	21	0	5.74
IRF8	ZEB1	5.751	0	5.751	4	0	5.047
PAX4	ALX1	6.682	0.945	5.737	49	0	4.805
NKX2-5	NFIL3	8.765	3.036	5.729	10	0	4.054
NKX6-1	POU6F1	5.724	0.023	5.701	29	0	4.847
GLI	RREB1	5.688	0	5.688	2	0	4.882
NKX6-2	EN1	6.496	0.838	5.658	22	0	3.833
TBP	ZBTB16	7.804	2.154	5.65	12	0	4.797
FOXM1	ONECUT	8.444	2.803	5.642	12	0	4.835
POU3F2	CDX	6.826	2.231	5.604	44	0	4.056
HNF1	NKX6-1	7.841	2.758	5.595	37	0	5.251
CDX	CDC5L	5.761	1.499	5.585	6	0	3.227
NKX6-2	HOXA4	6.104	0.523	5.58	48	0	4.466
PRRX2	ALX1	10	4.438	5.562	41	0	6.111
MEF2A	NKX6-2	6.477	1.908	5.555	42	0	4.842
ALX1	POU6F1	8.21	2.666	5.544	35	0	4.788
NKX6-2	NFIL3	5.795	0.261	5.534	9	0	3.813
FOXF1:FOXJ1	LHX3	6.315	0.791	5.525	21	0	4.171
HMGA	POU1F1	5.51	0.26	5.51	4	0	3.863
TBP	LHX3	10	4.537	5.463	32	0	2.617
CDC5L	LHX3	6.596	1.187	5.408	23	0	4.175
FOXJ2	PBX1	6.661	1.26	5.402	21	0	3.6
CDX	ONECUT	10	4.606	5.394	22	0	4.504
POU3F2	CDC5L	10	4.614	5.386	33	0	5.466
PAX4	NKX2-5	8.097	2.757	5.34	19	0	3.499
NFIL3	ALX1	5.321	0	5.321	11	0	3.869
USF	ZEB1	5.313	0.425	5.313	11	0	5.051
FOXO3	FOXP1	10	4.689	5.311	27	0	6.157
HNF4A	TCF3	5.979	0.672	5.307	18	0	3.32
NKX6-2	ALX1	10	4.698	5.302	49	0	4.954
EGR2	GLI	6.382	1.087	5.295	30	0	5.948
PDX1	PRRX2	5.497	0.258	5.239	34	0	4.447
TBP	FOXP1	5.384	0.165	5.22	22	0	5.321
NKX2-5	HOXA3	7.775	2.559	5.216	37	0	4.493
FOXJ2	ONECUT	5.924	0.733	5.191	52	0	4.253
FOXA	SOX2	6.804	1.616	5.188	6	0	4.007
FOXA	NKX3-1	5.341	1.425	5.179	27	0	3.768
HNF1	FOXL1	8.863	3.747	5.117	41	0	4.793
CDX	LHX3	5.479	0.376	5.103	34	0	3.695
PAX2	IRF8	5.222	0.845	5.1	2	0	4.982
FOX	BPTF	9.646	4.556	5.089	3	0	4.557
NKX6-2	NKX6-1	10	4.912	5.088	51	0	5.729
FOXD3	ZNF384	7.878	2.793	5.085	16	0	4.035
AIRE	FOXP1	7.094	2.023	5.071	13	0	6.671
CUX1	LHX3	5.935	0.929	5.006	52	0	4.98
PAX6	POU1F1	5.139	1.178	4.999	17	0	4.124
POU3F1	NKX2-5	5.005	0.543	4.99	2	0	4.456
ONECUT	NKX6-2	7.173	2.184	4.989	54	0	2.615
ETS1:P54	STAT6	5.489	0.501	4.988	7	1	4.554
TBP	TEF	10	5.204	4.987	43	0	4.047
PAX4	EN1	6.46	1.492	4.967	7	0	3.697
PAX4	HOXA4	10	5.052	4.948	32	0	4.269
HIC1	KIF22:MAZ	5.581	0.655	4.926	9	0	3.256
CEBP	PRRX2	6.128	2.161	4.898	6	0	3.372
FOXM1	YY1	7.172	2.285	4.887	6	0	3.799
HNF1	PDX1	5.973	2.207	4.847	5	0	4.483
EN1	PRRX2	9.157	4.344	4.813	18	0	4.362
MEF2A	FOXP1	6.417	1.621	4.796	18	0	5.42
PBX1	POU6F1	9.278	4.486	4.792	23	0	4.934
ONECUT	FOXC1	5.115	0.335	4.78	36	0	4.405
TBP	FOXQ1	6.633	1.889	4.744	53	0	4.908
BPTF	SOX2	10	5.27	4.73	30	0	4.106
OCT:POU2F	POU1F1	5.103	0.762	4.729	24	0	4.933
FOXO1	SOX2	10	5.471	4.725	37	0	4.209
FOX	ZNF384	5.882	1.166	4.716	2	0	2.961
ELF:ELK:ETS:FLI1:GABP	MAF	10	5.476	4.703	19	1	5.951
FOXF1:FOXJ1	SOX2	5.697	1.01	4.687	1	0	4.314
SPI1	MAF	4.892	0.215	4.677	5	0	5.788
HMGA	OCT4	4.675	0.809	4.675	12	0	3.487
HNF1A	POU1F1	10	5.378	4.622	14	0	3.864
CEBP	EN1	7.122	3.025	4.62	25	0	2.964
NKX3-1	LHX3	10	5.401	4.599	40	0	5.452
MYOD1	SREBF1	6.747	2.152	4.595	2	0	6.304
PAX2	IRF	5.005	0.434	4.571	1	0	4.054
PAX6	NR6A1	7.949	3.396	4.552	9	0	7.137
PAX8	POU1F1	6.189	2.541	4.529	8	0	3.543
FOXD3	PAX4	10	5.476	4.524	1	0	3.609
FOXQ1	ZBTB16	6.314	1.798	4.516	8	0	4.953
POU3F2	PDX1	8.999	4.485	4.515	13	0	4.531
PBX1	POU1F1	7.449	2.936	4.513	48	0	4.306
TBX5	TGIF1	6.291	1.813	4.478	12	0	5.199
POU3F1	TBP	4.619	0.146	4.474	4	0	4.062
PAX2	ZEB1	5.02	0.566	4.454	11	0	5.157
FOXJ2	HNF1	7.307	3.415	4.447	37	0	4.089
FOXD3	ZBTB16	4.877	0.447	4.43	18	0	3.43
FOX	PAX2	7.214	2.824	4.39	25	0	4.496
FOXO3	SOX2	4.384	0	4.384	22	0	4.277
PBX1	CDX	4.349	0.445	4.349	26	0	3.716
FOXJ2	NKX3-1	5.217	0.878	4.338	35	0	4.362
ZBTB16	OCT4	4.565	0.52	4.324	15	0	3.557
FOX	HNF1A	4.316	0.642	4.316	20	0	4.056
HMGA	EN1	4.297	0	4.297	5	0	2.577
SRY	FOXL1	10	5.736	4.264	13	0	4.956
ZNF384	OCT4	4.257	0.087	4.257	2	0	3.499
HOXA3	HLF	6.538	2.304	4.234	13	0	3.429
PAX4	ZNF148	9.943	5.711	4.232	9	0	5.111
FOXA	NKX6-2	9.509	5.281	4.228	33	0	4.391
FOX	ZBTB16	4.665	0.458	4.206	8	0	3.654
HNF1A	PDX1	5.349	1.187	4.161	19	0	4.54
FOXD3	SOX2	7.312	3.155	4.158	1	0	4.638
PDX1	ALX1	7.15	3.002	4.148	36	0	5.262
POU3F2	PAX6	5.595	1.462	4.133	7	0	4.62
PBX1	FOXA	6.936	2.816	4.121	6	0	3.876
NFIL3	POU6F1	4.119	0	4.119	15	0	3.426
ZEB1	FOXP3	4.065	0	4.065	2	0	3.882
MYOD1	TGIF1	4.731	0.772	4.062	19	0	5.353
NKX6-2	FOXC1	7.225	3.165	4.06	29	0	5.49
FOXF1:FOXJ1	DBP	5.766	1.712	4.054	15	0	4.939
TAL1:TCF3	ZEB1	4.78	1.158	4.053	37	0	6.698
IRF8	PRDM1	10	5.97	4.03	3	0	6.942
NR2F	ESRRA	8.591	4.593	3.999	33	0	5.786
GATA6	LMO2	10	6.008	3.992	14	0	5.703
EBOX:MYC:MYF:MYOD:TAL:USF	ZEB1	5.766	1.83	3.976	25	0	6.107
EGR4	RREB1	4.136	0.196	3.939	2	0	3.734
NKX2-5	ALX1	10	6.068	3.932	15	0	4.227
FOXQ1	FOXP1	10	6.078	3.922	12	0	6.35
PPARA:RXRA	SREBF1	5.4	1.488	3.913	19	0	4.918
TBP	OCT4	5.53	1.633	3.897	12	0	3.354
FOXJ2	SOX3	4.018	0.156	3.894	6	0	5.037
ELF1	NKX2-5	3.945	0.079	3.866	2	0	4.652
PAX6	RORA	5.379	1.521	3.858	15	0	6.295
CDX	HMGA	4.562	0.722	3.84	20	0	2.927
CEBP	POU6F1	4.64	0.805	3.835	14	0	3.034
FOXL1	ZBTB16	3.83	0	3.83	16	0	4.327
POU2F1	GATA6	8.216	4.39	3.827	8	0	3.279
FOXJ2	OCT:POU2F	3.801	0.058	3.801	4	0	4.708
FOXJ2	FOXP1	10	6.22	3.78	13	0	6.12
HNF4A	HIC1	4.661	0.905	3.756	28	0	4.893
HNF1A	NKX2-5	5.666	1.914	3.753	6	0	4.691
LEF1:TCF	SOX:SRY	4.421	0.67	3.752	28	0	6.318
ONECUT	FOXL1	9.739	5.991	3.748	36	0	4.924
FOXF1:FOXJ1	POU6F1	4.107	0.361	3.746	14	0	5.308
NR1H4	NR6A1	3.945	0.207	3.738	8	0	5.16
POU2F1	HLF	4.988	1.254	3.734	27	0	4.022
POU2F1	HSF1	6.157	2.427	3.73	20	0	4.934
TBP	CDC5L	7.485	3.78	3.705	3	0	3.64
FOXF1:FOXJ1	ZBTB16	3.687	0	3.687	15	0	3.704
ABCD4:VSX2	PDX1	10	6.317	3.683	17	0	4.956
NR6A1	NR5A1	7.484	3.805	3.679	44	0	6.48
NR1H4	ESRRA	4.984	1.311	3.673	9	0	5.172
SREBF1	TBX5	8.409	4.738	3.672	18	0	4.787
ZNF384	SOX2	3.88	0.213	3.667	1	0	4.54
ELF1	GATA4	5.456	1.791	3.666	1	0	4.768
HMGA	BPTF	10	6.353	3.647	10	0	2.978
IRF7	PRDM1	10	6.357	3.643	9	0	6.016
RREB1	ZIC2	5.448	1.807	3.641	34	0	3.705
PRRX2	NKX6-1	10	6.362	3.638	30	0	6.538
PAX4	TLX2	3.806	0.169	3.637	10	0	4.225
FOXF1:FOXJ1	POU2F1	4.637	1.007	3.63	30	0	4.342
NFATC	NANOG	5.061	1.437	3.623	1	0	3.184
PAX4	HLF	3.634	0.025	3.609	3	0	3.509
CEBP	CBFB:RUNX	10	6.393	3.607	6	1	5.097
IRF1	SRY	3.601	0	3.601	28	0	3.874
CEBP	TEF	5.179	1.59	3.59	19	0	3.937
PAX4	FOXA	8.02	4.44	3.581	3	0	3.369
NKX6-2	FOXI1	10	6.447	3.553	19	0	5.206
FOXC1	NKX3-1	5.25	1.702	3.547	8	0	4.83
NKX6-2	CDC5L	4.285	0.753	3.531	7	0	4.477
