# Supplementary material for: coTRaCTE predicts co-occurring transcription factors within cell-type specific enhancers
Source: PLoS Comput Biol. 2018 Aug 24;14(8):e1006372. doi: 10.1371/journal.pcbi.1006372 (PMC6126874; doi:10.1371/journal.pcbi.1006372)
Supplement: S3 File — Predicted co-occurring TF pairs in separate files for each cell type. The columns show the following: TF 1 name, TF 2 name, − log10(p-valueCTS), − log10(p-valueubiq), Ll score, frequency of the TF pair in other cell types, known PPI (1 = yes, 0 = no), motif similarity MOSTA. (ZIP) [file pcbi.1006372.s016.zip › File_BJ_toe_fibroblast.csv]

TF1	TF2	log_pvalue_CTS	log_pvalue_ubiq	L_score	frequency	PPI	motif_similarity
FOXJ2	TBP	10	3.487	10	41	0	4.181
GATA1	EVI1	10	7.249	9.626	19	0	5.727
CDX	TBP	10	1.989	9.113	43	0	4.477
POU2F1	HMGA	9.67	4.732	8.963	13	0	4.494
FOXJ2	ONECUT	10	1.076	8.924	52	0	4.253
PRRX2	POU6F1	10	1.121	8.879	38	0	5.181
TBP	LHX3	9.482	0.739	8.743	32	0	2.617
TBP	FOXQ1	9.295	0.913	8.71	53	0	4.908
SOX5	PBX1	10	1.328	8.672	46	0	4.814
POU2F1	CDX	8.877	4.313	8.669	30	0	2.822
POU3F2	TBP	10	1.354	8.646	45	1	4.409
MEF2A	FOXL1	10	4.105	8.584	30	0	5.808
TAL1:TCF3	ZEB1	8.91	2.11	8.449	37	0	6.698
POU2F1	TBP	10	1.734	8.266	53	1	3.763
CEBP	NFIL3	10	5.946	8.253	18	0	5.675
FOXF1	TBP	10	3.822	8.077	35	0	5.693
HNF1A	NKX6-2	10	1.988	8.053	47	0	4.723
CEBPA:DDIT3	OCT4	8.222	0.309	7.913	30	0	5.256
NR1H4	RORA	10	2.11	7.89	8	0	5.339
TBP	FOXI1	8.254	5.294	7.822	35	0	5.03
NKX6-2	NKX3-1	10	2.23	7.77	47	0	4.349
EN1	PRRX2	10	2.266	7.734	18	0	4.362
MEF2A	NKX6-2	9.524	1.837	7.73	42	0	4.842
POU6F1	LHX3	9.04	1.353	7.687	44	0	5.793
FOXJ2	TEF	7.636	0.798	7.636	55	0	4.574
NKX6-2	FOXC1	10	2.707	7.293	29	0	5.49
FOX	NKX6-2	10	2.757	7.243	47	0	4.586
HNF1	NKX6-1	10	4.714	7.216	37	0	5.251
FOXA	NKX6-2	10	3.16	7.17	33	0	4.391
NKX2-5	HOXA3	8.84	1.692	7.149	37	0	4.493
ATF:CREB	TEF	7.378	0.257	7.121	50	0	5.344
POU3F2	LHX3	10	2.9	7.1	40	0	5.456
IKZF2	IKZF1	10	6.877	7.074	30	0	5.763
IKZF1	PITX2	9.093	2.025	7.068	21	0	5.041
POU2F1	CEBP	7.849	4.704	7.064	19	1	4.386
ONECUT	FOXI1	8.833	1.782	7.05	46	0	4.102
POU2F1	NKX6-2	10	4.088	7.018	38	0	4.259
TAL1:TCF4	YY1	7.15	0.906	6.933	23	0	6.027
HMGA	HOXA4	7.412	0.557	6.855	7	0	3.431
ALX1	LHX3	7.972	1.162	6.809	59	0	5.901
PAX4	HOXA4	10	3.195	6.805	32	0	4.269
FOX	HNF1	6.745	1.755	6.745	44	0	4.035
HNF1	ZBTB16	8.371	1.754	6.616	45	0	4.506
TBP	TEF	10	5.436	6.582	43	0	4.047
POU2F1	NKX2-5	9.076	2.543	6.532	47	0	4.151
AHR	SREBF	9.146	2.708	6.438	1	0	5.838
FOXJ2	CDX	10	3.629	6.371	49	0	3.677
FOXA	ONECUT	10	3.839	6.299	45	1	4.694
FOX	ONECUT	10	3.733	6.267	52	0	5.824
TBP	FOXA	6.257	2.05	6.257	25	0	4.514
FOXF1	NKX6-2	9.077	2.835	6.242	20	0	4.821
HNF1	NKX6-2	10	7.251	6.219	15	0	4.335
GATA6	EVI1	10	6.535	6.207	16	0	5.122
FOXF1	POU2F1	7.636	3.173	6.166	15	0	3.672
AHR:ARNT	RREB1	6.122	0.022	6.1	15	0	3.626
HOXA4	HOXA3	10	3.92	6.08	44	0	3.508
PAX4	HNF1	10	6.048	6.061	17	0	4.545
HSF1	ZNF238	6.682	0.635	6.047	30	0	5.492
STAT5A	NFKB:RELA	6.71	0.694	6.017	26	0	4.241
POU2F1	NKX3-1	6.798	1.056	5.972	43	0	3.255
POU2F1	FOXL1	10	4.19	5.951	43	0	3.703
PBX1	LHX3	8.205	2.336	5.869	55	0	4.612
PRRX2	NKX3-1	6.687	0.872	5.815	51	0	4.976
STAT5A	RELA	6.161	2.414	5.792	29	0	4.993
LEF1	SOX:SRY	9.836	4.046	5.791	27	0	6.402
MEF2A	HNF1	9.506	5.484	5.777	13	0	4.629
NKX2-5	NKX3-1	7.636	1.91	5.725	34	0	5.368
TBP	POU6F1	10	4.313	5.687	18	0	5.517
TBP	NKX6-2	10	4.327	5.673	28	0	4.675
PAX4	EN1	6.302	0.674	5.628	7	0	3.697
TBP	POU1F1	7.594	1.992	5.603	37	0	3.904
HNF1A	PRRX2	7.147	4.021	5.532	32	0	5.269
TBP	GZF1	7.78	2.269	5.511	31	0	4.575
FOXI1	TEF	10	4.54	5.46	49	0	5.188
STAT5B	HSF1	5.685	0.472	5.456	25	0	5.665
FOXD3	PBX1	6.97	1.534	5.436	25	0	4.378
TEF	ALX1	5.897	0.469	5.428	14	0	3.76
FOXO4	SOX5	8.857	3.447	5.409	21	0	5.74
FOXO1	SOX2	10	4.625	5.375	37	0	4.209
CEBP	OCT4	6.157	2.988	5.372	20	0	4.098
PAX6	POU1F1	5.368	0.654	5.368	17	0	4.124
EN1	HOXA3	8.424	3.072	5.352	32	0	4.16
POU3F2	ONECUT	6.325	0.982	5.342	53	0	4.194
POU3F2	PBX1	6.783	1.501	5.281	47	0	3.869
IRF1	NKX2-5	10	4.742	5.258	42	0	4.679
SREBF1	ZIC2	8.445	3.492	5.245	39	0	4.753
ABCD4:VSX2	NKX6-2	10	4.803	5.197	46	0	5.947
POU2F1	FOXI1	7.213	2.019	5.194	35	0	4.621
POU1F1	FOXP1	5.169	0	5.169	6	0	3.735
ONECUT	POU1F1	5.976	0.827	5.15	32	0	4.106
FOXF1:FOXJ1	PBX1	5.675	0.53	5.144	19	0	4.144
FOXJ2	POU2F1	7.213	2.815	5.076	50	0	3.35
NKX6-2	ALX1	10	4.934	5.066	49	0	4.954
CUX1	PRRX2	7.968	2.947	5.022	15	0	4.949
FOXO3	SOX2	5.045	0.052	4.993	22	0	4.277
FOXF1	PAX2	9.709	4.736	4.973	29	0	5.354
ABCD4:VSX2	TLX2	6.807	1.838	4.97	35	0	5.029
NKX6-2	HOXA4	6.083	1.154	4.93	48	0	4.466
CDX	ZBTB16	5.276	0.606	4.913	16	0	4.525
STAT5B	IKZF2	5.433	0.532	4.901	1	0	4.666
AHR	EGR2	7.957	3.069	4.888	18	0	5.654
POU2F1	TEF	10	6.54	4.717	16	0	4.11
FOX	ZBTB16	4.751	0.047	4.704	8	0	3.654
NKX3-1	LHX3	10	5.299	4.701	40	0	5.452
PBX1	ONECUT	10	5.299	4.701	39	0	5.968
BHLHB	NKX2-5	4.678	0.199	4.678	31	0	4.158
STAT1	NANOG	10	7.067	4.623	25	0	4.588
FOXF2	TBP	5.281	0.9	4.599	26	1	5.724
NKX6-2	POU6F1	10	5.408	4.592	37	0	5.278
PAX4	NANOG	8.843	4.256	4.587	15	0	2.407
STAT5A	IRF	6.585	3.352	4.567	35	0	4.125
TAL1:TCF3	YY1	4.858	0.418	4.555	36	0	5.744
LEF1:TCF	SOX3	5.215	0.661	4.554	13	0	5.628
CEBPB	NFIL3	5.244	0.805	4.544	31	0	5.986
POU3F2	NKX6-2	10	5.742	4.541	14	0	4.46
TBP	OCT4	5.338	0.996	4.533	12	0	3.354
STAT1	RELA	6.508	2.008	4.5	27	1	5.171
NKX3-1	ZBTB16	5.827	1.336	4.491	6	0	3.671
STAT3	NFKB1	8.885	4.419	4.466	41	1	4.73
SOX5	NANOG	6.449	2.009	4.439	19	0	5.777
NFKB1	IKZF1	10	6.887	4.436	8	0	5.339
SRY	PBX1	4.998	1.525	4.37	27	0	4.574
FOXO3	BPTF	7.516	3.148	4.368	54	0	5.205
ONECUT	FOXL1	9.811	5.456	4.355	36	0	4.924
PAX4	NKX3-1	4.755	0.604	4.347	10	0	3.364
POU3F2	CDC5L	10	5.68	4.32	33	0	5.466
FOXQ1	TEF	8.749	4.435	4.314	42	0	5.159
STAT5A	HSF1	4.761	0.923	4.304	27	0	4.381
POU2F1	EVI1	5.279	1.486	4.296	35	0	3.093
NKX6-2	NKX6-1	6.248	1.964	4.283	51	0	5.729
PDX1	CDC5L	4.283	0.018	4.265	27	0	5.169
NKX2-5	HMX3	6.755	2.504	4.251	24	0	6.743
NKX2-1	HMX3	4.248	0.117	4.248	4	0	5.532
STAT5A	NFATC	10	6.818	4.248	13	0	5.605
POU2F1	HLF	5.18	0.946	4.234	27	0	4.022
POU2F1	HNF1	5.104	2.411	4.23	57	0	3.721
HNF1	FOXP1	7.674	3.46	4.214	12	0	4.763
PAX4	NKX6-2	10	5.786	4.214	38	0	4.449
FOXO4	BPTF	7.116	3.036	4.212	54	0	5.44
MEF2	NKX6-2	5.9	1.695	4.205	13	0	4.414
EN1	NKX3-1	4.182	0	4.182	33	0	3.852
NR1	ESRRA	6.983	2.804	4.179	31	0	5.541
NKX6-2	PRRX2	10	5.832	4.168	24	0	5.835
EN1	ALX1	4.513	0.352	4.161	30	0	3.72
POU2F1	ONECUT	4.192	0.156	4.159	17	0	2.96
RORA	NR5A1	8.36	4.22	4.141	46	0	5.578
POU3F1	POU1F1	4.409	0.408	4.125	5	0	4.385
CDX	POU1F1	4.118	0.894	4.118	14	0	3.009
TBP	FOXC1	6.484	2.378	4.106	12	0	4.867
FOX	CDX	8.192	4.092	4.099	17	0	3.513
FOXO3	NANOG	10	5.927	4.073	25	0	5.604
FOXF1:FOXJ1	TBP	4.062	0.562	4.062	19	0	4.412
FOXD3	NKX6-2	10	5.943	4.057	19	0	4.212
MEF2	FOXL1	8.687	4.637	4.05	16	0	4.838
HSF2	ALX4	9.717	5.67	4.048	7	0	5.9
FOXF1:FOXJ1	POU2F1	4.957	0.917	4.04	30	0	4.342
CUX1	TBP	5.976	1.944	4.032	12	0	2.707
STAT5A	NFKB1	4.673	0.656	4.017	26	0	3.812
CDX	NKX6-2	5.908	1.909	3.998	53	0	4.093
HNF1	PRRX2	7.195	3.625	3.977	41	0	5.009
PAX4	POU6F1	7.025	3.05	3.975	25	0	4.181
POU2F1	TLX2	5.173	1.199	3.974	20	1	5.019
TCF3:HAND1	SMAD	7.12	3.147	3.973	11	0	5.717
MEF2	TBP	10	6.096	3.966	4	0	5.144
POU2F1	EN1	4.596	1.178	3.953	27	0	3.039
ABCD4:VSX2	NKX2-5	10	6.092	3.908	18	0	6.006
SREBF1	ZNF148	3.982	1.133	3.894	1	0	4.959
HNF1	PBX1	8.672	4.784	3.888	30	0	3.837
NKX6-2	NKX2-5	3.881	0	3.881	56	0	4.77
ATF	ESR	6.086	2.224	3.862	23	0	3.523
POU3F2	NKX6-1	3.86	0.585	3.86	24	0	4.918
FOX	PBX1	4.66	0.806	3.854	24	0	4.314
NKX2-5	POU1F1	7.809	3.973	3.836	10	0	4.392
FOXO3	NKX6-1	3.796	0	3.796	2	0	3.318
NKX2-5	LHX3	10	6.204	3.796	12	0	4.871
STAT1	NFKB1	3.938	0.145	3.794	19	0	3.822
FOXF1:FOXJ1	SOX5	5.638	1.85	3.789	10	0	5.383
MYOD1	ZNF238	5.952	2.166	3.785	17	0	6.575
AIRE	FOXP1	7.624	3.844	3.779	13	0	6.671
TEF	POU6F1	5.415	1.644	3.771	30	0	4.615
MEF2	HNF1	5.545	1.777	3.768	14	0	3.88
POU3F1	NKX6-1	3.749	0	3.749	7	0	4.817
POU2F1	MEF2A	4.973	2.136	3.742	16	0	3.86
SOX3	PBX1	4.167	0.441	3.726	20	0	4.25
POU3F2	CDX	3.863	0.877	3.699	44	0	4.056
POU2F1	FOXP1	6.257	2.559	3.698	45	0	5.268
FOXJ2	NKX3-1	4.603	0.917	3.692	35	0	4.362
HNF1A	FOXA	3.692	0.554	3.692	40	0	3.651
GLI	ZNF148	4.398	0.731	3.668	9	0	5.898
PPAR	ESR	7.162	3.494	3.668	15	0	5.011
HNF1	TBP	4.217	0.981	3.659	44	0	3.381
FOXD3	ZBTB16	4.21	0.59	3.621	18	0	3.43
TAL1	YY1	3.789	0.171	3.619	12	0	5.312
FOXF1:FOXJ1	MEF2A	3.666	1.209	3.61	10	0	5.113
CUX1	EN1	5.511	1.918	3.592	6	0	3.26
HIF1A	XBP1	10	6.411	3.589	24	0	5.997
PAX4	NKX6-1	4.759	1.17	3.589	30	0	4.384
TEF	FOXD1	10	6.413	3.587	16	0	6.393
CDX	OCT4	3.578	0.701	3.578	9	0	2.627
HNF4:NR2	ESR	8.237	4.659	3.578	7	1	4.789
HNF1	NKX2-5	3.574	0.843	3.574	19	0	4.114
SREBF	TBX5	3.875	0.484	3.555	3	0	4.583
MEF2A	FOXC1	3.544	0.651	3.544	3	0	4.433
HNF1A	FOXL1	3.675	1.13	3.539	30	0	4.34
IRF1	SRY	5.155	1.628	3.527	28	0	3.874
CDX	POU6F1	5.269	2.381	3.488	1	0	4.298
IKZF2	HMGA	4.159	1.149	3.461	25	0	4.568
HNF1	NKX3-1	3.835	1.171	3.458	54	0	4.048
PBX1	FOXP1	3.453	0	3.453	20	0	5.065
NKX2-5	POU6F1	4.571	1.121	3.449	37	0	4.831
HNF1A	TBP	3.858	0.435	3.423	41	0	3.262
RUNX1	SREBF	3.621	0.257	3.409	1	0	4.691
ZEB1	ZNF238	10	6.637	3.363	26	0	7.519
CDX	ONECUT	8.622	5.272	3.35	22	0	4.504
NKX6-2	EN1	4.167	0.825	3.343	22	0	3.833
FOXD3	HNF1	8.664	5.328	3.337	18	0	3.927
OCT4	SOX2	8.376	5.038	3.337	27	0	5.798
PAX2	ZEB1	3.321	0	3.321	11	0	5.157
PBX1	FOXQ1	3.925	0.655	3.27	5	0	5.048
POU2F1	FOXC1	5.196	2.403	3.267	19	0	4.651
SREBF1	PATZ1	4.777	1.518	3.259	15	0	3.468
CEBPB	POU6F1	3.256	0	3.256	2	0	3.096
FOXJ2	PAX2	5.849	2.595	3.254	19	0	4.991
CDC5L	ZBTB16	3.595	0.394	3.201	22	0	5.013
POU3F2	CUX1	4.683	1.526	3.201	34	0	4.213
POU2F1	HSF1	5.259	2.093	3.166	20	0	4.934
HNF1A	NKX6-1	3.164	0.229	3.164	29	0	4.221
LEF1:TCF	SOX:SRY	4.765	1.615	3.149	28	0	6.318
NFATC	ZNF384	6.723	3.576	3.147	10	0	5.631
POU3F1	LHX3	3.171	0.036	3.134	2	0	3.842
CEBP	NFATC	5.781	2.658	3.123	26	0	4.629
FOXD3	HNF1A	3.553	0.436	3.117	13	0	3.929
TBP	ONECUT	3.11	0	3.11	15	0	3.563
PAX4	ALX1	4.011	0.905	3.106	49	0	4.805
POU2F1	PDX1	10	6.894	3.106	3	0	4.001
POU2F1	HOXA4	4.542	1.854	3.095	57	0	3.804
NKX6-2	FOXI1	10	6.907	3.093	19	0	5.206
PAX4	HNF1A	10	6.907	3.093	6	0	4.98
PBX1	NKX6-2	3.614	0.529	3.085	31	0	4.208
GATA3	EVI1	4.077	1.631	3.065	25	0	5.265
HIC1	LMO2	4.257	1.215	3.043	7	0	4.495
SOX5	CUX1	3.031	0.034	3.031	12	0	4.143
HOXA3	TEF	3.018	0	3.018	10	0	2.868
FOXD3	ONECUT	8.834	5.832	3.002	36	0	5.15
CUX1	LHX3	3.622	1.094	2.99	52	0	4.98
MEF2	FOXC1	3.512	0.535	2.978	1	0	5.382
CDX	HOXA9:MEIS1	4.68	1.717	2.963	7	0	5.101
CDX	FOXI1	6.199	3.267	2.932	31	0	4.025
FOXF1:FOXJ1	NKX3-1	4.264	1.333	2.931	8	0	4.273
POU3F1	CDX	2.912	0	2.912	8	0	3.269
ELF1	IKZF2	6.016	3.109	2.907	7	0	5.828
HNF4A	ZNF423	3.033	0.128	2.904	1	0	3.893
STAT3	IKZF1	6.562	3.66	2.902	27	0	5.616
POU3F1	STAT5A	4.479	1.578	2.901	9	0	4.11
BHLHB	IRF1	3.738	0.858	2.88	31	0	5.279
CEBP	POU6F1	4.103	1.619	2.86	14	0	3.034
NR2F1:HNF4A	NR6A1	4.96	2.101	2.858	19	0	5.811
FOXJ2	SOX2	3.088	0.354	2.854	11	0	4.621
POU1F1	NKX3-1	2.853	0.184	2.853	36	0	3.893
CDX	ALX1	2.906	0.294	2.835	7	0	3.353
TEF	FOXC1	3.457	0.632	2.825	31	0	4.858
EGR2	RREB1	2.822	0	2.822	22	0	4.122
FOXO1	ZNF384	5.482	2.687	2.795	11	0	3.718
FOXJ2	EN1	3.763	1.199	2.767	12	0	3.714
MEF2A	POU6F1	3.56	1.125	2.764	14	0	4.422
CEBP	ZBTB16	2.76	0.278	2.76	2	0	2.973
FOXO4	NANOG	9.387	6.628	2.758	13	0	5.098
FOXF1:FOXJ1	ONECUT	5.947	3.19	2.757	18	0	4.235
HNF4A	ITGAL	3.716	0.997	2.72	20	0	3.636
TEF	NKX3-1	4.732	2.018	2.713	43	0	3.624
IKZF2	ZNF384	9.816	7.106	2.71	6	0	4.971
TCF3:HAND1	ZNF238	2.692	0	2.692	11	0	5.871
HNF4:NR2F	NR6A1	3.083	0.391	2.691	7	0	5.408
PBX1	TEF	2.68	0	2.68	6	0	3.302
NKX2-5	NKX6-1	3.863	1.189	2.674	17	0	6.061
FOXF1:FOXJ1	ZBTB16	2.661	0	2.661	15	0	3.704
ETS1	MZF1	2.637	0	2.637	1	0	1.994
HMGA	NKX6-1	3.15	0.518	2.632	42	0	4.338
STAT	HSF2	2.63	0	2.63	6	0	4.028
FOX	EN1	2.624	0	2.624	1	0	3.32
IRF	FOXP1	3.032	0.55	2.615	32	0	4.874
PBX1	POU1F1	5.659	3.045	2.615	48	0	4.306
CDC5L	LHX3	4.298	1.718	2.58	23	0	4.175
LEF1	IRF1	2.74	0.17	2.57	1	0	3.531
PPARA:RXRA	ZIC2	5.929	3.359	2.57	6	0	3.673
PRRX2	NKX6-1	8.372	5.83	2.543	30	0	6.538
HNF1	AIRE	3.708	1.167	2.541	5	0	4.765
HNF1	FOXL1	6.629	4.089	2.539	41	0	4.793
POU3F2	NKX2-5	2.979	0.442	2.537	41	0	4.511
VDR	PAX5	2.522	0.023	2.522	1	0	3.232
BACH1	TFCP2	2.509	0	2.509	1	0	0.48
HNF1	ALX1	4.399	1.921	2.497	38	0	4.421
GFI1B	CDC5L	2.631	0.139	2.492	3	0	4.8
NR1H4	ESRRA	4.027	1.537	2.49	9	0	5.172
OCT:POU2F	PAX4	2.449	0	2.449	5	0	3.632
FOXC1	ZBTB16	3.029	0.596	2.433	3	0	5.095
HNF1	CUX1	4.761	2.334	2.427	30	0	4.349
NKX6-2	PDX1	3.245	0.825	2.421	31	0	5.504
PAX6	ESRRA	3.004	0.584	2.421	23	0	5.921
