# Supplementary material for: coTRaCTE predicts co-occurring transcription factors within cell-type specific enhancers
Source: PLoS Comput Biol. 2018 Aug 24;14(8):e1006372. doi: 10.1371/journal.pcbi.1006372 (PMC6126874; doi:10.1371/journal.pcbi.1006372)
Supplement: S3 File — Predicted co-occurring TF pairs in separate files for each cell type. The columns show the following: TF 1 name, TF 2 name, − log10(p-valueCTS), − log10(p-valueubiq), Ll score, frequency of the TF pair in other cell types, known PPI (1 = yes, 0 = no), motif similarity MOSTA. (ZIP) [file pcbi.1006372.s016.zip › File_BK_twin_fibroblast.csv]

TF1	TF2	log_pvalue_CTS	log_pvalue_ubiq	L_score	frequency	PPI	motif_similarity
STAT5A	HSF1	10	1.145	9.715	27	0	4.381
TAL1:TCF3	ZEB1	10	1.698	9.672	37	0	6.698
CDX	TBP	10	3.99	9.622	43	0	4.477
STAT5B	HSF1	10	0.405	9.595	25	0	5.665
NKX6-2	NKX2-5	9.382	0	9.382	56	0	4.77
POU2F1	HNF1	9.799	1.848	9.114	57	0	3.721
IRF	FOXP1	9.749	1.354	8.977	32	0	4.874
PBX1	PRRX2	10	1.577	8.585	32	0	5.191
POU3F2	ONECUT	10	1.464	8.536	53	0	4.194
PBX1	LHX3	10	1.487	8.513	55	0	4.612
PRRX2	NKX3-1	10	1.497	8.503	51	0	4.976
POU2F1	FOXI1	10	1.731	8.269	35	0	4.621
STAT5A	EVI1	8.883	1.317	8.246	30	0	3.039
NKX2-1	NKX2-2	9.575	2.457	8.2	16	0	5.681
NKX2-5	POU6F1	8.954	0.863	8.091	37	0	4.831
POU3F2	TBP	8.966	2.33	8.026	45	1	4.409
STAT3	IKZF1	10	5.252	7.921	27	0	5.616
NKX3-1	POU6F1	9.134	1.221	7.913	31	0	4.87
PRRX2	POU6F1	8.879	1.034	7.845	38	0	5.181
ALX1	LHX3	8.742	0.9	7.843	59	0	5.901
POU2F1	EN1	8.883	1.42	7.82	27	0	3.039
POU6F1	LHX3	10	2.19	7.81	44	0	5.793
POU3F2	PBX1	10	2.226	7.774	47	0	3.869
FOXJ2	TBP	9.301	5.057	7.738	41	0	4.181
POU2F1	PAX4	7.658	1.25	7.647	51	0	3.969
FOXF1:FOXJ1	DBP	9.987	2.361	7.626	15	0	4.939
NR1	ESRRA	10	2.391	7.609	31	0	5.541
HNF4A	HIC1	8.412	0.911	7.502	28	0	4.893
POU2F1	NKX2-5	10	2.52	7.48	47	0	4.151
FOXO4	PAX2	9.803	3.374	7.422	15	0	4.405
EN1	NKX3-1	7.432	0.045	7.387	33	0	3.852
POU2F1	HNF1A	7.798	2.917	7.351	21	0	3.88
POU3F2	HMGA	7.534	2.709	7.268	5	0	4.18
PBX1	NKX6-2	7.666	0.424	7.242	31	0	4.208
FOXF1	POU2F1	8.738	3.222	7.21	15	0	3.672
TAL1:TCF3	YY1	7.548	0.342	7.206	36	0	5.744
PBX1	POU1F1	10	3.011	6.989	48	0	4.306
POU3F2	LHX3	10	3.053	6.959	40	0	5.456
HNF1	NKX3-1	7.089	0.954	6.93	54	0	4.048
FOXO4	BPTF	10	3.318	6.91	54	0	5.44
FOXP1	SOX2	7.846	0.986	6.86	42	0	4.972
FOXO4	NANOG	10	6.214	6.738	13	0	5.098
HNF1	POU1F1	10	3.658	6.677	26	0	3.66
TBP	FOXI1	9.727	5.86	6.666	35	0	5.03
SOX5	NANOG	8.829	2.167	6.661	19	0	5.777
HNF1	FOXA	7.499	2.504	6.657	50	0	3.778
NKX2-5	NKX3-1	10	3.366	6.634	34	0	5.368
POU2F1	NKX3-1	7.771	3.592	6.572	43	0	3.255
FOXJ2	POU3F2	8.586	4.84	6.549	20	0	4.407
CDC5L	LHX3	8.101	1.555	6.546	23	0	4.175
CDC5L	TEF	8.863	2.319	6.544	35	0	4.146
ONECUT	POU1F1	7.175	0.641	6.534	32	0	4.106
POU2F1	TBP	10	3.562	6.438	53	1	3.763
CUX1	PRRX2	8.881	2.522	6.36	15	0	4.949
SOX5	PBX1	7.594	1.236	6.357	46	0	4.814
POU2F1	HOXA4	8.019	1.666	6.353	57	0	3.804
POU2F1	POU6F1	9.907	5.224	6.318	15	0	3.513
EVI1	LHX3	8.094	1.804	6.29	17	0	3.611
SRY	HNF1	6.524	0.65	6.267	15	0	3.375
FOXO4	AIRE	7.619	2.185	6.263	7	0	3.623
FOXJ2	POU2F1	10	3.771	6.229	50	0	3.35
FOXJ2	CDX	8.846	2.619	6.227	49	0	3.677
SRY	PBX1	7.24	1.7	6.225	27	0	4.574
STAT	HSF1	6.658	1.379	6.222	6	1	4.813
POU2F1	STAT6	6.415	1.028	6.152	23	0	3.541
POU2F1	CEBP	10	3.88	6.12	19	1	4.386
TBP	TEF	10	5.802	6.113	43	0	4.047
PBX1	ONECUT	10	5.445	6.066	39	0	5.968
STAT5A	RELA	7.001	1.794	6.066	29	0	4.993
NKX6-2	ZBTB16	6.01	0	6.01	20	0	4.966
RAR:RXR:THR	RORA	9.102	3.096	6.006	24	0	5.87
FOXO3	BPTF	10	3.998	6.002	54	0	5.205
EN1	NFIL3	6.04	0.06	5.98	37	0	3.973
FOXJ2	POU1F1	7.192	1.216	5.976	18	0	3.39
POU2F1	ZBTB16	6.58	2.784	5.971	22	0	3.622
POU3F2	EN1	5.962	3.004	5.962	3	0	1.911
TAL1:TCF4	YY1	6.174	0.586	5.96	23	0	6.027
HNF1	ZBTB16	6.782	1.88	5.957	45	0	4.506
HNF1	NKX6-1	8.245	3.971	5.934	37	0	5.251
POU2F1	FOXL1	10	4.579	5.923	43	0	3.703
EN1	HOXA3	9.546	3.641	5.905	32	0	4.16
PBX1	CDX	5.904	1.415	5.904	26	0	3.716
FOXJ2	TEF	6.668	0.779	5.889	55	0	4.574
FOXO1	BPTF	10	4.113	5.887	42	0	5.142
NKX6-2	ALX1	10	4.166	5.834	49	0	4.954
FOX	NANOG	8.193	2.387	5.806	10	0	4.529
TBP	POU1F1	9.254	3.497	5.757	37	0	3.904
CDX	TEF	5.746	0.398	5.746	23	0	3.807
CEBP	RUNX2	10	4.259	5.741	7	1	4.566
ELF1	IKZF2	8.648	2.913	5.735	7	0	5.828
STAT3	NFKB1	10	4.275	5.725	41	1	4.73
CDC5L	ZBTB16	7.209	1.486	5.723	22	0	5.013
PRRX2	ALX1	10	4.287	5.713	41	0	6.111
NKX6-2	POU6F1	10	4.323	5.677	37	0	5.278
PAX4	POU6F1	8.032	2.39	5.642	25	0	4.181
EN1	TEF	5.804	0.167	5.636	2	0	2.578
OCT4	SOX2	10	4.981	5.636	27	0	5.798
NKX6-2	EN1	6.433	0.8	5.633	22	0	3.833
NKX2-5	NKX6-1	6.083	0.489	5.594	17	0	6.061
ONECUT	LHX3	7.939	2.42	5.519	44	0	5.213
CUX1	POU6F1	7.594	2.079	5.515	29	0	5.02
STAT6	AIRE	6.162	1.527	5.512	1	0	3.354
STAT5A	IRF	8.741	4.021	5.483	35	0	4.125
NKX6-2	NKX6-1	9.041	3.577	5.464	51	0	5.729
MEF2	FOXL1	9.622	4.205	5.418	16	0	4.838
NKX6-2	POU1F1	6.919	1.503	5.416	23	0	3.544
BPTF	SOX2	10	4.586	5.414	30	0	4.106
PRRX2	NKX6-1	10	4.59	5.41	30	0	6.538
CEBP	TEF	6.129	0.779	5.399	19	0	3.937
HNF1A	TEF	5.499	0.963	5.396	18	0	3.627
TBP	ONECUT	6.283	1.378	5.316	15	0	3.563
SOX3	PBX1	5.807	0.504	5.303	20	0	4.25
STAT5A	NFKB1	6.765	1.463	5.302	26	0	3.812
FOXF1	TBP	10	6.832	5.3	35	0	5.693
HNF1	FOXL1	10	4.76	5.24	41	0	4.793
NKX2-5	HOXA3	7.291	2.062	5.228	37	0	4.493
NKX2-5	LHX3	10	4.793	5.207	12	0	4.871
POU2F1	NKX6-2	10	5.189	5.204	38	0	4.259
ABCD4:VSX2	NKX6-2	10	4.802	5.198	46	0	5.947
ONECUT	FOXI1	7.425	2.231	5.194	46	0	4.102
FOXO1	SOX2	10	4.814	5.186	37	0	4.209
FOXI1	TEF	10	4.828	5.172	49	0	5.188
FOXD3	ZBTB16	7.024	1.864	5.16	18	0	3.43
FOXF1	AIRE	7.166	2.008	5.159	2	0	4.442
MEF2A	HMGA	5.4	2.229	5.14	10	0	4.335
MYOD1	ZNF238	6.652	2.116	5.007	17	0	6.575
TCF3:HAND1	ZNF238	5.053	0.051	5.003	11	0	5.871
HNF1	TBP	7.944	2.973	4.971	44	0	3.381
FOX	POU2F1	6.629	1.825	4.953	14	0	3.74
NR2F	ESRRA	6.969	3.924	4.947	33	0	5.786
ABCD4:VSX2	NKX2-5	10	5.054	4.946	18	0	6.006
FOXD3	POU1F1	6.337	1.396	4.94	10	0	3.651
EVI1	FOXA	7.642	4.866	4.934	14	0	3.283
CDX	FOXI1	7.886	2.969	4.917	31	0	4.025
ATF:CREB	TEF	5.588	0.676	4.912	50	0	5.344
IKZF1	PITX2	6.969	2.064	4.905	21	0	5.041
NKX6-2	NKX3-1	10	5.102	4.898	47	0	4.349
PAX4	NKX6-2	10	5.145	4.855	38	0	4.449
TEF	POU6F1	5.832	0.996	4.836	30	0	4.615
USF	ZEB1	5.113	0.807	4.78	11	0	5.051
EN1	ALX1	5.377	0.611	4.766	30	0	3.72
HOXA4	ALX1	5.881	1.116	4.765	30	0	3.988
HNF4A	TFAP2	4.763	0	4.763	5	0	2.793
POU1F1	NKX3-1	4.747	0.135	4.747	36	0	3.893
STAT5A	AIRE	5.404	2.556	4.74	1	0	3.43
CDX	NKX6-2	6.284	1.98	4.666	53	0	4.093
STAT5A	REL	5.596	2.835	4.661	21	0	4.441
ATF	BACH2	5.318	0.719	4.599	4	0	5.775
TBP	FOXQ1	8.789	4.193	4.596	53	0	4.908
STAT3	NFKB:RELA	8.972	4.379	4.593	27	1	4.944
NR2F	ATF	4.592	0.001	4.591	3	0	3.591
ATF	ESR	6.484	1.907	4.577	23	0	3.523
FOXJ2	PBX1	6.17	1.606	4.564	21	0	3.6
HNF4A	ATF	4.556	0.011	4.556	3	0	3.394
POU1F1	FOXL1	10	5.454	4.546	9	0	4.421
MZF1	KLF12	7.582	3.106	4.477	25	0	3.618
ABCD4:VSX2	ALX1	9.921	5.458	4.463	22	0	5.865
PAX4	HOXA4	9.4	4.944	4.456	32	0	4.269
FOX	HNF1	4.711	1.039	4.445	44	0	4.035
IKZF2	IKZF1	10	6.612	4.417	30	0	5.763
HOXA3	TEF	4.413	0	4.413	10	0	2.868
PBX1	FOXL1	5.004	1.01	4.41	19	0	4.713
NKX6-2	HOXA4	5.298	0.89	4.408	48	0	4.466
CEBPB	NFIL3	7.406	4.308	4.391	31	0	5.986
FOXQ1	TEF	9.091	4.719	4.372	42	0	5.159
TBP	LHX3	10	5.643	4.357	32	0	2.617
POU2F1	EVI1	5.535	1.199	4.336	35	0	3.093
AIRE	FOXP1	7.23	2.951	4.279	13	0	6.671
FOXO1	AIRE	5.996	1.896	4.263	6	0	3.606
ATF	BACH1	4.909	0.661	4.248	4	0	6.001
HMGA	TEF	4.233	0.452	4.233	3	0	2.873
FOXP1	NKX6-1	6.499	2.276	4.223	19	0	4.669
ETS1	STAT6	10	5.779	4.221	11	1	5.778
ELF1	NFATC	10	5.781	4.219	14	0	6.165
SREBF1	ZEB1	8.265	4.089	4.176	33	0	5.898
FOXF1:FOXJ1	PBX1	4.925	0.753	4.172	19	0	4.144
HNF1A	FOXA	4.156	0.716	4.156	40	0	3.651
PDX1	CDC5L	4.759	0.608	4.151	27	0	5.169
CDX	FOXL1	10	5.875	4.125	32	0	4.661
FOXA	NANOG	10	6.065	4.116	17	0	4.315
IRF	SRY	5.002	1.396	4.113	12	0	3.547
POU2F1	FOXQ1	6.137	3.362	4.102	8	0	3.573
POU3F2	CDX	4.958	2.207	4.095	44	0	4.056
FOXF1	HNF1	5.162	2.136	4.082	28	0	4.222
POU3F2	CUX1	5.69	1.632	4.058	34	0	4.213
STAT6	EVI1	4.549	0.515	4.035	4	0	2.877
NKX2-5	HMX3	6.712	2.815	3.997	24	0	6.743
FOXF2	TBP	4.329	1.115	3.982	26	1	5.724
RUNX1	RREB1	4.138	0.168	3.97	14	0	5.54
STAT6	REL	4.602	0.799	3.967	13	0	4.801
VDR	ZNF148	3.975	0.52	3.956	5	0	4.455
PPAR	ESR	7.993	4.059	3.934	15	0	5.011
AHR:ARNT	RREB1	3.932	0	3.932	15	0	3.626
RUNX1	SREBF1	4.792	0.896	3.91	10	0	5.271
FOX	PBX1	4.574	0.678	3.895	24	0	4.314
TCF3	RFX	4.943	1.068	3.876	4	0	4.367
HNF1A	FOXL1	4.978	1.59	3.862	30	0	4.34
TBP	NKX6-2	10	6.139	3.861	28	0	4.675
ELF2	EP300	7.028	3.179	3.849	7	0	5.074
HSF1	ZNF238	4.718	0.871	3.847	30	0	5.492
POU2F1	CUX1	3.845	1.062	3.845	31	0	3.539
POU3F2	PAX4	4.753	1.859	3.805	12	0	4.33
SOX3	ONECUT	5.275	1.504	3.771	17	0	5.794
PBX1	ALX1	3.818	0.147	3.768	20	0	4.167
OCT:POU2F	HMGA	3.755	0.238	3.755	6	1	4.054
HNF1A	NKX6-1	3.75	0.307	3.75	29	0	4.221
OCT:POU2F	FOXI1	4.38	0.655	3.725	8	0	5.199
FOXL1	ZBTB16	3.7	0	3.7	16	0	4.327
POU3F2	PRRX2	6.413	2.866	3.696	42	0	5.123
TCF3:HAND1	RFX	3.925	0.236	3.689	1	0	3.502
CDX	ONECUT	8.35	4.677	3.674	22	0	4.504
FOXF1	POU1F1	7.976	4.302	3.673	4	0	4.208
PBX1	FOXP1	3.616	0	3.616	20	0	5.065
PBX1	NKX2-5	4.376	0.762	3.614	4	0	4.852
POU2F1	FOXC1	5.201	1.628	3.614	19	0	4.651
FOXO3	SOX2	3.718	0.118	3.6	22	0	4.277
TBP	ZBTB16	7	3.403	3.597	12	0	4.797
PAX4	NKX6-1	6.08	2.489	3.59	30	0	4.384
HMGA	NKX6-1	3.845	0.266	3.579	42	0	4.338
POU2F1	NKX6-1	5.173	1.809	3.563	37	0	4.134
POU2F1	ALX4	5.221	1.664	3.557	2	0	5.007
POU2F1	STAT5A	4.6	1.653	3.555	16	1	3.313
IRF1	SRY	4.444	0.912	3.532	28	0	3.874
NKX3-1	LHX3	10	6.492	3.508	40	0	5.452
FOXP1	FOXC1	4.804	1.301	3.503	6	0	5.456
TEF	NKX3-1	4.904	1.404	3.5	43	0	3.624
FOXL1	POU6F1	9.351	5.875	3.476	28	0	5.461
HMGA	POU1F1	3.467	0.309	3.467	4	0	3.863
NKX6-2	PDX1	4.168	0.701	3.467	31	0	5.504
TEF	FOXC1	3.777	0.317	3.46	31	0	4.858
NKX2-5	POU1F1	6.983	3.537	3.446	10	0	4.392
AIRE	FOXQ1	5.643	2.237	3.406	6	0	5.006
RELA	IKZF1	10	7.243	3.396	1	0	5.884
PAX4	STAT6	4.141	0.754	3.387	12	0	3.291
HNF4A	TFAP2C	3.382	0	3.382	29	0	3.697
TEF	ALX1	3.885	0.522	3.363	14	0	3.76
IRF8	FOXP1	3.358	0	3.358	3	0	4.059
FOXJ2	SOX2	3.983	0.634	3.349	11	0	4.621
ONECUT	HMGA	3.733	0.385	3.348	16	0	4.105
FOXO3	NANOG	8.9	5.554	3.346	25	0	5.604
HNF4A	TFAP2A	3.327	0	3.327	25	0	3.416
PDX1	HOXA4	3.365	0.298	3.321	9	0	4.633
PAX4	ALX1	4.025	0.71	3.315	49	0	4.805
POU2F1	HSF1	5.772	2.481	3.291	20	0	4.934
SOX3	FOXP1	3.358	0.07	3.288	2	0	4.783
POU3F1	NKX6-1	3.287	0	3.287	7	0	4.817
HMGA	OCT4	3.254	0.449	3.254	12	0	3.487
STAT6	NKX6-2	5.232	1.98	3.252	15	0	3.097
POU2F1	PBX1	3.921	1.053	3.233	28	0	3.153
OCT:POU2F	FOXC1	4.079	1.213	3.199	14	0	4.812
NKX6-2	PRRX2	10	6.858	3.142	24	0	5.835
POU3F2	NKX6-1	3.784	0.655	3.129	24	0	4.918
STAT1	NANOG	9.339	6.227	3.112	25	0	4.588
NFIL3	TEF	5.268	2.165	3.103	21	0	5.688
EGR4	MZF1	3.34	0.257	3.083	4	0	3.498
FOXO4	PDX1	3.078	0	3.078	1	0	2.445
CEBP	FOXA	6.269	3.333	3.07	17	0	4.583
CEBP	RUNX1	9.517	6.453	3.064	5	1	4.686
FOXO1	PBX1	3.655	0.665	3.059	4	0	3.862
CDX	FOXC1	3.598	0.551	3.047	17	0	3.949
NKX2-5	EN1	3.776	0.735	3.042	10	0	3.478
FOX	CDX	6.723	3.681	3.041	17	0	3.513
SOX3	FOXQ1	9.969	6.931	3.038	5	0	5.394
HLF	OCT4	3.023	0.102	3.023	4	0	3.686
EN1	PRRX2	4.916	1.91	3.006	18	0	4.362
STAT1	MZF1	2.999	0	2.999	1	0	4.687
HOXA4	HOXA3	6.92	3.922	2.998	44	0	3.508
HNF1	PBX1	7.545	4.55	2.996	30	0	3.837
SREBF1	PATZ1	4.796	1.802	2.995	15	0	3.468
CUX1	LHX3	4.439	1.455	2.985	52	0	4.98
FOXF1:FOXJ1	POU2F1	3.432	0.477	2.977	30	0	4.342
SRY	RUNX2	3.02	0.064	2.964	1	0	1.767
TEF	OCT4	9.638	6.687	2.951	5	0	4.256
PAX6	ESRRA	4.039	1.089	2.949	23	0	5.921
STAT5A	NFKB:RELA	4.281	1.335	2.946	26	0	4.241
ABCD4:VSX2	PDX1	6.259	3.314	2.945	17	0	4.956
FOX	ONECUT	7.115	4.17	2.945	52	0	5.824
HNF1A	TBP	4.18	1.252	2.928	41	0	3.262
RAR:RXR:THR	NR3C1	4.077	1.168	2.914	6	1	4.719
HNF1A	ALX1	2.897	0	2.897	44	0	4.481
FOXO3	FOXP1	10	7.11	2.89	27	0	6.157
STAT1	CEBPB	2.885	0	2.885	1	0	4.169
POU3F2	PAX6	3.771	0.911	2.86	7	0	4.62
HNF1A	FOXC1	4.267	1.408	2.859	10	0	5.354
CEBPA:DDIT3	OCT4	3.059	0.204	2.855	30	0	5.256
TBP	FOXC1	5.889	3.049	2.84	12	0	4.867
PAX4	STAT5A	4.517	1.682	2.835	8	0	3.221
TAL1:TCF3	STAT3	2.831	0	2.831	1	0	1.131
CEBP	CBFB:RUNX	9.796	6.967	2.829	6	1	5.097
FOXA	ZBTB16	3.242	0.518	2.817	12	0	3.415
HMGA	HOXA4	4.903	2.103	2.801	7	0	3.431
NKX2-5	TLX2	5.469	2.67	2.798	1	0	4.53
EGR2	GLI	3.884	1.115	2.769	30	0	5.948
PAX6	PBX1	2.892	0.126	2.767	1	1	3.388
IRF1	NKX3-1	2.931	0.174	2.757	1	0	3.539
IRF8	ZEB1	2.83	0.076	2.754	4	0	5.047
ONECUT	FOXL1	10	7.262	2.738	36	0	4.924
NKX6-2	HMGA	2.888	0.163	2.725	2	0	4.138
STAT6	MAF	5.149	2.438	2.711	9	0	5.683
PPARG	ZEB1	3.915	1.209	2.707	3	0	4.932
IRF2	PRDM1	10	7.301	2.699	21	0	7.508
ONECUT	NKX6-1	2.934	0.242	2.692	26	0	5.044
