# Supplementary material for: coTRaCTE predicts co-occurring transcription factors within cell-type specific enhancers
Source: PLoS Comput Biol. 2018 Aug 24;14(8):e1006372. doi: 10.1371/journal.pcbi.1006372 (PMC6126874; doi:10.1371/journal.pcbi.1006372)
Supplement: S3 File — Predicted co-occurring TF pairs in separate files for each cell type. The columns show the following: TF 1 name, TF 2 name, − log10(p-valueCTS), − log10(p-valueubiq), Ll score, frequency of the TF pair in other cell types, known PPI (1 = yes, 0 = no), motif similarity MOSTA. (ZIP) [file pcbi.1006372.s016.zip › File_BL_umbilical_vein_endothelial.csv]

TF1	TF2	log_pvalue_CTS	log_pvalue_ubiq	L_score	frequency	PPI	motif_similarity
GATA1	EVI1	10	4.654	10	19	0	5.727
TBP	FOXP1	10	0	10	22	0	5.321
GATA6	EVI1	10	4.319	9.81	16	0	5.122
FOXO3	BPTF	10	0.263	9.737	54	0	5.205
FOXJ2	ONECUT	10	0.365	9.635	52	0	4.253
FOXJ2	SOX5	9.938	0.673	9.564	34	0	5.451
FOXA	ONECUT	10	2.866	9.505	45	1	4.694
ALX1	LHX3	10	0.512	9.488	59	0	5.901
POU2F1	POU1F1	10	5.55	9.441	8	0	4.545
BHLHB	IRF1	10	0.68	9.32	31	0	5.279
FOXA	NKX6-2	10	2.462	9.293	33	0	4.391
PAX6	RORA	9.753	0.473	9.281	15	0	6.295
PRRX2	POU6F1	10	0.737	9.263	38	0	5.181
PAX6	ESRRA	10	0.759	9.241	23	0	5.921
CUX1	LHX3	10	1.669	9.204	52	0	4.98
HNF1A	NKX6-2	10	1.423	8.943	47	0	4.723
LEF1:TCF	NANOG	9.078	0.284	8.883	19	0	5.569
HNF1A	PBX1	9.32	0.773	8.881	30	0	4.215
NKX2-5	HOXA3	10	1.121	8.879	37	0	4.493
TBP	LHX3	8.925	0.136	8.879	32	0	2.617
FOX	ONECUT	10	1.13	8.87	52	0	5.824
POU1F1	LHX3	8.989	2.837	8.817	27	0	4.075
CUX1	POU1F1	8.813	2.068	8.813	26	0	3.417
FOXF2	TBP	8.793	0.466	8.752	26	1	5.724
PBX1	NKX6-2	8.718	0	8.718	31	0	4.208
POU3F2	PRRX2	10	1.285	8.715	42	0	5.123
POU2F1	LHX3	9.209	2.172	8.697	26	0	4.16
PBX1	LHX3	10	1.355	8.645	55	0	4.612
POU2F1	TBP	8.615	1.581	8.615	53	1	3.763
POU6F1	LHX3	10	1.424	8.576	44	0	5.793
HNF1A	PRRX2	10	3.636	8.423	32	0	5.269
ATF:CREB	TEF	9.047	0.654	8.393	50	0	5.344
FOXQ1	TEF	8.83	0.452	8.379	42	0	5.159
POU1F1	FOXL1	8.876	4.359	8.377	9	0	4.421
POU3F2	NKX2-5	8.971	0.597	8.374	41	0	4.511
PAX4	ALX1	8.468	0.1	8.368	49	0	4.805
FOXF1	TBP	10	3.567	8.335	35	0	5.693
FOXF1	ONECUT	8.523	0.288	8.235	24	0	3.974
NKX6-2	NKX3-1	10	1.77	8.23	47	0	4.349
POU3F2	FOXL1	9.677	1.797	8.22	28	0	4.635
FOXO4	BPTF	10	2.788	8.188	54	0	5.44
FOXF1	FOXP1	10	1.954	8.046	25	0	7.624
ONECUT	FOXL1	10	1.977	8.023	36	0	4.924
CDX	NKX6-2	10	1.997	8.003	53	0	4.093
ONECUT	LHX3	9.001	1.012	7.989	44	0	5.213
SOX5	SOX2	10	2.029	7.971	11	0	6.301
ETV4	MAF	9.515	1.565	7.95	11	0	5.879
FOXJ2	TBP	9.312	1.742	7.933	41	0	4.181
POU2F1	NKX2-5	10	2.079	7.921	47	0	4.151
STAT6	HMGA	10	6.081	7.868	2	0	4.783
TBP	POU6F1	10	3.474	7.823	18	0	5.517
FOX	NKX6-2	10	2.189	7.811	47	0	4.586
STAT5A	REL	7.837	3.375	7.775	21	0	4.441
POU2F1	NKX6-2	10	4.134	7.753	38	0	4.259
POU2F1	PRRX2	10	5.778	7.745	10	0	4.847
NFATC	ZNF384	10	2.279	7.721	10	0	5.631
TBP	FOXA	7.715	1.561	7.715	25	0	4.514
POU3F2	POU6F1	9.387	3.656	7.595	6	0	5.756
PBX1	ONECUT	10	3.429	7.587	39	0	5.968
CDX	ONECUT	10	2.451	7.549	22	0	4.504
STAT5A	IRF	8.698	1.283	7.543	35	0	4.125
FOXJ2	PBX1	8.076	0.539	7.538	21	0	3.6
CDX	TBP	10	2.484	7.516	43	0	4.477
FOXO1	BPTF	10	2.486	7.514	42	0	5.142
ONECUT	FOXI1	10	2.491	7.509	46	0	4.102
POU2F1	HLF	8.617	1.156	7.461	27	0	4.022
ONECUT	NKX6-2	8.556	1.096	7.46	54	0	2.615
SRY	FOXD1	8.048	1.354	7.453	20	0	5.493
IRF1	NKX2-5	10	3.631	7.381	42	0	4.679
POU2F1	NKX3-1	8.14	1.113	7.369	43	0	3.255
CUX1	EN1	9.605	2.277	7.328	6	0	3.26
PDX1	TEF	7.324	0	7.324	5	0	4.058
FOXJ2	POU2F1	8.711	1.403	7.308	50	0	3.35
NKX2-5	ALX1	10	2.692	7.308	15	0	4.227
MYC:MAX	LMO2	10	2.701	7.299	18	0	3.481
PBX1	PRRX2	7.881	1.377	7.293	32	0	5.191
FOXD3	PBX1	7.785	1.043	7.291	25	0	4.378
HNF1	PBX1	10	2.733	7.267	30	0	3.837
HNF1	NKX6-2	10	5.26	7.25	15	0	4.335
STAT4	TEAD1	10	2.758	7.242	8	0	4.835
FOXA	TEF	7.241	1.451	7.241	32	0	4.446
TAL1:TCF3	ZEB1	8.089	2.226	7.204	37	0	6.698
ELF:ELK:ETS:FLI1:GABP	NANOG	7.203	0	7.203	7	0	4.429
POU2F1	NFIL3	7.8	1	7.15	39	0	4.355
POU3F2	TBP	7.382	1.653	7.128	45	1	4.409
NR2F1:HNF4A	NR6A1	7.74	0.669	7.071	19	0	5.811
ELF1	NFATC	9.865	2.817	7.048	14	0	6.165
POU2F1	NKX6-1	7.033	0.993	7.033	37	0	4.134
FOXF1:FOXJ1	PBX1	7.017	0	7.017	19	0	4.144
RORA	NR5A1	10	3.01	6.99	46	0	5.578
PDX1	ALX1	7.695	0.745	6.95	36	0	5.262
NKX3-1	POU6F1	7.672	0.735	6.937	31	0	4.87
PBX1	POU1F1	10	3.127	6.873	48	0	4.306
HNF1A	ALX1	6.832	0	6.832	44	0	4.481
FOXP1	FOXL1	10	3.17	6.83	25	0	7.45
PBX1	CDX	6.852	0.129	6.83	26	0	3.716
SOX3	NANOG	9.14	2.342	6.798	8	0	6.333
TBP	FOXI1	8.464	2.532	6.792	35	0	5.03
OCT4	SOX2	10	3.218	6.782	27	0	5.798
STAT5A	HSF1	7.336	0.712	6.736	27	0	4.381
IKZF2	HMGA	6.859	0.45	6.73	25	0	4.568
PAX4	NKX6-1	7.957	1.239	6.718	30	0	4.384
RORA	NR6A1	10	3.31	6.69	27	0	6.767
POU3F2	LHX3	8.794	2.106	6.688	40	0	5.456
NKX6-2	NKX6-1	10	3.329	6.671	51	0	5.729
MEF2A	FOXL1	7.449	2.918	6.66	30	0	5.808
HNF1A	CUX1	6.631	2.512	6.631	5	0	4.706
MEF2A	HNF1	10	5.088	6.571	13	0	4.629
POU3F2	NKX6-2	8.345	4.216	6.558	14	0	4.46
IKZF2	EVI1	6.887	0.882	6.542	4	0	3.968
PAX4	NKX6-2	10	3.463	6.537	38	0	4.449
FOXF1	TEF	10	3.544	6.456	15	0	5.463
PAX4	HOXA4	10	3.561	6.439	32	0	4.269
FOXJ2	NKX6-2	10	5.432	6.417	15	0	5.018
TBP	NKX6-2	10	3.636	6.364	28	0	4.675
PAX2	NFE2L1	9.096	2.733	6.362	26	0	4.316
FOXD3	CDX	9.199	2.904	6.296	40	0	3.629
HNF1	ALX1	6.275	1.739	6.275	38	0	4.421
FOXJ2	TEF	6.256	0.017	6.239	55	0	4.574
STAT5A	RELA	6.236	2.051	6.196	29	0	4.993
CDX	FOXL1	10	3.821	6.179	32	0	4.661
HNF1A	POU6F1	6.168	0	6.168	25	0	3.945
POU2F1	PAX4	6.148	1.078	6.148	51	0	3.969
FOXJ2	CDX	10	3.861	6.139	49	0	3.677
ABCD4:VSX2	TLX2	7.4	1.276	6.123	35	0	5.029
FOXQ1	FOXP1	10	3.91	6.09	12	0	6.35
STAT6	REL	6.068	0	6.068	13	0	4.801
STAT1	RELA	6.198	1.504	6.023	27	1	5.171
PAX2	FOXI1	7.399	1.379	6.02	24	0	5.053
PBX1	FOXQ1	6.261	0.253	6.008	5	0	5.048
NR6A1	NR5A1	10	4	6	44	0	6.48
HOXA4	HOXA3	10	4.049	5.951	44	0	3.508
SRY	PBX1	5.946	1.642	5.946	27	0	4.574
FOXO1	SOX2	10	4.083	5.917	37	0	4.209
POU3F2	CDC5L	10	4.083	5.917	33	0	5.466
POU2F1	CEBP	8.783	3.936	5.903	19	1	4.386
EN1	HOXA3	7.646	1.792	5.854	32	0	4.16
FOXF1:FOXJ1	CDX	8.525	2.678	5.847	31	0	3.855
POU2F1	FOXL1	8.649	2.984	5.841	43	0	3.703
HOXA3	MSX1	10	4.173	5.827	1	0	3.798
PRRX2	NKX6-1	10	4.176	5.824	30	0	6.538
ELF:ELK:ETS:FLI1:GABP	MAF	9.99	4.221	5.77	19	1	5.951
CEBP	TEF	8.376	2.627	5.749	19	0	3.937
TBP	FOXQ1	6.044	1.123	5.739	53	0	4.908
FOXD3	ONECUT	10	4.28	5.72	36	0	5.15
TBP	POU1F1	9.038	3.334	5.704	37	0	3.904
ELF1	STAT1	5.697	0	5.697	5	0	5.269
ONECUT	FOXC1	5.701	0.032	5.669	36	0	4.405
TBP	ZBTB16	6.096	0.778	5.667	12	0	4.797
FOXF1	POU6F1	7.39	1.738	5.651	21	0	5.561
TAL1:TCF3	YY1	5.761	0.464	5.639	36	0	5.744
HNF1	FOXA	6.043	2.271	5.637	50	0	3.778
HNF1	PRRX2	8.091	2.457	5.634	41	0	5.009
STAT1	NANOG	10	6.134	5.632	25	0	4.588
ABCD4:VSX2	ALX1	10	4.396	5.604	22	0	5.865
STAT5A	NFKB1	5.583	0.049	5.583	26	0	3.812
FOXA	LHX3	5.577	0.633	5.577	14	0	3.253
ETS1	STAT6	10	4.443	5.557	11	1	5.778
NKX6-2	POU6F1	10	4.457	5.543	37	0	5.278
POU1F1	POU6F1	6.649	1.121	5.528	27	0	4.264
PPARG	ESR	10	6.532	5.522	24	0	5.822
FOXD3	NKX6-2	8.786	3.264	5.521	19	0	4.212
FOXO3	FOXP1	10	4.488	5.512	27	0	6.157
HNF1A	TBP	5.508	0.197	5.508	41	0	3.262
IRF1	SRY	5.496	0	5.496	28	0	3.874
STAT5B	HSF1	5.614	0.465	5.469	25	0	5.665
SOX5	PBX1	5.458	0	5.458	46	0	4.814
HNF1A	NKX3-1	5.45	0.96	5.45	14	0	3.444
POU2F1	EN1	5.444	1.337	5.444	27	0	3.039
POU3F2	CDX	6.742	1.462	5.424	44	0	4.056
ABCD4:VSX2	NKX6-2	10	4.598	5.402	46	0	5.947
POU3F2	ABCD4:VSX2	8.451	3.057	5.395	17	0	4.477
POU3F2	PBX1	5.857	0.474	5.385	47	0	3.869
IRF	EVI1	8.092	2.709	5.383	18	0	3.542
POU2F1	PBX1	5.289	0.452	5.289	28	0	3.153
NKX2-5	HMX3	7.324	3.318	5.279	24	0	6.743
ALX1	POU6F1	7.568	2.294	5.274	35	0	4.788
POU3F2	ALX1	10	4.73	5.27	5	0	4.736
CDX	FOXP1	10	4.747	5.253	7	0	5.47
MYOD1	ZNF238	10	4.757	5.243	17	0	6.575
POU2F1	TLX2	6.776	1.552	5.224	20	1	5.019
MEF2A	POU6F1	5.217	1.177	5.217	14	0	4.422
PBX1	FOXP1	5.206	0	5.206	20	0	5.065
ELF1	HMGA	6.423	1.224	5.2	4	1	5.483
PRRX2	ALX1	10	4.825	5.175	41	0	6.111
RAR:RXR:THR	RORA	8.961	3.805	5.156	24	0	5.87
POU2F1	HOXA5	5.447	0.315	5.132	16	0	5.622
FOXI1	TEF	7.54	2.413	5.127	49	0	5.188
CDX	LHX3	5.108	0.325	5.108	34	0	3.695
PBX1	FOXA	6.103	1.125	5.108	6	0	3.876
FOXO3	NANOG	9.345	4.255	5.09	25	0	5.604
FOXF1	CDX	9.94	4.877	5.063	25	0	4.174
ONECUT	SOX2	5.943	0.883	5.061	1	0	4.011
SRY	ONECUT	4.995	0	4.995	14	0	4.134
BHLHB	NKX2-5	4.991	0	4.991	31	0	4.158
OCT:POU2F	POU1F1	5.248	0.985	4.978	24	0	4.933
ELF2	EP300	7.962	2.995	4.967	7	0	5.074
HNF1	TBP	4.931	0.124	4.931	44	0	3.381
STAT5A	TEAD1	10	5.121	4.879	2	0	4.183
STAT1	NFKB:RELA	5.832	1.89	4.863	12	1	4.473
FOXF1:FOXJ1	BPTF	6.689	1.868	4.821	11	0	4.734
HNF4A	NR6A1	10	6.32	4.808	22	0	5.075
CDX	FOXI1	9.181	4.376	4.806	31	0	4.025
HOXA3	ALX1	5.855	1.052	4.803	5	0	3.617
TEF	FOXL1	10	5.199	4.801	15	0	5.075
FOX	BPTF	10	5.2	4.8	3	0	4.557
EN1	ALX1	5.364	0.569	4.795	30	0	3.72
FOXP1	SOX2	4.794	0	4.794	42	0	4.972
POU3F2	CUX1	5.009	1.01	4.793	34	0	4.213
POU2F1	ABCD4:VSX2	10	6.599	4.759	7	0	5.323
POU2F1	HOXA4	5.127	1.26	4.758	57	0	3.804
CDX	NKX3-1	5.275	0.538	4.737	17	0	3.834
NKX6-2	NKX2-5	4.702	0	4.702	56	0	4.77
NKX6-2	FOXP1	6.329	1.64	4.689	15	0	4.88
EN1	NKX3-1	4.836	0.179	4.657	33	0	3.852
STAT5A	EVI1	5.06	0.407	4.653	30	0	3.039
NKX2-5	POU6F1	4.652	0	4.652	37	0	4.831
HSF1	ZNF238	5.783	1.137	4.646	30	0	5.492
HNF1	NKX3-1	6.093	1.468	4.624	54	0	4.048
EBOX:MYC:MYF:MYOD:TAL:USF	ZEB1	10	5.392	4.608	25	0	6.107
NR2F	ESRRA	10	5.392	4.608	33	0	5.786
STAT1	IKZF2	6.952	2.381	4.571	26	0	4.772
CDX	HOXA9:MEIS1	5.44	1.199	4.569	7	0	5.101
FOXO4	NANOG	10	5.444	4.556	13	0	5.098
PAX4	ABCD4:VSX2	10	5.487	4.513	9	0	5.963
FOXL1	ZBTB16	4.491	0	4.491	16	0	4.327
GATA6	LMO2	10	5.512	4.488	14	0	5.703
FOXO1	FOXP1	10	5.521	4.479	10	0	5.628
FOXL1	POU6F1	8.048	3.585	4.463	28	0	5.461
NKX6-2	PRRX2	10	5.567	4.433	24	0	5.835
NKX3-1	NKX6-1	6.702	2.297	4.405	17	0	4.696
STAT1	NFKB1	4.346	0	4.346	19	0	3.822
POU3F2	PAX4	4.664	1.192	4.338	12	0	4.33
MZF1	KLF12	7.168	2.85	4.318	25	0	3.618
ARNT	NKX2-5	4.305	0	4.305	10	0	0.349
POU2F1	ZBTB16	5.096	1.675	4.302	22	0	3.622
NKX3-1	LHX3	7.921	3.621	4.3	40	0	5.452
HNF1	POU1F1	5.385	1.113	4.272	26	0	3.66
ONECUT	FOXP1	5.054	0.793	4.261	26	0	5.042
FOXF2	FOXP1	4.312	0.054	4.258	21	0	6.987
FOXF1:FOXJ1	SOX5	4.398	0.142	4.255	10	0	5.383
PAX4	MEF2A	6.012	1.764	4.252	9	0	4.337
FOXQ1	POU6F1	7.137	2.889	4.248	11	0	5.739
CEBP	NFY	4.238	0	4.238	1	1	5.044
FOXJ2	NKX3-1	4.236	0.087	4.236	35	0	4.362
POU2F1	HNF1	5.001	0.769	4.233	57	0	3.721
STAT1	PRDM1	6.652	2.42	4.232	13	0	5.077
FOX	HNF1	4.23	0.898	4.23	44	0	4.035
IRF1	NANOG	4.418	0.194	4.224	13	0	4.613
NKX3-1	ALX1	4.285	0.072	4.213	16	0	3.636
SOX3	ONECUT	4.183	0	4.183	17	0	5.794
HNF1A	POU1F1	5.292	1.147	4.145	14	0	3.864
PPAR	ESR	8.396	4.273	4.123	15	0	5.011
FOXJ2	FOXP1	10	5.878	4.122	13	0	6.12
HNF1	POU6F1	5.967	1.861	4.106	15	0	4.304
NKX2-5	NKX6-1	5.122	1.032	4.09	17	0	6.061
HNF1A	AIRE	4.087	0.345	4.087	3	0	4.627
PAX4	TBP	4.127	0.602	4.063	3	0	3.684
FOXP1	NKX6-1	6.481	2.419	4.062	19	0	4.669
FOXJ2	POU3F2	5.009	1.606	4.043	20	0	4.407
HOXA4	ALX1	4.683	0.658	4.025	30	0	3.988
STAT5A	NFKB:RELA	4.079	0.713	4.013	26	0	4.241
FOXF2	TEF	5.243	1.235	4.009	17	0	5.212
POU2F1	ONECUT	4.007	0.461	4.007	17	0	2.96
HNF4A	NR5A1	10	5.998	4.002	15	0	4.087
PAX4	HMGA	10	6.473	3.995	3	0	4.393
POU2F1	TEF	10	6.008	3.992	16	0	4.11
NKX6-2	ALX1	10	6.011	3.989	49	0	4.954
STAT6	NANOG	3.985	0.249	3.985	2	0	3.801
PAX2	BACH2	3.984	0	3.984	1	0	3.73
PAX6	NR5A1	3.957	0	3.957	7	0	5.435
FOXO4	FOXP1	10	6.046	3.954	12	0	5.707
PPAR	RORA	7.327	3.381	3.946	2	0	5.41
PBX1	ALX1	3.942	0	3.942	20	0	4.167
TEF	POU6F1	5.31	1.368	3.942	30	0	4.615
FOX	PBX1	3.919	0.002	3.919	24	0	4.314
STAT3	TEAD1	3.919	0	3.919	3	0	4.098
NR1H4	ESRRA	4.836	0.918	3.918	9	0	5.172
HNF1A	ONECUT	3.951	0.05	3.902	14	0	4.51
FOXF1	HNF1A	3.888	0	3.888	30	0	3.971
CREB1	STAT1	4.539	0.706	3.832	1	0	2.291
EBOX:MYC:MYF:MYOD:TAL:USF	LMO2	10	6.187	3.813	10	1	6.452
TCF3	ZNF238	8.903	5.092	3.811	19	0	6.64
AHR	EGR2	7.846	4.036	3.81	18	0	5.654
ETS1	NANOG	3.801	0	3.801	2	0	4.304
IRF7	PRDM1	10	6.223	3.777	9	0	6.016
FOX	FOXP1	10	6.228	3.772	9	0	6.315
FOXF2	ONECUT	3.764	0	3.764	3	0	3.633
FOXL1	LHX3	4.127	0.365	3.763	15	0	2.779
CEBPA:DDIT3	OCT4	4.215	0.467	3.748	30	0	5.256
HNF1A	FOXL1	3.959	0.497	3.723	30	0	4.34
NKX6-2	FOXI1	10	6.286	3.714	19	0	5.206
FOXM1	CUX1	4.409	0.699	3.71	4	0	4.232
HOXA3	TLX2	4.309	0.6	3.709	4	0	3.87
FOXJ2	CUX1	4.209	0.502	3.707	13	0	3.942
HNF1A	FOXA	3.707	0.319	3.707	40	0	3.651
CUX1	TBP	4.417	1.02	3.702	12	0	2.707
IKZF2	IKZF1	10	6.343	3.657	30	0	5.763
FOXF2	SOX5	8.718	5.09	3.629	9	0	5.609
GLI	ZNF148	4.027	0.404	3.623	9	0	5.898
CDX	CUX1	3.596	0.156	3.596	21	0	3.271
FOXF1:FOXJ1	HNF1	4.299	0.916	3.593	24	0	4.164
EBF	ZNF423	3.583	0	3.583	5	0	5.05
FOXA	SOX2	3.85	0.484	3.579	6	0	4.007
TEF	FOXD1	6.108	2.562	3.547	16	0	6.393
NR1	ESRRA	6.818	3.325	3.493	31	0	5.541
FOXF1:FOXJ1	PAX2	10	6.517	3.483	10	0	5.431
FOXJ2	SOX2	3.492	0.009	3.483	11	0	4.621
NKX6-2	FOXL1	10	6.517	3.483	8	0	5.194
ABCD4:VSX2	NKX2-5	10	6.531	3.469	18	0	6.006
TLX2	ALX1	3.534	0.103	3.431	1	0	3.989
NKX6-2	PDX1	3.754	0.33	3.424	31	0	5.504
NKX6-2	EN1	4.097	0.673	3.423	22	0	3.833
HLF	TEF	7.2	3.795	3.406	9	0	4.824
NFIL3	TEF	6.451	3.06	3.391	21	0	5.688
TBX5	EP300	4.049	0.674	3.374	1	0	4.461
NKX6-1	ALX1	3.402	0.067	3.335	13	0	4.876
ATF:CREB	POU2F1	3.332	0	3.332	16	0	3.367
