# Supplementary material for: coTRaCTE predicts co-occurring transcription factors within cell-type specific enhancers
Source: PLoS Comput Biol. 2018 Aug 24;14(8):e1006372. doi: 10.1371/journal.pcbi.1006372 (PMC6126874; doi:10.1371/journal.pcbi.1006372)
Supplement: S3 File — Predicted co-occurring TF pairs in separate files for each cell type. The columns show the following: TF 1 name, TF 2 name, − log10(p-valueCTS), − log10(p-valueubiq), Ll score, frequency of the TF pair in other cell types, known PPI (1 = yes, 0 = no), motif similarity MOSTA. (ZIP) [file pcbi.1006372.s016.zip › File_B_abdominal_fibroblast.csv]

TF1	TF2	log_pvalue_CTS	log_pvalue_ubiq	L_score	frequency	PPI	motif_similarity
HNF1	NKX3-1	10	1.04	9.755	54	0	4.048
PRRX2	NKX3-1	10	0.45	9.55	51	0	4.976
POU2F1	HMGA	10	6.243	9.418	13	0	4.494
CDX	TBP	10	4.778	9.38	43	0	4.477
CUX1	LHX3	10	0.756	9.244	52	0	4.98
POU3F2	ONECUT	10	0.91	9.212	53	0	4.194
CUX1	ALX1	9.272	0.749	9.199	30	0	4.491
HOXA4	ALX1	10	0.91	9.09	30	0	3.988
FOXJ2	ONECUT	10	0.959	9.041	52	0	4.253
PRRX2	POU6F1	10	1.073	8.927	38	0	5.181
POU2F1	NKX6-1	9.135	0.49	8.645	37	0	4.134
ZEB1	ZNF238	10	1.415	8.585	26	0	7.519
POU2F1	TBP	10	2.981	8.563	53	1	3.763
POU2F1	HOXA4	10	1.543	8.457	57	0	3.804
ALX1	LHX3	8.719	0.282	8.437	59	0	5.901
HNF4A	SP3	9.566	1.191	8.374	3	0	2.75
NKX2-5	NKX3-1	10	1.628	8.372	34	0	5.368
STAT3	IKZF1	10	5.363	8.354	27	0	5.616
POU3F2	TBP	9.964	2.732	8.324	45	1	4.409
EN1	NKX3-1	8.164	0	8.164	33	0	3.852
POU2F1	EVI1	8.876	1.248	8.142	35	0	3.093
HNF1	ZBTB16	9.257	2.12	8.08	45	0	4.506
POU6F1	LHX3	10	1.951	8.049	44	0	5.793
POU2F1	FOXI1	9.872	1.871	8.001	35	0	4.621
POU3F2	LHX3	10	2.408	7.93	40	0	5.456
HNF1A	TBP	9.057	1.129	7.928	41	0	3.262
POU2F1	HNF1A	8.003	3.106	7.849	21	0	3.88
PAX6	NR5A1	7.823	0	7.823	7	0	5.435
FOXJ2	POU2F1	8.143	2.58	7.756	50	0	3.35
PBX1	LHX3	10	2.268	7.732	55	0	4.612
MEF2A	NKX6-2	10	2.603	7.721	42	0	4.842
CUX1	POU6F1	9.321	1.628	7.692	29	0	5.02
HNF1A	ALX1	7.596	0	7.596	44	0	4.481
NKX2-5	POU6F1	8.379	0.862	7.517	37	0	4.831
FOX	HNF1	7.961	1.644	7.47	44	0	4.035
TAL1:TCF3	ZEB1	7.405	0.68	7.405	37	0	6.698
CEBP	FOXA	8.298	2.928	7.379	17	0	4.583
MEF2A	HMGA	7.371	1.156	7.35	10	0	4.335
FOXA	TEF	8.469	3.768	7.288	32	0	4.446
POU2F1	NKX6-2	10	4.022	7.248	38	0	4.259
CEBP	NFIL3	10	5.592	7.234	18	0	5.675
POU3F2	NKX2-5	7.196	0.522	7.169	41	0	4.511
FOXO4	BPTF	10	3.511	7.139	54	0	5.44
FOXO3	SOX2	7.311	0.181	7.13	22	0	4.277
TEF	NKX3-1	8.656	1.535	7.121	43	0	3.624
NKX6-2	NKX3-1	10	2.882	7.118	47	0	4.349
OCT4	SOX2	8.971	4.004	7.056	27	0	5.798
IRF	SRY	7.913	1.616	7.015	12	0	3.547
TBP	LHX3	10	3.014	6.986	32	0	2.617
TBP	FOXQ1	10	3.017	6.983	53	0	4.908
RORA	NR5A1	10	3.041	6.959	46	0	5.578
POU2F1	MEF2A	8.8	3.546	6.833	16	0	3.86
HNF1A	NKX6-2	10	4.224	6.832	47	0	4.723
SRF	HOXA3	10	4.272	6.78	19	0	4.266
MEF2A	FOXL1	10	6.085	6.777	30	0	5.808
NKX6-2	FOXC1	10	3.235	6.765	29	0	5.49
IRF1	NKX2-5	10	4.659	6.76	42	0	4.679
FOXD3	POU6F1	7.147	0.393	6.754	31	0	4.944
HNF1	FOXA	7.62	1.727	6.747	50	0	3.778
HNF4A	MTF1	6.765	0.046	6.719	5	0	4.53
POU2F1	HNF1	7.942	1.424	6.702	57	0	3.721
STAT5A	IRF	10	3.465	6.681	35	0	4.125
POU2F1	NKX3-1	7.796	1.554	6.581	43	0	3.255
POU3F2	PBX1	8.081	1.508	6.573	47	0	3.869
FOXA	NKX6-2	10	3.457	6.543	33	0	4.391
EGR2	RREB1	6.488	0	6.488	22	0	4.122
FOXO1	SOX2	10	3.576	6.424	37	0	4.209
FOXO3	BPTF	10	3.585	6.415	54	0	5.205
AHR:ARNT	RREB1	6.414	0	6.414	15	0	3.626
POU2F1	CDX	7.311	4.155	6.412	30	0	2.822
POU1F1	NKX3-1	6.314	0.099	6.314	36	0	3.893
POU2F1	ZBTB16	6.867	1.336	6.304	22	0	3.622
AHR	EGR2	9.308	3.009	6.299	18	0	5.654
PPAR	ESR	9.588	3.304	6.284	15	0	5.011
FOXF1	POU6F1	10	3.736	6.264	21	0	5.561
PRRX2	ALX1	10	3.76	6.24	41	0	6.111
ABCD4:VSX2	PDX1	8.92	2.737	6.183	17	0	4.956
PDX1	PRRX2	6.139	0	6.139	34	0	4.447
IRF	FOXP1	6.575	0.652	6.108	32	0	4.874
POU2F1	FOXP1	9.108	3.011	6.097	45	0	5.268
NKX2-5	HMX3	8.627	2.531	6.096	24	0	6.743
PBX1	ONECUT	10	6.006	6.091	39	0	5.968
EVI1	POU1F1	6.232	1.301	6.077	5	0	3.504
HNF1	NKX6-1	10	3.933	6.067	37	0	5.251
HNF1A	NKX6-1	6.17	0.345	6.066	29	0	4.221
PPARA:RXRA	SREBF1	7.977	1.915	6.063	19	0	4.918
FOXO1	BPTF	10	3.942	6.058	42	0	5.142
POU2F1	NKX2-5	8.214	2.191	6.023	47	0	4.151
POU2F1	PAX4	6.095	0.725	6.015	51	0	3.969
EVI1	NKX6-1	6.01	0.117	6.01	18	0	3.081
PBX1	PRRX2	8.117	2.173	5.944	32	0	5.191
ONECUT	FOXC1	6.597	0.679	5.918	36	0	4.405
POU2F1	LHX3	6.26	3.209	5.909	26	0	4.16
POU2F1	NFIL3	6.187	0.874	5.903	39	0	4.355
EVI1	FOXA	10	4.733	5.881	14	0	3.283
FOXA	ONECUT	10	4.153	5.847	45	1	4.694
ONECUT	FOXI1	7.449	1.665	5.784	46	0	4.102
TBP	POU1F1	7.956	2.173	5.783	37	0	3.904
HNF1A	FOXA	5.923	0.546	5.778	40	0	3.651
HNF1	TBP	8.74	3.682	5.773	44	0	3.381
POU2F1	MEF2	7.323	4.314	5.746	9	0	3.641
NR6A1	NR5A1	10	4.265	5.735	44	0	6.48
POU2F1	FOXL1	10	5.232	5.733	43	0	3.703
STAT5A	EVI1	5.718	1.401	5.703	30	0	3.039
PBX1	ALX1	5.956	0.267	5.688	20	0	4.167
FOXF1	NKX6-2	8.352	2.724	5.628	20	0	4.821
MEF2	FOXL1	10	4.373	5.627	16	0	4.838
NKX6-2	HOXA4	6.779	1.152	5.626	48	0	4.466
CEBP	TEF	6.282	0.659	5.623	19	0	3.937
NKX2-5	HOXA3	6.868	1.263	5.605	37	0	4.493
IKZF2	IKZF1	10	5.744	5.591	30	0	5.763
MEF2A	EVI1	6.291	2.043	5.584	19	0	3.646
PDX1	ALX1	7.884	2.317	5.567	36	0	5.262
ATF:CREB	TEF	6.201	0.642	5.559	50	0	5.344
POU2F1	POU6F1	10	5.01	5.534	15	0	3.513
PAX4	NANOG	10	4.485	5.515	15	0	2.407
HNF1A	FOXI1	5.942	0.592	5.512	14	0	4.156
CEBP	PRRX2	5.905	0.61	5.507	6	0	3.372
TEF	POU6F1	6.6	1.093	5.507	30	0	4.615
FOXP1	SOX2	6.8	1.344	5.457	42	0	4.972
CDX	POU1F1	5.453	1.663	5.453	14	0	3.009
HNF1A	FOXC1	6.36	1.817	5.441	10	0	5.354
STAT3	NFKB:RELA	10	4.576	5.424	27	1	4.944
TAL1:TCF3	YY1	5.406	0.149	5.378	36	0	5.744
FOXF1	TBP	10	5.467	5.348	35	0	5.693
CEBPB	NFIL3	6.953	1.773	5.339	31	0	5.986
MEF2A	LHX3	6.148	1.71	5.326	6	0	4.53
CUX1	NKX6-2	6.316	0.994	5.322	20	0	3.95
ALX1	POU6F1	8.705	3.388	5.317	35	0	4.788
PAX4	NKX6-2	10	5.061	5.3	38	0	4.449
CEBP	ABCD4:VSX2	5.739	1.408	5.293	1	0	3.324
FOXD3	POU2F1	8.442	3.213	5.229	26	0	4.223
ABCD4:VSX2	NKX2-5	10	4.778	5.222	18	0	6.006
GATA	TBP	9.057	3.836	5.221	11	0	4.71
FOXJ2	TEF	5.749	0.536	5.213	55	0	4.574
PRRX2	NKX6-1	10	4.787	5.213	30	0	6.538
NKX6-2	PDX1	6.031	0.873	5.158	31	0	5.504
MEF2	TEF	8.162	3.008	5.154	18	0	4.75
HNF4A	LMO2	6.121	0.972	5.149	18	0	3.153
POU2F1	HSF1	7.568	2.42	5.148	20	0	4.934
TBP	TEF	10	4.873	5.127	43	0	4.047
FOXF1	HNF1A	5.254	0.278	5.119	30	0	3.971
NKX6-2	POU6F1	10	4.885	5.115	37	0	5.278
NKX6-2	ALX1	10	4.928	5.072	49	0	4.954
POU3F2	FOXI1	5.869	2.362	5.038	4	0	4.686
FOXD3	NKX6-1	6.299	1.292	5.008	25	0	4.125
POU2F1	CUX1	4.971	1.323	4.971	31	0	3.539
CDX	TEF	4.965	0.776	4.965	23	0	3.807
HNF1A	PBX1	6.548	1.587	4.961	30	0	4.215
TBP	FOXC1	8.192	3.233	4.959	12	0	4.867
BPTF	SOX2	8.72	3.769	4.951	30	0	4.106
AIRE	FOXP1	7.971	3.039	4.933	13	0	6.671
FOXQ1	POU6F1	8.171	3.313	4.858	11	0	5.739
NKX6-2	NKX2-5	4.839	0	4.839	56	0	4.77
STAT6	NKX6-2	6.177	1.348	4.829	15	0	3.097
CDX	NKX6-2	6.731	1.917	4.813	53	0	4.093
POU2F1	STAT6	4.807	1.072	4.807	23	0	3.541
FOXO4	NANOG	10	5.196	4.804	13	0	5.098
FOXD3	EVI1	10	5.199	4.801	16	0	3.852
ABCD4:VSX2	NKX6-2	10	5.218	4.782	46	0	5.947
POU3F2	HMGA	5.458	2.501	4.725	5	0	4.18
BHLHB	NKX2-5	4.721	0.12	4.721	31	0	4.158
IRF	EVI1	9.357	4.646	4.712	18	0	3.542
FOXD3	NKX6-2	10	5.29	4.71	19	0	4.212
NKX3-1	LHX3	10	5.294	4.706	40	0	5.452
POU3F2	CDC5L	9.77	5.066	4.704	33	0	5.466
PBX1	POU1F1	7.948	3.26	4.688	48	0	4.306
CEBP	CDX	5.302	1.565	4.671	3	0	3.442
HOXA4	HOXA3	8.661	3.991	4.67	44	0	3.508
FOX	NKX6-2	7.341	2.674	4.667	47	0	4.586
RUNX1	SREBF1	5.452	0.791	4.661	10	0	5.271
HSF1	ZNF238	4.724	0.069	4.654	30	0	5.492
PAX4	NKX6-1	6.232	1.609	4.622	30	0	4.384
PAX6	NR6A1	7.213	2.6	4.613	9	0	7.137
STAT3	NFKB	5.442	0.835	4.608	29	1	5.125
ABCD4:VSX2	ALX1	9.542	4.944	4.598	22	0	5.865
NKX2-5	LHX3	10	5.426	4.574	12	0	4.871
FOXJ2	PBX1	5.991	1.418	4.573	21	0	3.6
FOXF1:FOXJ1	DBP	6.311	1.762	4.549	15	0	4.939
POU3F2	HNF1A	5.819	2.169	4.547	29	0	4.789
STAT6	MAF	6.934	2.404	4.529	9	0	5.683
HNF1A	PDX1	5.79	1.294	4.496	19	0	4.54
STAT1	IKZF2	10	5.604	4.396	26	0	4.772
FOXO4	SOX2	7.572	3.197	4.374	7	0	4.454
FOXJ2	TBP	10	5.635	4.365	41	0	4.181
BHLHB	IRF1	4.673	0.334	4.339	31	0	5.279
POU3F2	NKX3-1	5.702	2.22	4.32	29	0	4.037
HNF1	PRRX2	9.272	4.964	4.309	41	0	5.009
PAX4	POU6F1	7.069	2.766	4.303	25	0	4.181
HMGA	BPTF	10	5.719	4.281	10	0	2.978
POU3F1	CDX	4.5	0.232	4.268	8	0	3.269
SREBF1	ZIC2	8.043	3.782	4.261	39	0	4.753
IRF	OCT4	4.255	0	4.255	13	0	4.037
EVI1	LHX3	5.367	1.124	4.244	17	0	3.611
FOXQ1	ZBTB16	5.24	1.005	4.236	8	0	4.953
PDX1	CDC5L	4.232	0.36	4.232	27	0	5.169
NKX2-5	NFIL3	6.868	2.686	4.182	10	0	4.054
PAX4	KIF22:MAZ	7.006	2.824	4.182	6	0	3.811
ELF2	TGIF1	4.164	0	4.164	1	0	4.312
PAX6	ESRRA	4.844	0.692	4.152	23	0	5.921
EN1	NFIL3	4.365	0.221	4.144	37	0	3.973
FOXO3	NANOG	10	5.861	4.139	25	0	5.604
IRF1	SRY	5.415	1.292	4.124	28	0	3.874
ONECUT	POU1F1	4.907	0.788	4.119	32	0	4.106
HNF1	PBX1	7.857	3.895	4.099	30	0	3.837
NKX3-1	POU6F1	4.859	0.763	4.096	31	0	4.87
HNF1	POU1F1	7.871	3.821	4.05	26	0	3.66
FOXJ2	OCT4	4.334	1.194	4.03	9	0	3.957
POU1F1	FOXL1	9.676	5.646	4.03	9	0	4.421
CDX	ALX1	4.671	0.934	4.023	7	0	3.353
POU3F2	NKX6-1	4.26	0.844	4.016	24	0	4.918
HNF1	FOXP1	7.026	3.026	4	12	0	4.763
TBP	NKX6-2	10	6.007	3.993	28	0	4.675
HNF1	ALX1	5.282	1.738	3.971	38	0	4.421
CDX	OCT4	4.154	0.184	3.97	9	0	2.627
FOXD3	CUX1	3.957	0.405	3.957	2	0	4.353
FOX	POU2F1	5.156	2.194	3.95	14	0	3.74
FOX	ONECUT	7.353	3.407	3.946	52	0	5.824
NFIL3	TEF	6.697	2.755	3.942	21	0	5.688
IRF8	SRY	3.938	0	3.938	15	0	4.278
STAT5B	HSF1	4.085	0.559	3.9	25	0	5.665
NFE2L1	HOXA9:MEIS1	4.637	0.741	3.897	4	0	5.324
TEF	ALX1	4.212	0.315	3.897	14	0	3.76
NKX6-2	ZBTB16	3.893	0	3.893	20	0	4.966
FOXA	NANOG	10	6.117	3.883	17	0	4.315
NR1	NR6A1	4.969	1.103	3.866	1	0	5.32
FOXA	ZBTB16	3.939	0.336	3.86	12	0	3.415
POU2F1	PRRX2	10	6.679	3.81	10	0	4.847
FOXL1	POU6F1	10	6.198	3.802	28	0	5.461
PAX4	POU1F1	3.789	0.039	3.789	6	0	3.516
NR1H4	NR6A1	4.156	0.384	3.772	8	0	5.16
NKX6-2	NKX6-1	7.042	3.277	3.766	51	0	5.729
FOXD3	ZBTB16	4.13	0.379	3.75	18	0	3.43
STAT1	NANOG	10	6.264	3.736	25	0	4.588
FOXF1	FOXP1	10	6.271	3.729	25	0	7.624
HNF1	FOXC1	7.829	4.133	3.696	12	0	4.744
ONECUT	FOXL1	10	6.322	3.678	36	0	4.924
NKX6-2	PRRX2	10	6.33	3.67	24	0	5.835
FOXJ2	NKX3-1	5.945	2.326	3.62	35	0	4.362
OCT4	NANOG	7.977	4.898	3.62	16	0	5.881
FOXF1	HNF1	5.227	1.632	3.595	28	0	4.222
GATA6	TBP	4.62	1.036	3.585	4	0	4.129
SOX5	NANOG	5.855	2.28	3.575	19	0	5.777
TAL1:TCF3	GATA1	3.731	0.429	3.574	3	0	4.485
PBX1	NKX6-2	4.392	0.822	3.57	31	0	4.208
IKZF2	HOXA9:MEIS1	3.562	0.481	3.562	1	0	2.352
CUX1	EN1	5.321	1.769	3.552	6	0	3.26
HMGA	OCT4	3.658	0.619	3.542	12	0	3.487
ATF	ESR	4.977	1.439	3.538	23	0	3.523
TBP	PRRX2	3.604	0.356	3.53	2	0	3.312
FOXD3	ZNF384	6.982	3.456	3.526	16	0	4.035
TEF	FOXC1	3.848	0.338	3.51	31	0	4.858
TCF3	RFX	4.629	1.126	3.503	4	0	4.367
FOXJ2	CUX1	4.583	1.089	3.494	13	0	3.942
CRX:RAX	PRRX2	3.491	0	3.491	2	0	4.092
HNF1A	EVI1	4.624	1.445	3.487	1	0	3.15
HNF1	FOXL1	9.091	5.608	3.483	41	0	4.793
CDC5L	TEF	5.624	2.171	3.453	35	0	4.146
CEBP	NFATC	5.869	2.442	3.426	26	0	4.629
GFI1B	CDC5L	4.619	1.212	3.407	3	0	4.8
ELF1	NFATC	10	6.604	3.396	14	0	6.165
SREBF1	TBX5	6.861	3.475	3.386	18	0	4.787
FOXD3	ONECUT	8.47	5.093	3.377	36	0	5.15
HMX3	KLF12	3.423	0.052	3.371	1	0	3.962
TAL1	YY1	3.371	0	3.371	12	0	5.312
AIRE	BPTF	4.722	1.397	3.325	2	0	3.149
CDC5L	LHX3	4.858	1.553	3.306	23	0	4.175
CEBP	TBP	3.306	0	3.306	1	0	2.755
STAT6	ALX1	3.304	0	3.304	6	0	3.754
HNF4A	ZIC1	3.638	0.381	3.257	12	0	3.166
CUX1	FOXL1	4.231	1.22	3.246	10	0	3.807
FOXF1	ONECUT	4.389	1.152	3.238	24	0	3.974
FOXA	HMGA	7.777	4.574	3.203	6	0	3.759
STAT6	POU1F1	3.625	0.731	3.192	1	0	3.681
FOXP1	FOXL1	10	6.81	3.19	25	0	7.45
PAX4	HOXA4	7.961	4.797	3.165	32	0	4.269
SPI1	MAF	5.211	2.057	3.154	5	0	5.788
FOX	NANOG	5.5	2.36	3.141	10	0	4.529
FOXM1	ONECUT	6.354	3.223	3.131	12	0	4.835
EVI1	ZNF384	6.316	3.192	3.124	8	0	2.753
STAT5A	NKX6-2	3.954	0.845	3.11	10	0	2.621
HNF1	CUX1	5.417	2.318	3.099	30	0	4.349
NKX6-2	FOXI1	10	6.91	3.09	19	0	5.206
ZBTB16	NANOG	4.421	1.336	3.085	2	0	2.909
IRF	ZNF384	3.252	0.175	3.077	7	0	4.111
GATA6	ONECUT	3.071	0	3.071	2	0	4.221
NR1H4	RORA	6.386	3.318	3.067	8	0	5.339
NKX6-2	EN1	3.426	0.364	3.062	22	0	3.833
SREBF1	ZIC1	5.45	2.404	3.046	11	0	4.287
HOXA5	PRRX2	3.847	0.837	3.01	2	0	6.137
RAR:RXR:THR	RORA	7.602	4.61	2.992	24	0	5.87
STAT3	NFKB1	6.767	3.877	2.99	41	1	4.73
ABCD4:VSX2	TLX2	4.051	1.068	2.983	35	0	5.029
NKX2-5	NKX6-1	4.448	1.472	2.976	17	0	6.061
PAX4	STAT6	4.676	1.7	2.975	12	0	3.291
FOXQ1	TEF	7.53	4.568	2.962	42	0	5.159
PAX4	ZNF148	8.92	5.974	2.947	9	0	5.111
FOXF1:FOXJ1	TBP	4.423	1.512	2.911	19	0	4.412
STAT6	IKZF1	4.694	1.796	2.898	8	0	4.98
