# Supplementary material for: coTRaCTE predicts co-occurring transcription factors within cell-type specific enhancers
Source: PLoS Comput Biol. 2018 Aug 24;14(8):e1006372. doi: 10.1371/journal.pcbi.1006372 (PMC6126874; doi:10.1371/journal.pcbi.1006372)
Supplement: S3 File — Predicted co-occurring TF pairs in separate files for each cell type. The columns show the following: TF 1 name, TF 2 name, − log10(p-valueCTS), − log10(p-valueubiq), Ll score, frequency of the TF pair in other cell types, known PPI (1 = yes, 0 = no), motif similarity MOSTA. (ZIP) [file pcbi.1006372.s016.zip › File_C_amniotic_epithelial.csv]

TF1	TF2	log_pvalue_CTS	log_pvalue_ubiq	L_score	frequency	PPI	motif_similarity
GATA	EVI1	10	4.68	10	3	0	5.624
GATA1	EVI1	10	3.49	10	19	0	5.727
GATA6	EVI1	10	1.649	10	16	0	5.122
FOX	HNF1	10	2.403	9.941	44	0	4.035
POU2F1	CDX	10	4.769	9.46	30	0	2.822
HNF1	FOXA	10	3.802	9.391	50	0	3.778
FOXJ2	TBP	10	4.118	9.186	41	0	4.181
FOXO3	BPTF	9.953	0.87	9.083	54	0	5.205
BHLHB	NKX2-5	8.937	0.064	8.88	31	0	4.158
HNF1A	PRRX2	10	6.68	8.613	32	0	5.269
POU2F1	CEBP	9.597	4.208	8.59	19	1	4.386
HNF1	FOXI1	10	4.389	8.457	16	0	4.008
POU3F2	ONECUT	10	1.738	8.262	53	0	4.194
CDX	TBP	10	3.274	8.211	43	0	4.477
MEF2A	FOXL1	9.959	3.419	8.193	30	0	5.808
PAX6	ESRRA	8.774	0.662	8.112	23	0	5.921
CEBPA:DDIT3	OCT4	8.78	0.728	8.052	30	0	5.256
POU3F2	CDX	8.729	2.512	7.952	44	0	4.056
HNF1	POU6F1	10	3.465	7.872	15	0	4.304
FOXJ2	CDX	8.396	3.274	7.775	49	0	3.677
MEF2A	FOXP1	8.041	2.919	7.771	18	0	5.42
IRF1	NKX2-5	10	3.801	7.715	42	0	4.679
ESR	NR5A1	10	2.348	7.652	18	0	4.626
HNF1	NKX3-1	7.936	1.241	7.556	54	0	4.048
IRF	FOXP1	8.492	1.038	7.455	32	0	4.874
HNF1A	POU1F1	10	5.358	7.4	14	0	3.864
GATA	LMO2	10	3.587	7.385	4	1	5.957
TBP	GZF1	9.912	3.057	7.315	31	0	4.575
POU2F1	HOXA4	8.383	1.571	7.241	57	0	3.804
RORA	NR5A1	10	2.778	7.222	46	0	5.578
TBP	FOXQ1	10	2.825	7.175	53	0	4.908
GATA6	LMO2	10	3.079	6.921	14	0	5.703
NR2F	ESRRA	10	5.779	6.907	33	0	5.786
PDX1	ALX1	9.67	2.766	6.904	36	0	5.262
FOX	NKX6-2	9.613	2.787	6.827	47	0	4.586
ONECUT	NKX6-2	9.837	3.021	6.816	54	0	2.615
GATA4	IRF	9.313	2.58	6.733	13	0	4.032
POU2F1	PAX4	7.923	1.723	6.698	51	0	3.969
FOXJ2	HNF1	10	3.997	6.696	37	0	4.089
NKX2-5	HMX3	9.505	2.811	6.693	24	0	6.743
HNF1A	NKX6-2	10	6.601	6.538	47	0	4.723
EGR2	GLI	7.599	1.066	6.533	30	0	5.948
CEBP	OCT4	8.618	4.591	6.512	20	0	4.098
POU2F1	NFIL3	7.081	1.035	6.465	39	0	4.355
NKX6-2	HOXA4	7.076	0.639	6.437	48	0	4.466
SRY	FOXD1	8.439	4.89	6.435	20	0	5.493
PBX1	LHX3	10	3.583	6.417	55	0	4.612
SOX3	ONECUT	8.405	2.011	6.394	17	0	5.794
FOXD3	MEF2A	6.404	3.573	6.34	3	0	4.101
NKX2-1	NKX2-2	8.541	2.506	6.335	16	0	5.681
HNF1	PRRX2	10	6.622	6.325	41	0	5.009
ALX1	LHX3	7.871	1.551	6.32	59	0	5.901
CEBP	NFIL3	8.719	4.003	6.255	18	0	5.675
HNF1	ALX1	6.241	1.145	6.241	38	0	4.421
NR6A1	NR5A1	10	3.763	6.237	44	0	6.48
FOXF1	HNF1	6.559	1.944	6.223	28	0	4.222
POU2F1	TBP	10	3.801	6.199	53	1	3.763
FOX	PAX2	10	3.802	6.198	25	0	4.496
FOXF1	PAX2	9.495	3.31	6.185	29	0	5.354
NKX3-1	NKX6-1	10	3.861	6.139	17	0	4.696
RORA	NR6A1	10	3.948	6.052	27	0	6.767
HNF1	POU1F1	10	4.072	5.928	26	0	3.66
PDX1	PRRX2	7.039	1.122	5.917	34	0	4.447
RAR:RXR:THR	RORA	10	4.085	5.915	24	0	5.87
FOXF1:FOXJ1	HNF1	8.59	2.754	5.836	24	0	4.164
POU3F2	NKX2-5	6.485	0.675	5.81	41	0	4.511
CEBP	RUNX2	8.328	2.658	5.669	7	1	4.566
PAX6	RORA	6.161	0.518	5.644	15	0	6.295
PBX1	ONECUT	10	4.844	5.638	39	0	5.968
HNF1	FOXQ1	10	4.388	5.612	18	0	4.677
IRF1	NANOG	6.022	0.418	5.604	13	0	4.613
PAX2	FOXI1	7.807	2.205	5.602	24	0	5.053
NKX6-2	POU6F1	10	4.411	5.589	37	0	5.278
MEF2A	NKX6-2	7.395	3.985	5.552	42	0	4.842
CDX	FOXL1	10	4.472	5.528	32	0	4.661
FOXI1	TEF	10	4.488	5.512	49	0	5.188
HNF1	FOXL1	10	4.499	5.501	41	0	4.793
POU3F2	CDC5L	10	4.499	5.501	33	0	5.466
NKX2-5	POU6F1	8.286	2.799	5.487	37	0	4.831
PAX4	ALX1	6.56	1.092	5.468	49	0	4.805
NKX6-2	ALX1	10	4.573	5.427	49	0	4.954
CDX	NKX6-2	7.133	1.819	5.418	53	0	4.093
TBP	FOXI1	8.903	5.246	5.376	35	0	5.03
POU2F1	EVI1	6.582	1.213	5.369	35	0	3.093
GATA3	EVI1	5.477	1.798	5.363	25	0	5.265
ONECUT	FOXP1	6.039	0.689	5.35	26	0	5.042
PRRX2	POU6F1	9.017	3.672	5.345	38	0	5.181
BPTF	SOX2	10	4.692	5.308	30	0	4.106
FOXD3	HNF1	10	4.693	5.307	18	0	3.927
HNF1A	PBX1	6.975	1.703	5.272	30	0	4.215
POU2F1	HLF	5.739	1.328	5.256	27	0	4.022
HIC1	KIF22:MAZ	5.908	0.668	5.24	9	0	3.256
IKZF2	HMGA	8.612	3.375	5.237	25	0	4.568
NKX6-2	NKX3-1	10	4.784	5.216	47	0	4.349
NKX6-2	NKX2-5	5.312	0.12	5.192	56	0	4.77
POU3F2	LHX3	9.069	3.898	5.171	40	0	5.456
FOXA	NKX3-1	6.696	1.552	5.144	27	0	3.768
FOXF1	TBP	10	4.863	5.137	35	0	5.693
STAT3	IKZF1	9.453	4.351	5.102	27	0	5.616
TAL1:TCF3	ZEB1	7.046	2.112	5.03	37	0	6.698
PAX2	FOXL1	6.768	1.747	5.021	15	0	5.058
AHR	EGR2	7.574	2.56	5.014	18	0	5.654
SREBF1	ZIC2	7.528	2.516	5.011	39	0	4.753
HNF1A	POU6F1	6.003	1.021	4.982	25	0	3.945
AHR	EGR4	5.814	0.861	4.953	2	0	5.379
IRF8	SRY	4.884	0	4.884	15	0	4.278
FOXJ2	NKX3-1	6.879	2.022	4.857	35	0	4.362
STAT3	NFKB1	10	5.201	4.799	41	1	4.73
STAT3	NFKB	5.724	0.966	4.758	29	1	5.125
RREB1	ZIC3	5.401	0.649	4.752	15	0	4.359
EGR2	RREB1	4.678	0	4.678	22	0	4.122
HOXA3	HLF	4.656	0	4.656	13	0	3.429
FOXO4	BPTF	8.293	3.672	4.621	54	0	5.44
NKX3-1	LHX3	10	5.457	4.543	40	0	5.452
POU2F1	STAT6	7.03	2.489	4.541	23	0	3.541
HNF1	CDX	8.154	3.623	4.531	26	0	3.807
TBP	TEF	10	5.501	4.499	43	0	4.047
POU2F1	NKX6-2	10	5.511	4.489	38	0	4.259
ATF	ESR	6.461	2.02	4.441	23	0	3.523
PDX1	CDC5L	4.76	0.337	4.423	27	0	5.169
CUX1	NKX6-1	5.725	1.305	4.421	12	0	4.038
POU3F2	TBP	5.879	2.68	4.419	45	1	4.409
EVI1	LHX3	5.754	1.387	4.367	17	0	3.611
FOXF2	TBP	4.363	0.31	4.363	26	1	5.724
EN1	HLF	4.487	0.15	4.337	23	0	3.473
CEBP	TEF	4.83	1.068	4.33	19	0	3.937
OCT4	SOX2	8.909	4.586	4.323	27	0	5.798
HMGA	ZNF384	6.654	2.36	4.294	9	0	4.328
HNF1A	NKX6-1	4.993	1.249	4.265	29	0	4.221
FOX	HNF1A	4.246	0.854	4.246	20	0	4.056
SRY	PBX1	4.528	1.783	4.238	27	0	4.574
POU3F2	CUX1	5.759	1.533	4.226	34	0	4.213
POU2F1	HNF1	4.926	1.8	4.214	57	0	3.721
OCT:POU2F	CEBP	4.204	1.582	4.204	12	1	4.337
PRRX2	ALX1	9.217	5.029	4.188	41	0	6.111
POU3F2	HNF1A	5.172	1.928	4.143	29	0	4.789
PRRX2	NKX3-1	6.173	2.036	4.137	51	0	4.976
FOXO4	TBP	5.831	1.707	4.125	11	0	4.195
IRF1	SRY	4.932	0.807	4.125	28	0	3.874
HNF1A	PDX1	5.833	1.725	4.107	19	0	4.54
POU6F1	LHX3	10	5.903	4.097	44	0	5.793
TBP	POU1F1	7.024	2.956	4.068	37	0	3.904
TBP	FOXP1	5.526	1.47	4.056	22	0	5.321
POU3F2	NKX3-1	5.22	2.688	4.042	29	0	4.037
CEBP	EN1	4.671	1.447	4.033	25	0	2.964
CDX	CUX1	4.027	0.182	4.027	21	0	3.271
FOX	AIRE	5.681	1.676	4.005	9	0	4.693
FOXP1	FOXL1	10	5.998	4.002	25	0	7.45
TBP	POU6F1	10	6.02	3.98	18	0	5.517
LEF1	SOX3	4.162	0.22	3.943	3	0	4.801
FOXA	NKX6-2	9.853	5.911	3.942	33	0	4.391
FOXO1	TBP	3.94	0.802	3.94	9	0	4.541
EGR4	GLI	3.926	0	3.926	20	0	6.172
POU3F2	PRRX2	6.714	2.795	3.918	42	0	5.123
OCT:POU2F	POU1F1	4.223	1.623	3.915	24	0	4.933
SRY	FOXL1	10	7.188	3.911	13	0	4.956
HOXA4	ALX1	5.93	2.023	3.907	30	0	3.988
FOXJ2	PDX1	5.44	1.561	3.878	5	0	5.315
POU1F1	FOXC1	4.471	0.593	3.878	2	0	4.744
GATA	NKX3-1	3.847	0	3.847	3	0	4.187
ATF:CREB	TEF	3.967	0.138	3.829	50	0	5.344
HNF1	CUX1	5.977	2.948	3.797	30	0	4.349
FOX	TBP	4.933	2.498	3.758	6	1	3.787
FOXJ2	BPTF	7.936	4.193	3.744	2	0	4.112
IRF1	FOXP1	4.777	1.038	3.739	7	0	5.546
NKX6-2	FOXC1	6.914	3.186	3.728	29	0	5.49
NKX2-1	HMX3	3.718	0.5	3.718	4	0	5.532
FOXO3	NANOG	10	6.329	3.671	25	0	5.604
STAT5A	HSF1	4.121	0.89	3.653	27	0	4.381
POU2F1	ONECUT	3.691	0.544	3.652	17	0	2.96
NKX6-1	ALX1	3.798	0.154	3.644	13	0	4.876
PAX2	ZEB1	4.222	0.581	3.641	11	0	5.157
ABCD4:VSX2	NKX6-2	10	6.362	3.638	46	0	5.947
HNF1A	FOXL1	4.124	0.816	3.637	30	0	4.34
CBFB:RUNX	HES1	3.632	0	3.632	4	0	4.646
NKX3-1	POU6F1	4.4	0.778	3.623	31	0	4.87
LEF1:TCF	SOX3	4.204	0.595	3.609	13	0	5.628
FOXF2	FOXP1	4.872	1.265	3.607	21	0	6.987
FOXA	ONECUT	8.165	5.278	3.592	45	1	4.694
ONECUT	NKX6-1	4.323	0.735	3.589	26	0	5.044
FOXO1	BPTF	10	6.413	3.587	42	0	5.142
ABCD4:VSX2	TLX2	6.489	2.922	3.567	35	0	5.029
NKX6-2	NKX6-1	8.44	4.874	3.566	51	0	5.729
POU2F1	ABCD4:VSX2	10	6.715	3.56	7	0	5.323
PBX1	POU1F1	6.229	2.672	3.558	48	0	4.306
STAT4	CEBPB	3.556	0	3.556	4	0	4.435
CUX1	LHX3	5.985	2.437	3.548	52	0	4.98
CEBP	FOXA	5.413	2.991	3.529	17	0	4.583
PAX4	POU1F1	4.062	0.536	3.526	6	0	3.516
FOXF1:FOXJ1	AIRE	4.611	1.096	3.516	8	0	3.323
VDR	PAX4	9.659	6.149	3.51	2	0	3.711
FOXP1	SOX2	5.755	2.254	3.501	42	0	4.972
SREBF1	KLF12	3.863	0.675	3.497	9	0	4.355
POU3F2	PBX1	6.051	2.555	3.496	47	0	3.869
FOXO3	FOXP1	10	6.505	3.495	27	0	6.157
PAX4	NKX6-2	10	6.557	3.443	38	0	4.449
GATA6	CUX1	7.964	4.542	3.422	2	0	5.178
MYOD1	MEIS1	5.468	2.068	3.4	12	0	4.621
FOXF1	ONECUT	4.621	1.254	3.367	24	0	3.974
PAX6	NR5A1	3.355	0	3.355	7	0	5.435
TCF3:HAND1	ZNF238	3.352	0	3.352	11	0	5.871
PAX4	POU6F1	6.027	2.686	3.341	25	0	4.181
STAT1	RELA	6.599	3.282	3.317	27	1	5.171
RREB1	ZIC1	3.414	0.107	3.307	10	0	3.686
STAT5A	EVI1	3.282	0.839	3.282	30	0	3.039
FOXF2	TEF	6.149	2.874	3.275	17	0	5.212
BHLHB	IRF1	3.657	0.413	3.244	31	0	5.279
POU2F1	NFATC	6.4	3.17	3.23	4	0	5.225
GATA6	HNF1	3.579	0.367	3.212	4	0	3.487
POU3F1	STAT6	7.802	4.59	3.211	9	0	4.358
RAR:RXR:NR2F:NR1	ESR	3.511	0.302	3.209	13	1	4.477
FOXF1:FOXJ1	LHX3	4.839	1.633	3.207	21	0	4.171
FOXL1	POU6F1	8.299	5.103	3.196	28	0	5.461
HNF1A	ALX1	3.269	0.115	3.195	44	0	4.481
CEBP	NFATC	7.4	4.209	3.19	26	0	4.629
ONECUT	FOXL1	9.751	6.57	3.181	36	0	4.924
FOXF2	HNF1	3.442	0.569	3.169	15	0	4.518
STAT5A	IRF	6.562	3.564	3.169	35	0	4.125
TBP	NKX6-2	10	6.837	3.163	28	0	4.675
POU2F1	STAT5A	5.958	2.798	3.16	16	1	3.313
MEF2	HNF1A	3.881	0.726	3.155	12	0	3.534
ARNT	NKX2-5	3.154	0	3.154	10	0	0.349
STAT5A	RELA	5.356	2.219	3.137	29	0	4.993
FOXQ1	TEF	6.786	3.71	3.076	42	0	5.159
RREB1	ZIC2	5.797	2.74	3.057	34	0	3.705
ONECUT	FOXI1	4.783	1.769	3.014	46	0	4.102
NKX6-2	PDX1	3.441	0.432	3.01	31	0	5.504
FOXD3	CDX	6.48	3.475	3.005	40	0	3.629
SRY	ZBTB16	3.001	0.483	3.001	12	0	3.106
FOXF1:FOXJ1	TBP	3.957	1.248	2.995	19	0	4.412
POU2F1	TEF	10	7.008	2.992	16	0	4.11
RUNX1	GCM	3.133	0.181	2.951	1	0	5.803
PBX1	POU6F1	6.406	3.456	2.95	23	0	4.934
MEF2A	ONECUT	4.263	1.384	2.938	7	0	3.491
CEBP	RUNX1	10	7.07	2.93	5	1	4.686
PDX1	POU6F1	3.19	0.261	2.928	5	0	4.044
HNF4A	TFAP2C	2.946	0.036	2.91	29	0	3.697
NR1H4	NR6A1	3.151	0.251	2.9	8	0	5.16
CRX:RAX	CDC5L	2.885	0	2.885	1	0	3.333
FOXO1	PAX2	9.699	6.849	2.85	8	0	4.86
EGR	ZIC1	4.212	1.368	2.843	3	0	3.57
SOX3	PBX1	3.445	0.604	2.841	20	0	4.25
PAX6	HOXA3	2.837	0	2.837	1	0	3.031
HNF4A	ZIC2	2.836	0	2.836	2	0	3.23
POU3F2	MEF2	5.244	2.419	2.826	7	0	4.043
FOXO1	HNF1	3.058	0.52	2.824	10	0	4.015
FOXJ2	NKX6-2	10	7.19	2.81	15	0	5.018
HOXA5	EN1	4.079	1.279	2.801	3	0	4.415
SREBF	ZIC2	6.909	4.111	2.798	23	0	4.514
IRF	ZNF384	2.815	0.018	2.797	7	0	4.111
NFE2L1	FOXP3	5.214	2.439	2.775	1	0	5.187
FOXD3	POU2F1	5.719	2.956	2.763	26	0	4.223
ATF:CREB	BHLHB	5.368	2.607	2.761	2	0	4.225
POU2F1	FOXP1	5.634	2.884	2.75	45	0	5.268
FOXF1	AIRE	4.485	1.751	2.735	2	0	4.442
IKZF2	IKZF1	10	7.302	2.73	30	0	5.763
FOXF1	HNF1A	2.793	0.065	2.728	30	0	3.971
LEF1	AR	2.719	0	2.719	1	0	3.794
SOX5	PBX1	3.74	1.024	2.717	46	0	4.814
FOXD3	POU6F1	3.041	0.35	2.691	31	0	4.944
FOXD3	ONECUT	9.138	6.455	2.683	36	0	5.15
FOXF1	FOXP1	10	7.319	2.681	25	0	7.624
EBF	ZNF423	2.67	0	2.67	5	0	5.05
PGR	BPTF	2.887	0.235	2.653	1	0	3.993
FOXA	NANOG	8.904	6.264	2.64	17	0	4.315
FOXF1:FOXJ1	TEF	5.315	2.687	2.627	29	0	4.9
NR1	ESRRA	6.136	3.512	2.624	31	0	5.541
FOXJ2	SOX5	6.198	3.583	2.615	34	0	5.451
HNF1	NKX6-1	6.697	4.085	2.612	37	0	5.251
EGR	SREBF	2.855	0.257	2.598	1	0	3.299
PAX6	POU1F1	3.112	0.579	2.533	17	0	4.124
ARID5B	BPTF	5.131	2.611	2.52	5	0	4.727
FOXF1:FOXJ1	NKX6-1	5.725	3.206	2.519	16	0	4.592
MYF:MYOD:TCF	MEIS1	3.868	1.353	2.515	5	0	4.516
POU3F1	STAT5A	8.059	5.549	2.51	9	0	4.11
ATF:CREB	NFE2L1	9.626	7.123	2.503	7	1	5.49
HIF1A	XBP1	8.791	6.293	2.497	24	0	5.997
NFKB1	NFATC	5.046	2.577	2.469	10	0	4.93
GATA4	IRF2	2.459	0	2.459	1	0	4.491
SREBF	ZNF423	3.191	0.732	2.459	1	0	4.847
TEF	FOXC1	3.189	0.732	2.457	31	0	4.858
FOXD3	ZNF384	6.36	3.913	2.448	16	0	4.035
STAT1	NFKB1	3.013	0.574	2.438	19	0	3.822
MEF2A	FOXQ1	6.378	3.957	2.421	3	0	4.32
