# Supplementary material for: coTRaCTE predicts co-occurring transcription factors within cell-type specific enhancers
Source: PLoS Comput Biol. 2018 Aug 24;14(8):e1006372. doi: 10.1371/journal.pcbi.1006372 (PMC6126874; doi:10.1371/journal.pcbi.1006372)
Supplement: S3 File — Predicted co-occurring TF pairs in separate files for each cell type. The columns show the following: TF 1 name, TF 2 name, − log10(p-valueCTS), − log10(p-valueubiq), Ll score, frequency of the TF pair in other cell types, known PPI (1 = yes, 0 = no), motif similarity MOSTA. (ZIP) [file pcbi.1006372.s016.zip › File_D_aortic_fibroblast.csv]

TF1	TF2	log_pvalue_CTS	log_pvalue_ubiq	L_score	frequency	PPI	motif_similarity
GATA1	EVI1	10	4.451	10	19	0	5.727
POU2F1	PAX4	10	1.731	10	51	0	3.969
HNF1	NKX3-1	9.789	2.456	9.735	54	0	4.048
POU2F1	HNF1	9.789	1.509	9.547	57	0	3.721
MEF2A	TEF	10	5.079	9.11	16	0	4.492
IKZF2	IKZF1	10	5.43	8.881	30	0	5.763
CDX	TBP	10	4.154	8.869	43	0	4.477
PAX4	ALX1	10	1.205	8.795	49	0	4.805
FOXJ2	TEF	9.952	1.187	8.766	55	0	4.574
FOXA	LHX3	10	4.324	8.758	14	0	3.253
STAT5A	IKZF2	9.122	4.57	8.721	10	0	4.743
GATA6	EVI1	10	3.979	8.488	16	0	5.122
POU2F1	NKX6-1	9.349	3.703	8.426	37	0	4.134
HNF1	ALX1	10	1.63	8.37	38	0	4.421
POU2F1	EN1	9.463	2.227	8.255	27	0	3.039
SOX5	HNF1A	8.384	0.154	8.23	8	0	3.819
TAL1:TCF3	ZEB1	10	2.518	8.179	37	0	6.698
HNF1	FOXA	10	5.042	8.178	50	0	3.778
STAT3	IKZF1	10	4.962	8.138	27	0	5.616
FOXJ2	TBP	10	6.303	8.132	41	0	4.181
POU2F1	EVI1	9.862	1.965	8.111	35	0	3.093
PAX4	POU6F1	10	1.973	8.027	25	0	4.181
HNF1A	PRRX2	10	6.551	7.933	32	0	5.269
ALX1	LHX3	9.134	1.269	7.865	59	0	5.901
POU3F2	PBX1	10	2.154	7.846	47	0	3.869
FOXJ2	SOX5	10	4.086	7.829	34	0	5.451
RREB1	ZIC3	8.765	0.94	7.825	15	0	4.359
NFKB1	IKZF1	10	6.503	7.787	8	0	5.339
CUX1	LHX3	10	2.305	7.695	52	0	4.98
CUX1	FOXQ1	7.781	0.499	7.658	4	0	4.101
POU2F1	TBP	10	2.666	7.623	53	1	3.763
RREB1	ZIC2	10	2.623	7.377	34	0	3.705
POU2F1	FOXP1	9.329	1.959	7.37	45	0	5.268
STAT5A	RELA	7.569	1.03	7.203	29	0	4.993
FOXA	TEF	8.129	3.66	7.199	32	0	4.446
POU3F2	HNF1	8.109	4.549	7.195	22	0	4.448
NKX2-5	HMX3	10	2.957	7.192	24	0	6.743
HMGA	NKX6-1	7.764	0.608	7.157	42	0	4.338
FOX	HNF1	8.558	2.79	7.11	44	0	4.035
HNF1	CUX1	10	2.946	7.054	30	0	4.349
HSF1	ZNF238	7.431	0.475	6.956	30	0	5.492
PBX1	PRRX2	10	3.053	6.947	32	0	5.191
EVI1	NKX6-2	7.589	2.774	6.942	13	0	3.946
FOXF1:FOXJ1	NKX6-1	9.378	2.454	6.923	16	0	4.592
STAT1	IKZF1	9.274	2.372	6.909	17	0	4.784
STAT3	NFKB:RELA	10	3.173	6.827	27	1	4.944
POU3F2	NKX3-1	8.75	2.649	6.745	29	0	4.037
PRRX2	POU6F1	10	3.32	6.68	38	0	5.181
BHLHB	IRF1	7.14	0.478	6.663	31	0	5.279
PBX1	POU1F1	10	3.371	6.629	48	0	4.306
POU2F1	CDX	7.491	3.766	6.531	30	0	2.822
PBX1	LHX3	10	3.505	6.495	55	0	4.612
STAT3	NFKB	6.949	0.527	6.422	29	1	5.125
FOXD3	ZBTB16	6.798	0.397	6.4	18	0	3.43
CEBP	POU6F1	6.578	0.641	6.382	14	0	3.034
FOXF1	POU2F1	8.133	3.878	6.381	15	0	3.672
TBP	FOXQ1	10	3.642	6.358	53	0	4.908
CUX1	TBP	7.569	1.287	6.332	12	0	2.707
CDX	NKX6-2	8.265	1.966	6.298	53	0	4.093
PAX4	NKX2-5	8.598	2.309	6.289	19	0	3.499
SRY	HNF1	6.923	0.831	6.285	15	0	3.375
STAT5A	NFKB1	6.508	0.405	6.23	26	0	3.812
CDX	HMGA	7.246	1.063	6.183	20	0	2.927
STAT1	IKZF2	10	3.83	6.17	26	0	4.772
NKX2-5	POU6F1	7.517	1.368	6.149	37	0	4.831
TCF3	ZNF238	10	3.881	6.119	19	0	6.64
FOX	NKX6-2	9.509	3.39	6.118	47	0	4.586
POU2F1	CUX1	6.249	1.871	6.109	31	0	3.539
HNF1	PRRX2	10	6.985	6.103	41	0	5.009
REST	ZNF148	6.101	0	6.101	1	0	5.2
HNF1	NKX6-1	10	4.375	6.086	37	0	5.251
MEF2	TEF	8.913	2.827	6.085	18	0	4.75
HNF4A	ITGAL	6.615	0.553	6.061	20	0	3.636
TEF	NKX3-1	6.875	0.822	6.053	43	0	3.624
NKX6-2	HOXA4	7.208	1.16	6.048	48	0	4.466
FOXO3	BPTF	10	3.981	6.019	54	0	5.205
FOXO4	BPTF	10	3.981	6.019	54	0	5.44
IRF	EVI1	10	4.11	6.002	18	0	3.542
FOXJ2	ONECUT	7.188	1.231	5.958	52	0	4.253
NKX3-1	POU6F1	7.033	1.077	5.956	31	0	4.87
ONECUT	FOXI1	8.368	2.441	5.927	46	0	4.102
POU3F2	TBP	7.826	2.015	5.923	45	1	4.409
STAT5A	IRF	8.706	3.07	5.922	35	0	4.125
ABCD4:VSX2	NKX6-2	10	4.131	5.869	46	0	5.947
ONECUT	NKX6-2	8.674	2.806	5.868	54	0	2.615
IRF	FOXP1	6.044	0.246	5.858	32	0	4.874
HNF1A	FOXA	6.125	1.176	5.83	40	0	3.651
FOXD3	NKX6-1	7.808	2	5.808	25	0	4.125
SRY	NKX6-1	6.747	2.077	5.778	6	0	3.536
EVI1	FOXA	10	5.184	5.76	14	0	3.283
PRRX2	NKX3-1	8.523	2.818	5.706	51	0	4.976
FOX	PBX1	6.607	0.906	5.701	24	0	4.314
TBP	TEF	10	6.212	5.676	43	0	4.047
NKX6-2	ALX1	10	4.332	5.668	49	0	4.954
HNF1A	PDX1	6.459	1.847	5.643	19	0	4.54
HNF1	NKX2-5	6.38	3.253	5.628	19	0	4.114
FOXO1	BPTF	10	6.284	5.627	42	0	5.142
RAR:RXR:NR2F:NR1	ESR	6.338	0.726	5.612	13	1	4.477
CUX1	PRRX2	10	4.394	5.606	15	0	4.949
PPARA:RXRA	ESR	5.909	0.789	5.582	4	1	5.064
NKX6-2	NKX6-1	10	4.434	5.566	51	0	5.729
LEF1:TCF	SOX2	6.317	0.757	5.56	19	0	5.995
GATA	LMO2	10	5.913	5.534	4	1	5.957
FOXO1	SOX2	10	4.505	5.495	37	0	4.209
RREB1	ZIC1	5.728	0.244	5.483	10	0	3.686
TBP	FOXA	8.079	3.952	5.462	25	0	4.514
NKX2-5	NKX3-1	7.911	2.921	5.456	34	0	5.368
POU1F1	POU6F1	9.401	3.961	5.439	27	0	4.264
FOXO4	SOX5	7.377	1.942	5.436	21	0	5.74
STAT1	RELA	6.599	1.971	5.421	27	1	5.171
HNF1	PBX1	10	4.605	5.395	30	0	3.837
GFI1B	ONECUT	7.693	2.342	5.351	9	0	6.029
CDC5L	TEF	6.568	1.229	5.339	35	0	4.146
FOXI1	TEF	10	4.708	5.292	49	0	5.188
FOXF2	HNF1	7.724	2.483	5.24	15	0	4.518
EVI1	LHX3	6.568	1.333	5.235	17	0	3.611
GATA6	LMO2	10	4.776	5.224	14	0	5.703
NKX6-2	POU6F1	10	4.795	5.205	37	0	5.278
FOXQ1	TEF	9.841	4.648	5.193	42	0	5.159
STAT5A	REL	5.55	2.373	5.17	21	0	4.441
NR1H4	NR6A1	5.529	0.367	5.162	8	0	5.16
ALX1	POU6F1	7.484	2.339	5.146	35	0	4.788
NKX6-2	FOXC1	9.082	3.942	5.14	29	0	5.49
PBX1	ONECUT	9.995	6.639	5.133	39	0	5.968
POU6F1	LHX3	10	4.876	5.124	44	0	5.793
POU2F1	FOXL1	10	4.88	5.12	43	0	3.703
NKX6-2	NKX2-5	5.564	0.458	5.106	56	0	4.77
EVI1	ZBTB16	8.025	2.926	5.099	1	0	3.723
FOXA	HMGA	10	4.918	5.082	6	0	3.759
FOXJ2	CDX	7.771	2.71	5.061	49	0	3.677
CUX1	ALX1	5.762	0.711	5.051	30	0	4.491
STAT3	NFKB1	7.461	2.781	5.047	41	1	4.73
EVI1	CDC5L	6.962	2.603	5.012	9	0	4.255
HOXA4	HOXA3	10	5.028	4.972	44	0	3.508
POU6F1	ZBTB16	5.833	0.864	4.969	7	0	4.802
HNF1A	CDC5L	6.818	2.146	4.959	7	0	3.733
CEBPB	NFIL3	8.075	3.118	4.958	31	0	5.986
NKX6-2	NKX3-1	9.871	4.929	4.942	47	0	4.349
FOXF1	HNF1A	5.437	0.536	4.9	30	0	3.971
OCT:POU2F	POU1F1	5.308	0.88	4.882	24	0	4.933
FOXA	NANOG	10	5.844	4.852	17	0	4.315
OCT:POU2F	TBP	5.61	1.343	4.82	3	1	3.334
MEF2A	POU1F1	5.358	1.841	4.816	6	0	3.522
CDC5L	ZBTB16	6.165	1.354	4.81	22	0	5.013
CEBPA:DDIT3	HLF	6.645	1.857	4.788	3	0	4.746
ONECUT	LHX3	8.333	3.576	4.757	44	0	5.213
CDC5L	LHX3	5.773	1.102	4.671	23	0	4.175
CEBP	EN1	6.205	2.624	4.661	25	0	2.964
FOXA	POU6F1	7.466	2.813	4.654	9	0	4.306
POU3F2	PRRX2	7.584	2.962	4.622	42	0	5.123
GATA3	EVI1	6.763	2.145	4.618	25	0	5.265
HNF1	FOXL1	10	5.388	4.612	41	0	4.793
HNF1	TBP	8.409	4.196	4.595	44	0	3.381
HNF1	CDX	7.045	3.906	4.59	26	0	3.807
IKZF2	HMGA	4.648	1.182	4.585	25	0	4.568
MEF2A	POU6F1	5.136	1.295	4.571	14	0	4.422
PAX4	HOXA4	10	5.435	4.565	32	0	4.269
STAT1	NANOG	10	5.449	4.551	25	0	4.588
POU3F2	LHX3	10	5.457	4.543	40	0	5.456
CEBPB	POU6F1	4.52	0	4.52	2	0	3.096
FOXL1	NKX6-1	5.117	0.608	4.509	8	0	2.525
ONECUT	POU6F1	6.787	2.283	4.504	22	0	4.268
HLF	POU6F1	4.475	0	4.475	9	0	3.019
POU2F1	CEBP	7.245	4.088	4.464	19	1	4.386
PAX	ETV7	4.51	0.108	4.402	2	0	5.484
PBX1	POU6F1	10	5.598	4.402	23	0	4.934
POU2F1	STAT6	4.399	1.248	4.399	23	0	3.541
CUX1	POU1F1	5.624	1.407	4.398	26	0	3.417
NR6A1	NR5A1	10	5.619	4.381	44	0	6.48
POU3F2	CUX1	4.668	1.183	4.373	34	0	4.213
POU3F2	NKX2-5	5.601	1.617	4.348	41	0	4.511
FOXF1:FOXJ1	EN1	4.294	0	4.294	3	0	4.044
FOXF1	NKX6-2	7.512	3.261	4.251	20	0	4.821
FOXJ2	POU2F1	7.611	3.361	4.249	50	0	3.35
EN1	HLF	5.39	1.154	4.236	23	0	3.473
EGR2	RREB1	4.23	0	4.23	22	0	4.122
FOXJ2	PDX1	5.544	1.325	4.22	5	0	5.315
PAX4	NKX6-1	10	5.787	4.213	30	0	4.384
FOXO4	TBP	5.017	1.408	4.206	11	0	4.195
POU1F1	LHX3	7.441	3.244	4.197	27	0	4.075
IRF1	NKX2-5	10	5.812	4.188	42	0	4.679
HMGA	POU1F1	4.184	0.613	4.184	4	0	3.863
FOXJ2	NKX3-1	6.906	2.743	4.163	35	0	4.362
POU2F1	NFIL3	4.993	1.596	4.147	39	0	4.355
HNF1	TEF	4.526	0.644	4.139	21	0	2.972
NKX3-1	LHX3	10	5.873	4.127	40	0	5.452
FOXF1:FOXJ1	POU2F1	4.274	1.138	4.123	30	0	4.342
ATF:CREB	CDC5L	5.442	1.321	4.12	5	0	4.667
CUX1	FOXL1	4.628	0.704	4.091	10	0	3.807
POU3F2	ZBTB16	4.265	0.999	4.066	2	0	4.143
CUX1	POU6F1	6.958	2.899	4.059	29	0	5.02
PPARA:RXRA	PAX4	10	5.945	4.055	13	0	4.343
MEF2A	HOXA4	6.644	2.788	4.051	17	0	5.514
ONECUT	FOXP1	5.206	1.156	4.05	26	0	5.042
LEF1:TCF	NANOG	5.464	1.421	4.042	19	0	5.569
SREBF1	PATZ1	5.089	1.078	4.011	15	0	3.468
HNF1A	TEF	4.756	0.93	4.003	18	0	3.627
STAT6	ALX1	3.996	0	3.996	6	0	3.754
FOXO3	NANOG	10	6.007	3.993	25	0	5.604
MEF2A	HMGA	3.993	0.955	3.993	10	0	4.335
HSF1	HMGA	3.985	0.703	3.985	9	0	3.618
RUNX1	TBX5	6.123	2.145	3.979	10	0	4.523
STAT5A	NFKB:RELA	4.526	1.101	3.933	26	0	4.241
FOXF1:FOXJ1	POU3F2	5.084	2.056	3.919	16	0	4.849
TBP	NKX3-1	7.267	4.088	3.909	14	0	3.817
IKZF2	ZNF384	9.507	5.616	3.891	6	0	4.971
SOX3	PBX1	3.883	0	3.883	20	0	4.25
FOXP1	POU6F1	3.916	0.034	3.882	9	0	6.085
NKX6-2	TEF	8.058	4.178	3.881	13	0	4.268
FOXJ2	EN1	5.066	1.186	3.88	12	0	3.714
CEBPA:DDIT3	OCT4	4.289	0.423	3.866	30	0	5.256
NR1	ESRRA	7.809	3.947	3.862	31	0	5.541
FOXO3	PBX1	3.965	0.113	3.851	2	0	3.946
ZEB1	ZNF238	9.857	6.009	3.848	26	0	7.519
FOXJ2	SOX3	3.901	0.438	3.816	6	0	5.037
OCT:POU2F	FOXL1	4.605	0.791	3.814	3	0	4.101
STAT1	NFKB:RELA	6.181	3.187	3.814	12	1	4.473
CEBP	OCT4	7.702	3.892	3.81	20	0	4.098
ONECUT	NKX3-1	4.663	0.854	3.809	5	0	2.575
TEF	FOXC1	4.349	0.56	3.789	31	0	4.858
SRY	PBX1	4.858	1.799	3.786	27	0	4.574
FOXO4	NANOG	10	6.224	3.776	13	0	5.098
EN1	NKX3-1	3.975	0.209	3.765	33	0	3.852
ITGAL	PATZ1	3.813	0.068	3.745	2	0	4.561
SRY	HMGA	5.784	2.27	3.741	5	0	3.436
SREBF1	ZIC2	6.576	3.11	3.731	39	0	4.753
FOXO1	SOX3	10	6.306	3.694	2	0	5.357
VDR	SP1	7.338	3.657	3.681	6	0	3.562
CDX	FOXL1	10	6.333	3.667	32	0	4.661
GTF2I	RREB1	3.667	0	3.667	1	0	2.522
RORA	NR5A1	7.762	4.095	3.667	46	0	5.578
PBX1	NKX6-2	4.975	1.311	3.664	31	0	4.208
MEF2A	NKX6-2	6.528	2.869	3.659	42	0	4.842
FOXD3	LHX3	5.985	2.331	3.654	24	0	4.018
MEF2	HNF1	6.638	2.986	3.652	14	0	3.88
PRRX2	ALX1	10	6.355	3.645	41	0	6.111
HNF4A	TFAP2C	3.64	0	3.64	29	0	3.697
POU1F1	NKX3-1	4.33	0.695	3.635	36	0	3.893
TCF3	TFAP2A	3.813	0.315	3.622	1	0	2.769
FOXF1:FOXJ1	TEF	6.539	2.918	3.621	29	0	4.9
NR1	ITGAL	3.921	0.316	3.604	14	0	4.397
POU2F1	HOXA4	5.832	2.284	3.548	57	0	3.804
LEF1:TCF	SOX3	4.118	0.574	3.544	13	0	5.628
PAX4	HNF1	10	6.704	3.542	17	0	4.545
NKX6-1	POU6F1	3.801	0.261	3.54	29	0	4.847
PBX1	FOXL1	4.376	0.837	3.54	19	0	4.713
STAT5A	NKX6-2	5.307	1.77	3.537	10	0	2.621
FOXF2	FOXP1	5.189	1.661	3.527	21	0	6.987
FOXJ2	SOX2	4.125	0.599	3.526	11	0	4.621
FOXJ2	LHX3	4.595	1.111	3.484	16	0	3.239
OCT:POU2F	ZBTB16	3.565	0.092	3.473	3	0	3.494
STAT4	GFI1	5.355	1.89	3.465	5	0	4.301
FOXF1:FOXJ1	DBP	5.084	1.63	3.454	15	0	4.939
HMGA	NKX2-2	3.6	0.22	3.445	1	0	2.198
HNF1A	POU1F1	7.678	4.242	3.436	14	0	3.864
HNF1A	NKX6-2	10	6.571	3.429	47	0	4.723
LEF1	SOX:SRY	6.928	3.508	3.42	27	0	6.402
STAT6	REL	3.604	0.221	3.383	13	0	4.801
ONECUT	FOXC1	4.269	0.911	3.358	36	0	4.405
NKX6-2	FOXI1	10	6.646	3.354	19	0	5.206
RREB1	KLF4	4.809	1.476	3.333	3	0	4.006
VDR	HIC1	3.317	0	3.317	3	0	3.439
FOXQ1	ZBTB16	4.042	0.729	3.314	8	0	4.953
MZF1	ZNF148	3.894	0.585	3.309	12	0	4.486
STAT1	NFKB1	3.322	0.019	3.303	19	0	3.822
FOXD3	CDX	6.986	3.704	3.282	40	0	3.629
EN1	HOXA3	6.967	3.692	3.275	32	0	4.16
HNF1A	PBX1	6.334	3.195	3.274	30	0	4.215
OCT:POU2F	FOXP3	3.27	0	3.27	1	0	3.895
HNF1A	ALX1	3.898	0.641	3.257	44	0	4.481
LMO2	EVI1	5.036	1.78	3.257	12	0	5.047
IRF	IKZF2	4.467	1.221	3.246	3	0	4.046
SOX5	TEF	3.232	0	3.232	8	0	3.962
FOXO1	NKX6-1	3.221	0.088	3.221	2	0	3.011
HNF1A	NKX6-1	4.666	1.446	3.22	29	0	4.221
TEF	NKX6-1	4.272	1.062	3.21	8	0	3.684
FOXL1	ZBTB16	3.208	0	3.208	16	0	4.327
SOX5	PBX1	4.681	1.485	3.196	46	0	4.814
ONECUT	NKX6-1	3.905	0.72	3.186	26	0	5.044
LEF1:TCF	SRY	3.901	0.718	3.183	5	0	4.33
CUX1	EN1	5.525	2.348	3.177	6	0	3.26
IKZF1	PITX2	5.024	1.869	3.155	21	0	5.041
ONECUT	HMGA	3.546	0.411	3.135	16	0	4.105
EGR4	SMAD4	3.123	0	3.123	1	0	3.508
NKX2-5	ALX1	10	6.897	3.103	15	0	4.227
EN1	NFIL3	3.288	0.216	3.072	37	0	3.973
ONECUT	FOXL1	10	6.932	3.068	36	0	4.924
PAX4	NFATC	5.241	2.208	3.057	3	0	3.566
PAX6	POU1F1	4.378	1.331	3.047	17	0	4.124
STAT5A	NKX2-5	3.889	0.843	3.046	1	0	3.443
AR	DBP	6.009	2.965	3.044	7	0	4.864
EGR4	RREB1	3.922	0.908	3.014	2	0	3.734
