# Supplementary material for: coTRaCTE predicts co-occurring transcription factors within cell-type specific enhancers
Source: PLoS Comput Biol. 2018 Aug 24;14(8):e1006372. doi: 10.1371/journal.pcbi.1006372 (PMC6126874; doi:10.1371/journal.pcbi.1006372)
Supplement: S3 File — Predicted co-occurring TF pairs in separate files for each cell type. The columns show the following: TF 1 name, TF 2 name, − log10(p-valueCTS), − log10(p-valueubiq), Ll score, frequency of the TF pair in other cell types, known PPI (1 = yes, 0 = no), motif similarity MOSTA. (ZIP) [file pcbi.1006372.s016.zip › File_E_astrocyte.csv]

TF1	TF2	log_pvalue_CTS	log_pvalue_ubiq	L_score	frequency	PPI	motif_similarity
EGR4	GLI	10	0	10	20	0	6.172
GATA1	EVI1	10	5.645	9.766	19	0	5.727
GATA6	EVI1	10	6.734	8.976	16	0	5.122
ALX1	LHX3	10	1.113	8.887	59	0	5.901
POU3F2	CDX	10	2.751	8.825	44	0	4.056
PRRX2	NKX3-1	9.508	0.748	8.759	51	0	4.976
FOXJ2	POU2F1	9.419	3.43	8.705	50	0	3.35
CUX1	POU6F1	10	1.377	8.623	29	0	5.02
POU2F1	NFIL3	8.915	1.679	8.383	39	0	4.355
PRRX2	POU6F1	10	1.636	8.364	38	0	5.181
PBX1	LHX3	10	1.782	8.218	55	0	4.612
CDX	NKX6-2	9.785	2.686	8.202	53	0	4.093
NFKB1	IKZF1	9.889	6.907	8.163	8	0	5.339
POU2F1	NKX2-5	10	2.684	7.939	47	0	4.151
HNF1A	PRRX2	10	4.706	7.935	32	0	5.269
FOXA	NKX6-2	10	5.934	7.916	33	0	4.391
AHR:ARNT	RREB1	7.867	0	7.867	15	0	3.626
STAT5A	NFKB1	8.633	0.839	7.794	26	0	3.812
POU3F2	NKX3-1	8.725	2.789	7.705	29	0	4.037
PPARA:RXRA	SREBF1	9.008	1.393	7.615	19	0	4.918
FOXJ2	POU6F1	8.07	4.333	7.527	20	0	4.844
NKX6-2	NKX2-5	7.905	0.382	7.523	56	0	4.77
NKX6-2	TEF	10	2.493	7.507	13	0	4.268
FOX	NKX6-2	10	2.515	7.485	47	0	4.586
PBX1	POU1F1	10	2.613	7.387	48	0	4.306
POU3F2	LHX3	10	2.651	7.38	40	0	5.456
FOXJ2	CDX	9.784	2.444	7.341	49	0	3.677
TAL1:TCF4	YY1	7.585	0.6	7.325	23	0	6.027
FOXF2	TBP	8.223	1.551	7.297	26	1	5.724
MEF2A	POU6F1	7.838	2.324	7.249	14	0	4.422
POU2F1	LHX3	7.428	4.386	7.224	26	0	4.16
FOXJ2	TEF	7.69	0.592	7.158	55	0	4.574
TAL1:TCF3	ZEB1	7.77	2.944	7.12	37	0	6.698
POU2F1	HNF1A	7.439	3.012	7.117	21	0	3.88
TBP	TEF	10	5.23	7.1	43	0	4.047
LEF1	SOX:SRY	10	2.919	7.081	27	0	6.402
TAL1:TCF3	YY1	7.945	0.887	7.058	36	0	5.744
FOXF1:FOXJ1	TEF	9.856	2.853	7.004	29	0	4.9
CUX1	LHX3	7.838	0.843	6.995	52	0	4.98
FOXD3	POU6F1	7.085	0.178	6.907	31	0	4.944
RREB1	FOXP1	6.951	0.08	6.871	8	0	5.678
LEF1:TCF	SOX2	7.393	0.545	6.848	19	0	5.995
NR1	ESRRA	9.329	2.483	6.846	31	0	5.541
HNF1	PRRX2	10	6.438	6.839	41	0	5.009
RREB1	ZIC2	8.595	1.793	6.802	34	0	3.705
HNF1A	NKX6-2	10	6.307	6.799	47	0	4.723
POU6F1	LHX3	10	3.208	6.792	44	0	5.793
POU3F2	PRRX2	8.438	1.727	6.712	42	0	5.123
ONECUT	LHX3	8.729	2.021	6.708	44	0	5.213
ATF:CREB	TEF	6.866	0.315	6.552	50	0	5.344
POU2F1	TBP	10	3.454	6.546	53	1	3.763
NKX6-2	FOXC1	10	3.512	6.488	29	0	5.49
POU2F1	NKX3-1	7.677	3.026	6.486	43	0	3.255
HNF1	POU1F1	6.905	3.945	6.424	26	0	3.66
PBX1	ONECUT	10	4.053	6.34	39	0	5.968
NKX6-2	ALX1	10	3.691	6.309	49	0	4.954
PDX1	ALX1	8.284	1.982	6.302	36	0	5.262
HNF1	NKX3-1	7.629	1.344	6.286	54	0	4.048
FOXF1:FOXJ1	POU2F1	6.601	1.051	6.198	30	0	4.342
HNF1	FOXA	8.183	4.509	6.176	50	0	3.778
POU2F1	HLF	7.691	1.587	6.104	27	0	4.022
ONECUT	NKX6-2	8.696	2.6	6.096	54	0	2.615
POU3F2	HNF1	6.912	2.908	6.091	22	0	4.448
STAT5A	NFKB:RELA	7.011	1.189	6.08	26	0	4.241
POU2F1	TLX2	6.719	0.7	6.02	20	1	5.019
EGR2	GLI	6.738	0.732	6.006	30	0	5.948
MYC:MAX	LMO2	7.007	1.003	6.005	18	0	3.481
STAT3	IKZF1	7.411	4.646	5.908	27	0	5.616
FOX	POU2F1	7.115	2.086	5.891	14	0	3.74
NKX6-2	PDX1	6.043	0.163	5.879	31	0	5.504
HNF1A	TBP	6.96	1.25	5.767	41	0	3.262
FOXF2	POU2F1	5.892	2.521	5.752	5	0	4.05
NR6A1	NR5A1	10	4.322	5.678	44	0	6.48
POU2F1	CUX1	5.675	1.113	5.675	31	0	3.539
STAT1	PRDM1	9.984	4.361	5.623	13	0	5.077
IRF	FOXP1	6.105	1.405	5.617	32	0	4.874
IRF7	HMGA	6.673	3.219	5.612	11	0	4.742
HOXA4	HOXA3	10	4.427	5.573	44	0	3.508
CEBP	RUNX	7.822	2.251	5.571	4	1	5.038
STAT5A	RELA	6.213	2.083	5.569	29	0	4.993
SREBF	ZIC2	10	4.466	5.534	23	0	4.514
EN1	HOXA3	7.836	2.307	5.529	32	0	4.16
FOX	HNF1A	5.52	0.56	5.52	20	0	4.056
TBP	FOXI1	10	6.3	5.507	35	0	5.03
NKX6-1	POU6F1	5.612	0.106	5.506	29	0	4.847
MEF2A	NKX6-2	6.695	3.679	5.478	42	0	4.842
POU3F2	ONECUT	6.142	0.687	5.463	53	0	4.194
IKZF2	HMGA	7.613	2.187	5.425	25	0	4.568
HNF1	ALX1	5.415	0.933	5.415	38	0	4.421
CEBP	CBFB:RUNX	9.191	3.777	5.414	6	1	5.097
OCT:POU2F	HMGA	5.735	0.586	5.409	6	1	4.054
TBP	FOXQ1	10	4.608	5.392	53	0	4.908
TEF	NKX3-1	6.392	1.027	5.365	43	0	3.624
HNF4A	LEF1:TCF	8.597	3.292	5.305	5	0	5.32
PDX1	HOXA5	5.726	0.426	5.3	4	0	5.943
POU2F1	PAX4	5.497	1.728	5.293	51	0	3.969
POU2F1	HNF1	6.275	1.51	5.288	57	0	3.721
HNF1	CUX1	6.898	1.654	5.244	30	0	4.349
NKX6-2	POU6F1	10	4.778	5.222	37	0	5.278
POU2F1	POU6F1	8.816	5.133	5.169	15	0	3.513
PRRX2	ALX1	10	4.853	5.147	41	0	6.111
NKX3-1	POU6F1	6.57	1.436	5.134	31	0	4.87
POU2F1	YY1	5.119	0.452	5.119	3	0	4.34
POU3F2	CDC5L	9.483	4.405	5.078	33	0	5.466
HIF1A	EGR4	6.294	1.279	5.015	2	0	5.199
ZIC2	SPZ1	4.981	0	4.981	7	0	3.577
NR3C1	SOX3	5.242	0.265	4.977	12	0	4.886
ZEB1	ZNF238	10	5.061	4.939	26	0	7.519
IRF	EVI1	10	5.089	4.911	18	0	3.542
NKX6-2	NKX6-1	10	5.096	4.904	51	0	5.729
ATF:CREB	NFE2L1	10	5.122	4.878	7	1	5.49
POU2F1	NKX6-2	10	5.261	4.866	38	0	4.259
FOXA	TEF	6.555	3.828	4.851	32	0	4.446
HNF1	NKX6-1	10	5.193	4.807	37	0	5.251
FOXI1	TEF	10	5.208	4.792	49	0	5.188
POU3F2	PBX1	5.296	0.938	4.78	47	0	3.869
SREBF1	ZEB1	8.488	3.717	4.77	33	0	5.898
MYOG	REST	4.748	0	4.748	1	0	3.308
MEF2A	EVI1	5.218	2.643	4.746	19	0	3.646
EVI1	LHX3	5.808	1.095	4.713	17	0	3.611
BHLHB	IRF1	5.525	0.832	4.693	31	0	5.279
PAX4	HOXA4	10	5.308	4.692	32	0	4.269
PDX1	PRRX2	4.65	0	4.65	34	0	4.447
ZIC1	SPZ1	4.622	0	4.622	1	0	3.516
FOXL1	POU6F1	9.967	5.352	4.615	28	0	5.461
FOX	ONECUT	8.29	3.691	4.598	52	0	5.824
NR2F1:HNF4A	NR6A1	5.75	1.162	4.588	19	0	5.811
SREBF1	ZIC2	7.17	2.583	4.587	39	0	4.753
IRF1	NKX2-5	7.192	3.965	4.581	42	0	4.679
POU3F2	PAX8	5.843	2.734	4.565	5	0	3.685
HNF1	FOXL1	10	5.44	4.56	41	0	4.793
HNF1A	ZBTB16	5.279	2.096	4.538	16	0	5.083
HIF1A	XBP1	10	5.469	4.531	24	0	5.997
STAT3	NFKB1	8.687	4.706	4.531	41	1	4.73
PAX4	NKX3-1	6.284	1.765	4.52	10	0	3.364
TEF	POU6F1	5.442	0.948	4.495	30	0	4.615
HNF1A	FOXA	4.494	0.434	4.494	40	0	3.651
HNF1	ZBTB16	5.321	1.973	4.454	45	0	4.506
GATA6	LMO2	10	5.553	4.447	14	0	5.703
IKZF2	IKZF1	10	7.163	4.424	30	0	5.763
STAT6	IKZF1	6.649	2.255	4.394	8	0	4.98
NKX2-5	HMX3	6.386	2.659	4.371	24	0	6.743
HNF1A	NKX6-1	5.421	1.058	4.363	29	0	4.221
PBX1	PRRX2	6.923	2.594	4.329	32	0	5.191
PAX4	STAT6	5.984	1.663	4.322	12	0	3.291
FOXO3	TEF	10	5.705	4.295	9	0	5.812
FOXF1:FOXJ1	NKX6-1	6.64	2.419	4.221	16	0	4.592
HNF4A	YY1	4.175	0.553	4.175	1	0	3.751
ELF:ELK:ETS:FLI1:GABP	MAF	10	5.847	4.153	19	1	5.951
HNF1A	ALX1	4.25	0.109	4.141	44	0	4.481
CEBP	TEF	4.834	2.15	4.138	19	0	3.937
FOXA	ONECUT	8.835	4.697	4.138	45	1	4.694
CUX1	POU1F1	4.388	1.294	4.109	26	0	3.417
NKX2-2	LHX3	4.099	0	4.099	13	0	3.777
NKX6-2	NKX3-1	10	5.901	4.099	47	0	4.349
TFAP4	REST	4.51	0.754	4.098	1	0	3.567
NKX2-5	NKX3-1	5.747	2.29	4.094	34	0	5.368
TBX5	T:BRACH	5.955	1.873	4.082	26	0	7.408
NKX6-2	HOXA4	4.943	0.869	4.074	48	0	4.466
PRRX2	NKX6-1	10	5.95	4.05	30	0	6.538
GATA6	HNF1A	4.136	0.089	4.047	9	0	3.539
FOXO1	SOX2	9.194	5.148	4.046	37	0	4.209
MZF1	ZNF148	4.599	1.179	4.043	12	0	4.486
FOXD3	POU2F1	6.632	2.598	4.034	26	0	4.223
ZIC3	SPZ1	4.312	0.309	4.003	10	0	4.113
POU1F1	NKX3-1	3.996	0.54	3.996	36	0	3.893
EVI1	CRX:RAX	3.993	0.515	3.993	3	0	3.727
SREBF1	KLF12	4.584	0.928	3.957	9	0	4.355
HNF4A	ITGAL	4.309	0.412	3.897	20	0	3.636
ONECUT	PDX1	3.894	0	3.894	2	0	3.419
HNF1A	FOXC1	4.557	1.7	3.891	10	0	5.354
POU3F2	HNF1A	4.178	1.454	3.881	29	0	4.789
HNF4A	TFAP2A	3.87	0	3.87	25	0	3.416
FOX	DBP	7.715	3.856	3.86	6	0	4.517
BHLHB	NKX2-5	3.93	0.154	3.851	31	0	4.158
FOXF1:FOXJ1	DBP	5.607	1.768	3.839	15	0	4.939
NR2F	ESRRA	6.513	3.885	3.794	33	0	5.786
PPARG	NR5A1	3.778	1.053	3.778	1	0	4.25
FOXO4	BPTF	8.049	4.324	3.725	54	0	5.44
STAT5A	SRY	4.849	1.724	3.722	7	0	2.621
PAX3	FOXN1	4.375	0.675	3.7	3	0	4.826
CUX1	ALX1	3.821	1.241	3.682	30	0	4.491
HSF2	ALX4	9.515	5.901	3.613	7	0	5.9
HSF1	HMGA	3.606	0.685	3.606	9	0	3.618
FOXQ1	TEF	8.37	4.774	3.596	42	0	5.159
RUNX1	SREBF1	4	0.407	3.593	10	0	5.271
CUX1	PRRX2	6.363	2.772	3.591	15	0	4.949
BHLHB	ZEB1	3.581	1.041	3.57	7	0	3.873
RORA	NR5A1	7.162	3.593	3.57	46	0	5.578
IRF1	OCT4	3.568	1	3.568	7	0	4.078
NKX2-5	POU6F1	6.005	2.443	3.562	37	0	4.831
HNF4A	TFAP2C	3.56	0	3.56	29	0	3.697
HNF4A	TFAP2	3.546	0.069	3.546	5	0	2.793
SREBF1	ZNF423	3.526	0	3.526	3	0	5.685
STAT5A	IRF7	5.899	2.381	3.518	13	0	4.28
ONECUT	POU6F1	4.523	1.012	3.511	22	0	4.268
PAX4	HNF1	10	7.051	3.5	17	0	4.545
GATA3	EVI1	5.038	1.543	3.495	25	0	5.265
HNF4A	LMO2	4.336	0.84	3.495	18	0	3.153
FOXJ2	SOX5	8.449	4.968	3.481	34	0	5.451
PPARG	ESR	10	6.521	3.479	24	0	5.822
PAX4	POU6F1	5.717	2.24	3.477	25	0	4.181
PBX1	POU6F1	7.148	3.685	3.463	23	0	4.934
HMGA	OCT4	3.446	0.801	3.446	12	0	3.487
USF	NKX2-5	3.43	0	3.43	5	0	5.488
HNF1A	PDX1	4.038	0.957	3.397	19	0	4.54
NKX2-1	NKX2-2	5.473	2.568	3.397	16	0	5.681
GATA	FOXL1	3.772	0.378	3.394	3	0	4.549
FOXF1	NKX6-2	6.235	2.851	3.384	20	0	4.821
HNF4A	NR6A1	10	6.62	3.38	22	0	5.075
PAX2	NFE2L1	6.857	3.502	3.355	26	0	4.316
HNF1A	FOXI1	3.831	0.792	3.339	14	0	4.156
ONECUT	NKX6-1	3.803	0.477	3.326	26	0	5.044
PAX4	STAT5A	5.702	2.377	3.326	8	0	3.221
HIF1A	EGR1	3.917	1.368	3.319	1	0	5.162
NR1H4	ESRRA	4.138	0.823	3.315	9	0	5.172
CEBP	RUNX1	9.876	6.581	3.295	5	1	4.686
EVI1	NKX3-1	3.368	0.27	3.274	6	0	3.211
CDC5L	TEF	4.587	1.313	3.273	35	0	4.146
RREB1	BPTF	3.765	0.515	3.25	6	0	5.081
SP3	GTF2I	3.942	0.72	3.221	1	0	3.678
ZEB1	TBX5	10	7.386	3.214	17	0	6.078
POU2F1	STAT6	4.829	1.635	3.194	23	0	3.541
HNF1	PBX1	10	6.829	3.171	30	0	3.837
FOXF1:FOXJ1	POU6F1	4.116	0.954	3.162	14	0	5.308
PAX4	HOXA3	5.027	1.882	3.144	3	0	3.554
GATA	NKX3-1	3.141	0.354	3.141	3	0	4.187
PAX5	REST	3.123	0	3.123	1	0	2.655
PPARA:RXRA	PAX4	8.437	5.322	3.115	13	0	4.343
POU2F1	HOXA4	4.174	1.071	3.103	57	0	3.804
ATF:CREB	CEBPB	3.101	0	3.101	3	1	5.406
PGR	SOX3	3.609	0.515	3.093	3	0	5.17
FOXO1	BPTF	10	6.912	3.088	42	0	5.142
FOXF2	FOXP1	4.963	1.88	3.084	21	0	6.987
FOX	TEF	4.438	1.363	3.075	14	0	3.889
SREBF1	ZIC3	3.636	1.01	3.073	7	0	4.643
CDX	FOXL1	10	6.931	3.069	32	0	4.661
LEF1:TCF	SOX3	3.716	0.651	3.065	13	0	5.628
FOXF1	HNF1A	3.037	0.364	3.037	30	0	3.971
POU3F2	CUX1	4.051	1.015	3.036	34	0	4.213
ABCD4:VSX2	NKX6-2	10	6.969	3.031	46	0	5.947
TFAP4	KIF22:MAZ	3.005	0	3.005	1	0	2.543
VDR	TCF3	3.004	0.013	3.004	2	0	2.735
CUX1	ONECUT	10	7.005	2.995	3	0	5.534
POU3F2	NKX2-5	3.953	0.96	2.992	41	0	4.511
NKX3-1	LHX3	10	7.022	2.978	40	0	5.452
FOXD3	CDX	6.146	3.434	2.977	40	0	3.629
NFE2L2	FOXP3	4.623	1.662	2.962	4	0	5.173
NKX6-2	PRRX2	10	7.045	2.955	24	0	5.835
ATF	ESR	4.813	1.865	2.948	23	0	3.523
NKX2-5	PDX1	2.942	0.023	2.942	2	0	4.29
TBP	FOXC1	6.221	3.28	2.941	12	0	4.867
ABCD4:VSX2	ALX1	10	7.072	2.928	22	0	5.865
STAT1	RELA	5.434	2.506	2.928	27	1	5.171
ONECUT	FOXL1	7.371	4.448	2.923	36	0	4.924
PAX4	ALX1	3.506	0.6	2.906	49	0	4.805
PAX4	NKX6-2	10	7.097	2.903	38	0	4.449
STAT1	IKZF2	7.33	4.434	2.896	26	0	4.772
ABCD4:VSX2	TLX2	4.354	1.489	2.865	35	0	5.029
FOXL1	NKX3-1	6.213	3.35	2.863	11	0	3.563
FOXO3	BPTF	7.033	4.171	2.862	54	0	5.205
HNF1A	PBX1	4.994	2.132	2.862	30	0	4.215
GATA6	HNF1	5.58	2.722	2.858	4	0	3.487
RUNX1	TBX5	3.736	0.912	2.824	10	0	4.523
MYC:MAX	RUNX1	2.987	0.165	2.822	12	0	2.552
FOXJ2	SOX3	3.474	0.695	2.779	6	0	5.037
GATA4	NANOG	5.054	2.283	2.772	10	0	3.883
LEF1:TCF	SOX:SRY	3.645	0.887	2.758	28	0	6.318
POU2F1	FOXL1	7.133	4.543	2.758	43	0	3.703
LEF1	NR3C1	5.602	2.848	2.754	1	0	3.838
PAX4	PDX1	2.942	0.437	2.75	15	0	4.579
CDX	LHX3	3.058	0.317	2.741	34	0	3.695
CEBP	NFATC	6.145	3.411	2.734	26	0	4.629
TEF	FOXC1	3.187	0.454	2.733	31	0	4.858
POU2F1	FOXI1	4.967	2.385	2.719	35	0	4.621
PAX4	NKX2-5	5.423	2.719	2.704	19	0	3.499
GATA6	PBX1	3.938	1.244	2.693	5	0	4.033
NFKB:RELA	GLI	2.681	0	2.681	1	0	3.785
FOXJ2	HOXA3	5.248	2.572	2.676	9	0	3.478
TFAP4	TBX5	2.673	0.009	2.673	5	0	1.171
AIRE	ZBTB16	2.663	0	2.663	2	0	2.812
TBP	LHX3	10	7.346	2.654	32	0	2.617
MYF:MYOD:TCF3	ARNT	2.68	0.031	2.649	1	0	1.254
MYOD1	MEIS1	4.973	2.334	2.639	12	0	4.621
STAT1	IKZF1	5.644	3.014	2.63	17	0	4.784
HNF1A	POU6F1	5.039	2.415	2.624	25	0	3.945
E2F1	GTF2I	2.615	0	2.615	1	0	2.143
ATF:CREB	SREBF1	3.485	0.954	2.581	2	0	4.648
FOXO1	ZNF384	6.049	3.503	2.546	11	0	3.718
ONECUT	TEF	2.527	0	2.527	12	0	2.731
NFIL3	TEF	4.791	2.275	2.516	21	0	5.688
