# Supplementary material for: coTRaCTE predicts co-occurring transcription factors within cell-type specific enhancers
Source: PLoS Comput Biol. 2018 Aug 24;14(8):e1006372. doi: 10.1371/journal.pcbi.1006372 (PMC6126874; doi:10.1371/journal.pcbi.1006372)
Supplement: S3 File — Predicted co-occurring TF pairs in separate files for each cell type. The columns show the following: TF 1 name, TF 2 name, − log10(p-valueCTS), − log10(p-valueubiq), Ll score, frequency of the TF pair in other cell types, known PPI (1 = yes, 0 = no), motif similarity MOSTA. (ZIP) [file pcbi.1006372.s016.zip › File_F_astrocytes_cerebellar.csv]

TF1	TF2	log_pvalue_CTS	log_pvalue_ubiq	L_score	frequency	PPI	motif_similarity
POU2F1	PAX4	10	1.675	9.623	51	0	3.969
NKX6-2	NKX2-5	10	0.451	9.549	56	0	4.77
NKX6-2	HOXA4	10	1.232	8.768	48	0	4.466
ALX1	LHX3	10	1.567	8.433	59	0	5.901
CUX1	LHX3	10	1.65	8.35	52	0	4.98
FOX	HNF1	8.862	3.88	8.15	44	0	4.035
PBX1	LHX3	10	1.922	8.078	55	0	4.612
POU3F2	PRRX2	10	2.007	7.993	42	0	5.123
TBP	FOXQ1	10	2.068	7.932	53	0	4.908
CDX	NKX6-2	9.549	1.63	7.919	53	0	4.093
ABCD4:VSX2	TLX2	8.946	1.213	7.732	35	0	5.029
FOXJ2	TEF	8.041	0.44	7.6	55	0	4.574
POU2F1	HNF1	8.312	1.655	7.462	57	0	3.721
POU3F2	TBP	8.861	1.739	7.413	45	1	4.409
POU2F1	LHX3	8.153	3.84	7.379	26	0	4.16
OCT:POU2F	CEBP	9.405	2.035	7.37	12	1	4.337
PAX4	ALX1	8.155	0.944	7.211	49	0	4.805
CDX	TBP	8.946	3.19	7.201	43	0	4.477
ARID5B	BPTF	8.223	1.056	7.167	5	0	4.727
FOXA	NKX6-2	10	5.18	7.044	33	0	4.391
TBP	POU1F1	10	3.023	6.977	37	0	3.904
FOXO4	BPTF	10	4.506	6.967	54	0	5.44
POU6F1	LHX3	10	3.036	6.964	44	0	5.793
FOXO4	SOX5	10	3.098	6.902	21	0	5.74
FOX	ONECUT	10	3.118	6.882	52	0	5.824
HNF1	PRRX2	10	6.918	6.856	41	0	5.009
FOXJ2	POU3F2	8.293	4.563	6.813	20	0	4.407
FOXF1:FOXJ1	CDX	10	3.223	6.777	31	0	3.855
NKX2-5	NKX3-1	8.735	1.98	6.755	34	0	5.368
FOXD3	CDX	9.153	2.45	6.703	40	0	3.629
HNF1A	PRRX2	8.708	5.322	6.634	32	0	5.269
FOXJ2	ONECUT	7.923	1.302	6.622	52	0	4.253
TEF	NKX3-1	7.664	1.057	6.607	43	0	3.624
POU2F1	TBP	10	3.401	6.599	53	1	3.763
PRRX2	NKX3-1	8.269	1.733	6.536	51	0	4.976
HNF1	ALX1	6.446	0.995	6.446	38	0	4.421
SRY	ZBTB16	6.445	0.226	6.445	12	0	3.106
POU2F1	TLX2	8.814	2.397	6.417	20	1	5.019
TBP	ONECUT	7.336	0.945	6.392	15	0	3.563
POU2F1	HOXA4	7.986	1.625	6.361	57	0	3.804
FOXQ1	NKX6-1	7.448	1.097	6.351	2	0	3.482
FOXO1	SOX2	10	3.679	6.321	37	0	4.209
PBX1	POU1F1	8.977	2.656	6.321	48	0	4.306
TAL1:TCF3	ZEB1	6.629	2.327	6.29	37	0	6.698
HNF1	FOXA	7.602	4.039	6.262	50	0	3.778
EN1	NFIL3	6.364	0.202	6.162	37	0	3.973
PDX1	PRRX2	6.461	0.368	6.093	34	0	4.447
SOX5	CUX1	6.068	0.438	6.068	12	0	4.143
POU2F1	CEBP	10	4.112	6.06	19	1	4.386
ONECUT	FOXI1	8.063	2.049	6.014	46	0	4.102
POU3F2	HNF1A	8.133	2.16	5.973	29	0	4.789
MYC:MAX	LMO2	7.953	1.983	5.97	18	0	3.481
BHLHB	IRF1	6.842	0.957	5.886	31	0	5.279
EBOX:MYC:MYF:MYOD:TAL:USF	ZEB1	10	5.61	5.779	25	0	6.107
STAT5A	NFATC	10	7.069	5.693	13	0	5.605
FOXO3	BPTF	10	4.308	5.692	54	0	5.205
ABCD4:VSX2	PDX1	10	4.311	5.689	17	0	4.956
FOXD3	NKX6-1	6.533	0.854	5.679	25	0	4.125
POU2F1	NFIL3	6.694	1.239	5.67	39	0	4.355
FOXD3	ZNF384	9.438	3.856	5.583	16	0	4.035
NKX6-2	ALX1	10	4.465	5.535	49	0	4.954
IRF1	NKX2-5	10	4.705	5.53	42	0	4.679
PBX1	PRRX2	8.761	3.256	5.505	32	0	5.191
PAX6	POU1F1	5.491	0.089	5.491	17	0	4.124
PRRX2	NKX6-1	10	4.542	5.458	30	0	6.538
FOXA	ZNF384	6.497	1.194	5.411	6	0	3.908
STAT5A	EVI1	5.622	1.631	5.397	30	0	3.039
FOX	NKX6-2	8.521	3.125	5.396	47	0	4.586
CDC5L	LHX3	5.906	0.52	5.385	23	0	4.175
CEBP	OCT4	8.391	3.017	5.375	20	0	4.098
FOXO1	BPTF	10	4.827	5.359	42	0	5.142
POU2F1	NKX6-2	10	4.684	5.354	38	0	4.259
MDFI:MITF:TFE	RUNX1	5.691	0.352	5.339	1	0	4.55
NKX6-2	POU6F1	10	4.67	5.33	37	0	5.278
FOXL1	NKX6-1	5.581	0.262	5.319	8	0	2.525
POU1F1	NKX3-1	5.316	0.869	5.316	36	0	3.893
SRY	FOXD1	8.817	3.52	5.296	20	0	5.493
PAX4	HOXA4	10	4.708	5.292	32	0	4.269
PRRX2	ALX1	10	4.722	5.278	41	0	6.111
STAT3	IKZF1	10	4.762	5.238	27	0	5.616
AIRE	FOXP1	8.41	3.177	5.233	13	0	6.671
HNF1	NKX3-1	5.375	1.301	5.219	54	0	4.048
NKX2-5	HMX3	6.851	2.353	5.209	24	0	6.743
POU2F1	EVI1	5.913	0.777	5.208	35	0	3.093
POU2F1	FOXP1	7.984	2.86	5.124	45	0	5.268
PBX1	ONECUT	10	5.798	5.123	39	0	5.968
ATF:CREB	TEF	6.328	1.235	5.093	50	0	5.344
CUX1	FOXL1	6.079	0.986	5.092	10	0	3.807
STAT5A	IRF7	6.633	1.541	5.091	13	0	4.28
PPARA:RXRA	SREBF1	7.311	2.263	5.049	19	0	4.918
POU2F1	NKX3-1	6.452	2.126	5.006	43	0	3.255
NKX2-5	HOXA3	7.657	2.674	4.983	37	0	4.493
HNF1	FOXL1	10	5.085	4.96	41	0	4.793
STAT1	IKZF1	5.351	2.82	4.959	17	0	4.784
NR1	ITGAL	5.225	0.276	4.949	14	0	4.397
AIRE	EN1	5.417	1.409	4.904	1	0	2.318
FOXF1	TBP	10	5.687	4.902	35	0	5.693
NKX6-2	NKX6-1	9.197	4.307	4.89	51	0	5.729
IRF	IKZF2	6.188	1.3	4.888	3	0	4.046
POU2F1	FOXQ1	5.527	2.72	4.878	8	0	3.573
FOXD3	EVI1	10	5.15	4.85	16	0	3.852
ONECUT	NKX6-2	7.483	2.677	4.806	54	0	2.615
FOXJ2	SOX5	7.782	3.017	4.766	34	0	5.451
POU2F1	NKX2-5	7.094	2.347	4.746	47	0	4.151
IRF1	OCT4	4.853	0.141	4.726	7	0	4.078
MZF1	KLF12	8.543	3.821	4.722	25	0	3.618
FOXD3	PBX1	5.679	1.035	4.679	25	0	4.378
FOXF1	CDX	10	5.331	4.669	25	0	4.174
FOXP1	SOX2	5.13	0.463	4.667	42	0	4.972
FOXJ2	CDX	7.872	3.223	4.649	49	0	3.677
STAT6	CEBP	5.818	1.569	4.628	2	1	3.555
OCT4	NANOG	7.536	4.768	4.625	16	0	5.881
HNF4A	LEF1:TCF	7.457	4.87	4.606	5	0	5.32
FOXF1:FOXJ1	POU2F1	5.466	0.864	4.602	30	0	4.342
CDC5L	ZBTB16	5.739	1.145	4.594	22	0	5.013
POU3F2	CDC5L	10	5.445	4.555	33	0	5.466
TBP	LHX3	10	5.456	4.544	32	0	2.617
SREBF1	ZIC2	6.895	2.457	4.538	39	0	4.753
HIC1	KIF22:MAZ	4.833	0.697	4.519	9	0	3.256
SREBF1	ZEB1	10	5.495	4.505	33	0	5.898
OCT:POU2F	ABCD4:VSX2	5.588	1.098	4.49	9	0	4.535
FOXD3	LHX3	5.117	0.655	4.462	24	0	4.018
TBP	TEF	8.694	4.239	4.455	43	0	4.047
FOXD3	ONECUT	10	5.555	4.445	36	0	5.15
FOXJ2	POU1F1	4.435	1.35	4.435	18	0	3.39
ABCD4:VSX2	NKX6-2	10	5.571	4.429	46	0	5.947
PDX1	ALX1	7.212	2.822	4.39	36	0	5.262
POU3F2	HNF1	8.334	3.949	4.384	22	0	4.448
BPTF	ZNF384	5.679	1.306	4.373	9	0	4.638
STAT1	PRDM1	6.779	3.52	4.357	13	0	5.077
POU1F1	POU6F1	9.256	4.902	4.354	27	0	4.264
FOXL1	POU6F1	10	5.691	4.309	28	0	5.461
EVI1	ZNF384	5.489	1.189	4.301	8	0	2.753
FOXA	ONECUT	9.178	4.877	4.301	45	1	4.694
EN1	OCT4	4.251	0.997	4.251	1	0	3.244
OCT:POU2F	POU1F1	4.812	0.84	4.226	24	0	4.933
POU2F1	FOXL1	10	5.816	4.184	43	0	3.703
HMGA	NANOG	10	5.821	4.179	1	0	3.063
NKX3-1	POU6F1	5.489	1.322	4.166	31	0	4.87
POU3F2	ONECUT	4.845	1.1	4.136	53	0	4.194
HNF1A	TBP	5.265	1.171	4.094	41	0	3.262
CEBPB	NFIL3	9.824	6.452	4.081	31	0	5.986
FOXJ2	HNF1	9.069	5.797	4.074	37	0	4.089
STAT5B	IKZF1	10	5.963	4.037	3	0	5.938
NKX6-2	NKX3-1	10	5.972	4.028	47	0	4.349
POU3F2	LHX3	7.439	3.71	4.018	40	0	5.456
FOXJ2	LHX3	5.172	1.167	4.005	16	0	3.239
LEF1	SOX:SRY	6.687	2.692	3.995	27	0	6.402
GATA4	IRF	5.992	2.035	3.957	13	0	4.032
LEF1:TCF	SOX:SRY	4.474	0.537	3.936	28	0	6.318
HMGA	BPTF	10	6.068	3.932	10	0	2.978
FOXJ2	NKX6-1	6.961	3.031	3.93	5	0	3.889
NFIL3	ALX1	3.926	0	3.926	11	0	3.869
ONECUT	FOXL1	9.756	5.836	3.92	36	0	4.924
FOXF1	FOXP1	10	6.096	3.904	25	0	7.624
FOXF2	TBP	4.38	1.174	3.886	26	1	5.724
FOX	NANOG	7.094	3.228	3.866	10	0	4.529
FOXF1:FOXJ1	ZBTB16	3.859	0	3.859	15	0	3.704
STAT5A	SRY	4.127	0.568	3.859	7	0	2.621
TCF3	TBX5	4.432	1.649	3.852	19	0	5.731
NKX2-5	EN1	4.387	0.54	3.847	10	0	3.478
RAR:RXR:NR2F:NR1	ESR	4.417	0.576	3.841	13	1	4.477
POU3F2	NFIL3	4.964	1.125	3.84	4	0	4.493
CDC5L	TEF	5.446	1.622	3.824	35	0	4.146
STAT5A	HSF1	4.642	0.82	3.822	27	0	4.381
POU2F1	ONECUT	3.805	0.366	3.805	17	0	2.96
EN1	PRRX2	7.84	4.044	3.796	18	0	4.362
FOXF1:FOXJ1	NKX6-1	5.652	1.864	3.788	16	0	4.592
HNF1	NKX6-1	8.136	4.363	3.773	37	0	5.251
STAT1	TEAD1	7.272	3.499	3.773	11	0	4.093
FOXA	SOX2	3.842	1.301	3.761	6	0	4.007
ONECUT	FOXC1	4.213	0.452	3.761	36	0	4.405
POU3F1	STAT5A	6.342	2.596	3.746	9	0	4.11
POU3F2	YY1	3.816	0.571	3.717	1	0	3.716
NKX3-1	NKX6-1	8.948	5.237	3.711	17	0	4.696
CDX	FOXL1	10	6.291	3.709	32	0	4.661
ONECUT	FOXP1	4.367	0.667	3.7	26	0	5.042
ABCD4:VSX2	ALX1	10	6.302	3.698	22	0	5.865
FOX	CDX	8.587	4.893	3.694	17	0	3.513
TEF	POU6F1	5.037	1.357	3.679	30	0	4.615
POU3F2	PBX1	5.237	1.562	3.675	47	0	3.869
EGR	SREBF1	3.657	0.073	3.657	2	0	3.232
VDR	ZNF148	3.666	0.218	3.653	5	0	4.455
CDX	LHX3	4.329	0.68	3.649	34	0	3.695
EN1	HOXA3	6.152	2.502	3.649	32	0	4.16
STAT1	NANOG	10	6.383	3.617	25	0	4.588
POU2F1	HSF1	5.897	2.284	3.614	20	0	4.934
USF	NKX2-5	3.613	0	3.613	5	0	5.488
CDX	FOXI1	7.107	3.499	3.608	31	0	4.025
HNF4A	ITGAL	3.853	0.247	3.606	20	0	3.636
FOXJ2	CDC5L	5.454	1.85	3.604	10	0	3.778
HNF1A	NKX6-2	10	6.404	3.596	47	0	4.723
TAL1:TCF3	YY1	3.72	0.368	3.582	36	0	5.744
RUNX2	BPTF	6.899	3.344	3.554	1	0	4.367
PAX4	PDX1	4.546	1.015	3.531	15	0	4.579
NFIL3	POU6F1	3.526	0	3.526	15	0	3.426
FOXQ1	LHX3	3.513	0	3.513	5	0	3.419
GATA4	NANOG	5.076	1.574	3.501	10	0	3.883
FOXA	ZBTB16	3.474	0.752	3.474	12	0	3.415
CEBPA:DDIT3	OCT4	3.834	0.374	3.46	30	0	5.256
SOX5	PBX1	4.869	1.423	3.446	46	0	4.814
TBP	FOXP1	4.583	1.776	3.436	22	0	5.321
HNF1	FOXP1	8.196	4.77	3.426	12	0	4.763
CDX	FOXC1	3.473	0.482	3.425	17	0	3.949
HOXA4	HOXA3	7.657	4.239	3.419	44	0	3.508
IRF2	PRDM1	10	6.586	3.414	21	0	7.508
PAX4	ZNF384	6.12	2.721	3.399	5	0	4.065
NFIL3	LHX3	3.482	0.091	3.39	25	0	3.829
HNF1A	FOXL1	5.37	1.982	3.388	30	0	4.34
FOXO3	SOX2	3.37	0	3.37	22	0	4.277
PAX4	NKX6-1	7.148	3.785	3.363	30	0	4.384
STAT5B	HSF1	3.595	0.526	3.361	25	0	5.665
CEBP	POU6F1	4.286	0.945	3.341	14	0	3.034
MYOG	TBX5	3.321	0.122	3.321	1	0	4.559
ATF	ESR	4.794	1.501	3.293	23	0	3.523
PRRX2	TLX2	10	6.716	3.284	1	0	5.074
FOX	SOX5	9.341	6.083	3.257	2	0	5.376
SOX3	ONECUT	4.441	1.206	3.235	17	0	5.794
FOXD3	FOXD1	10	6.767	3.233	15	0	6.364
HNF1	ZBTB16	4.471	1.731	3.232	45	0	4.506
STAT5A	IKZF2	7.569	4.467	3.219	10	0	4.743
FOXJ2	NKX3-1	5.59	2.373	3.217	35	0	4.362
HMGA	OCT4	3.239	0.706	3.2	12	0	3.487
FOXP1	ZNF384	7.695	4.504	3.191	4	0	4.527
PDX1	LHX3	5.68	2.514	3.165	5	0	4.345
NKX2-5	POU1F1	6.297	3.144	3.153	10	0	4.392
HNF1A	POU6F1	5.414	2.263	3.151	25	0	3.945
NKX6-2	PDX1	3.151	0.431	3.149	31	0	5.504
ONECUT	NKX6-1	3.272	0.123	3.149	26	0	5.044
ATF	MYF:MYOD:TCF	3.134	0	3.134	1	0	3.25
CUX1	POU6F1	5.8	2.674	3.126	29	0	5.02
FOXO3	NANOG	10	6.89	3.11	25	0	5.604
OCT:POU2F	CEBPB	3.151	0.051	3.101	1	0	3.86
STAT3	NFKB1	6.652	3.561	3.092	41	1	4.73
RAR:RXR:THR	RORA	8.046	4.958	3.088	24	0	5.87
PAX4	HNF1	10	6.97	3.082	17	0	4.545
OCT:POU2F	HLF	3.072	0	3.072	7	0	3.905
SRY	HNF1	3.434	0.667	3.069	15	0	3.375
CUX1	FOXQ1	3.064	0.274	3.064	4	0	4.101
SOX5	HNF1	3.568	0.877	3.062	10	0	3.783
SRY	HMGA	4.586	1.625	3.042	5	0	3.436
NKX3-1	LHX3	10	6.967	3.033	40	0	5.452
FOXF2	FOXP1	3.389	0.369	3.02	21	0	6.987
MEF2A	POU1F1	5.11	2.497	3.02	6	0	3.522
PPARA:RXRA	KIF22:MAZ	3.204	0.184	3.02	6	0	3.654
FOXQ1	ZBTB16	3.98	0.995	2.985	8	0	4.953
HNF4A	TFAP2C	2.982	0	2.982	29	0	3.697
FOXF1:FOXJ1	TBP	4.04	1.077	2.964	19	0	4.412
CDC5L	NKX3-1	4.087	1.127	2.96	4	0	2.869
FOXA	NANOG	9.868	7.323	2.928	17	0	4.315
MYC:MAX	RUNX1	2.924	0	2.924	12	0	2.552
FOXF1	SRY	10	7.118	2.909	5	0	5.515
POU3F1	OCT4	3.127	0.221	2.906	3	0	3.273
FOXD3	POU2F1	4.724	1.828	2.896	26	0	4.223
FOXF1	HNF1A	3.108	0.227	2.881	30	0	3.971
POU3F2	ABCD4:VSX2	7.007	4.128	2.879	17	0	4.477
NR2F1:HNF4A	NR6A1	3.979	1.117	2.862	19	0	5.811
NFATC	HOXA4	3.432	0.571	2.861	3	0	3.674
STAT6	EN1	4.052	1.191	2.861	4	0	3.167
FOX	ZBTB16	3.113	0.257	2.857	8	0	3.654
SOX5	FOXD1	5.895	3.042	2.854	5	0	5.615
PRRX2	POU6F1	5.57	2.725	2.845	38	0	5.181
PAX8	POU1F1	3.802	0.962	2.84	8	0	3.543
RREB1	ZIC2	4.926	2.089	2.837	34	0	3.705
PAX4	IRF	3.591	0.99	2.827	1	0	3.301
FOXP1	ZBTB16	4.305	1.484	2.821	3	0	3.549
NKX2-2	NKX6-1	4.658	1.842	2.816	5	0	4.632
NKX6-2	PRRX2	10	7.196	2.804	24	0	5.835
PAX4	NKX6-2	10	7.196	2.804	38	0	4.449
CDC5L	NKX6-1	3.595	0.806	2.789	5	0	4.343
FOXO3	FOXP1	10	7.23	2.77	27	0	6.157
POU2F1	TEF	10	7.313	2.762	16	0	4.11
ABCD4:VSX2	NKX2-5	10	7.256	2.744	18	0	6.006
NR1	ESRRA	5.39	2.649	2.741	31	0	5.541
GATA	TBP	7.687	4.948	2.739	11	0	4.71
RAR:RXR:THR	NR3C1:PGR	10	7.266	2.734	7	1	4.962
FOXF1:FOXJ1	HNF1	6.331	3.612	2.72	24	0	4.164
PAX4	TLX2	3.375	0.677	2.699	10	0	4.225
SREBF1	KLF12	3.038	0.342	2.695	9	0	4.355
FOXO3	SOX:SRY	3.082	0.39	2.692	2	0	5.458
STAT5A	IKZF1	10	7.315	2.685	3	0	5.157
HNF1	EVI1	7.225	4.595	2.671	14	0	2.997
CUX1	CRX:RAX	2.734	0.068	2.666	1	0	3.936
HMGA	ZNF384	3.882	1.233	2.649	9	0	4.328
NKX2-2	LHX3	2.981	0.333	2.648	13	0	3.777
ARID5B	IRF7	2.624	0	2.624	1	0	3.29
SREBF	ZIC2	6.986	4.37	2.615	23	0	4.514
PAX8	ZNF423	2.602	0.064	2.602	7	0	4.538
ONECUT	LHX3	5.27	2.677	2.593	44	0	5.213
POU3F1	NKX6-1	2.588	0	2.588	7	0	4.817
RREB1	BPTF	3.382	0.801	2.582	6	0	5.081
PPARG	NR6A1	4.176	1.639	2.537	6	0	6.223
PAX6	NR6A1	6.464	3.94	2.524	9	0	7.137
