# Supplementary material for: coTRaCTE predicts co-occurring transcription factors within cell-type specific enhancers
Source: PLoS Comput Biol. 2018 Aug 24;14(8):e1006372. doi: 10.1371/journal.pcbi.1006372 (PMC6126874; doi:10.1371/journal.pcbi.1006372)
Supplement: S3 File — Predicted co-occurring TF pairs in separate files for each cell type. The columns show the following: TF 1 name, TF 2 name, − log10(p-valueCTS), − log10(p-valueubiq), Ll score, frequency of the TF pair in other cell types, known PPI (1 = yes, 0 = no), motif similarity MOSTA. (ZIP) [file pcbi.1006372.s016.zip › File_G_astrocytes_hippocampal.csv]

TF1	TF2	log_pvalue_CTS	log_pvalue_ubiq	L_score	frequency	PPI	motif_similarity
NKX6-2	NKX2-5	10	0.058	9.942	56	0	4.77
PDX1	PRRX2	10	0.108	9.892	34	0	4.447
POU2F1	PAX4	10	1.485	9.673	51	0	3.969
POU3F2	NKX2-5	10	0.777	9.607	41	0	4.511
CUX1	POU1F1	9.772	1.137	9.116	26	0	3.417
POU3F2	PAX4	9.302	2.759	8.945	12	0	4.33
FOXJ2	TEF	9.454	1.535	8.629	55	0	4.574
CUX1	LHX3	10	1.464	8.536	52	0	4.98
ALX1	LHX3	10	1.623	8.377	59	0	5.901
PBX1	LHX3	10	1.654	8.346	55	0	4.612
PAX4	ALX1	9.169	0.893	8.275	49	0	4.805
POU3F2	PRRX2	9.849	2.05	7.799	42	0	5.123
FOXO1	BPTF	10	5.473	7.679	42	0	5.142
HNF1	CUX1	9.072	2.902	7.614	30	0	4.349
POU2F1	CEBP	10	4.742	7.531	19	1	4.386
POU2F1	LHX3	8.129	5.084	7.34	26	0	4.16
POU6F1	LHX3	10	2.709	7.291	44	0	5.793
TBP	POU1F1	8.182	3.3	7.212	37	0	3.904
ABCD4:VSX2	TLX2	8.575	1.408	7.167	35	0	5.029
FOXP1	SOX2	7.918	0.76	7.158	42	0	4.972
POU2F1	NKX6-2	10	6.484	7.109	38	0	4.259
POU2F1	TBP	10	2.904	7.096	53	1	3.763
EN1	PRRX2	9.829	2.796	7.033	18	0	4.362
BHLHB	NKX2-5	6.826	0.021	6.826	31	0	4.158
FOXO4	NANOG	10	7.448	6.723	13	0	5.098
HNF1	PRRX2	10	5.633	6.685	41	0	5.009
HNF1A	PRRX2	9.173	5.155	6.67	32	0	5.269
FOXA	AIRE	8.487	5.483	6.478	12	0	4.189
NKX6-2	HOXA4	8.639	2.258	6.38	48	0	4.466
POU3F2	ABCD4:VSX2	10	3.645	6.355	17	0	4.477
FOXO4	BPTF	10	3.886	6.348	54	0	5.44
FOXO1	ZNF384	9.466	3.133	6.333	11	0	3.718
PDX1	HOXA4	6.681	0.348	6.333	9	0	4.633
IRF1	NKX2-5	10	4.159	6.317	42	0	4.679
ABCD4:VSX2	PDX1	10	3.709	6.291	17	0	4.956
CEBP	OCT4	10	3.725	6.275	20	0	4.098
PRRX2	NKX3-1	7.879	1.625	6.254	51	0	4.976
HNF1	POU1F1	6.888	4.02	6.224	26	0	3.66
HNF1	NKX3-1	6.677	2.78	6.183	54	0	4.048
BPTF	SOX2	10	3.831	6.169	30	0	4.106
TEF	NKX3-1	7.546	1.41	6.135	43	0	3.624
MEF2A	FOXP1	7.013	3.841	6.132	18	0	5.42
POU2F1	NKX2-5	9.509	3.526	6.094	47	0	4.151
TCF3	TBX5	6.647	1.715	6.044	19	0	5.731
STAT5B	HSF1	6.194	0.454	5.997	25	0	5.665
FOXO1	SOX2	10	4.031	5.969	37	0	4.209
PRRX2	NKX6-1	10	4.073	5.927	30	0	6.538
ABCD4:VSX2	ALX1	10	4.148	5.852	22	0	5.865
SRY	MEF2A	5.805	1.718	5.805	5	0	2.908
STAT5A	RELA	6.746	2.015	5.76	29	0	4.993
FOXJ2	CDX	9.78	4.027	5.752	49	0	3.677
POU2F1	HMGA	10	4.29	5.71	13	0	4.494
STAT5B	IKZF1	10	4.33	5.67	3	0	5.938
PDX1	LHX3	7.888	2.298	5.59	5	0	4.345
PAX4	PDX1	5.935	0.388	5.547	15	0	4.579
TBP	HMGA	5.53	1.819	5.53	4	0	3.741
RREB1	BPTF	6.005	0.528	5.478	6	0	5.081
FOXO3	BPTF	10	4.557	5.443	54	0	5.205
PRRX2	ALX1	10	4.562	5.438	41	0	6.111
MEF2A	NKX6-2	7.589	5.302	5.356	42	0	4.842
POU1F1	TEF	9.712	5.518	5.334	14	0	4.564
PRRX2	POU6F1	7.485	2.153	5.332	38	0	5.181
RAR:RXR:NR2F:NR1	ESR	5.945	0.649	5.296	13	1	4.477
FOXF1:FOXJ1	CDX	10	4.711	5.289	31	0	3.855
ABCD4:VSX2	NKX6-2	10	4.737	5.263	46	0	5.947
IRF	FOXP1	5.851	0.599	5.252	32	0	4.874
CEBP	NFATC	8.939	4.153	5.228	26	0	4.629
NKX6-2	EN1	6.955	1.761	5.194	22	0	3.833
EN1	NFIL3	5.315	0.126	5.189	37	0	3.973
FOXL1	POU6F1	9.49	4.31	5.18	28	0	5.461
NFIL3	LHX3	5.357	0.204	5.153	25	0	3.829
LEF1:TCF	SOX:SRY	5.914	0.776	5.138	28	0	6.318
OCT4	NANOG	8.54	5.247	5.125	16	0	5.881
CUX1	FOXL1	5.646	0.534	5.112	10	0	3.807
STAT5A	HSF1	5.83	0.813	5.067	27	0	4.381
FOXA	ONECUT	8.752	5.718	5.015	45	1	4.694
POU3F2	HOXA4	5.733	0.729	5.005	9	0	4.142
STAT3	IKZF1	8.644	4.71	4.977	27	0	5.616
POU2F1	HNF1	5.439	1.588	4.945	57	0	3.721
FOXO4	SOX2	6.717	1.797	4.92	7	0	4.454
FOXJ2	ONECUT	6.166	1.601	4.895	52	0	4.253
POU1F1	NKX3-1	4.893	0.716	4.893	36	0	3.893
HNF1A	POU6F1	6.583	1.717	4.866	25	0	3.945
HNF1A	NKX6-2	10	5.141	4.859	47	0	4.723
HNF4A	HIC1	5.148	1.011	4.826	28	0	4.893
STAT5A	NFKB1	6.537	1.723	4.814	26	0	3.812
FOXO3	SOX2	4.796	0	4.796	22	0	4.277
MEF2	FOXP1	7.535	2.752	4.783	18	0	5.986
NKX6-2	POU6F1	10	5.243	4.757	37	0	5.278
FOXF1:FOXJ1	TEF	9.282	4.529	4.753	29	0	4.9
NKX6-2	NKX6-1	8.977	4.262	4.714	51	0	5.729
BHLHB	IRF1	5.092	0.378	4.713	31	0	5.279
PBX1	ONECUT	10	5.631	4.702	39	0	5.968
NKX2-5	POU6F1	5.926	1.243	4.683	37	0	4.831
CUX1	PRRX2	8.389	3.734	4.655	15	0	4.949
POU2F1	HOXA5	5.773	1.141	4.632	16	0	5.622
PAX4	HOXA4	10	5.37	4.63	32	0	4.269
PBX1	CDX	4.624	1.518	4.624	26	0	3.716
POU3F2	CDX	8.331	3.949	4.611	44	0	4.056
CDX	TEF	6.153	3.455	4.596	23	0	3.807
PDX1	ALX1	6.853	3.309	4.59	36	0	5.262
IRF1	OCT4	4.542	0.232	4.542	7	0	4.078
MEF2A	CUX1	6.316	3.769	4.535	3	0	3.693
MYC:MAX	LMO2	5.471	0.954	4.516	18	0	3.481
STAT3	NFKB1	7.517	3.104	4.413	41	1	4.73
TBX5	T:BRACH	6.456	2.063	4.402	26	0	7.408
NKX6-2	ALX1	10	5.618	4.382	49	0	4.954
HNF1A	PBX1	5.596	1.541	4.36	30	0	4.215
POU3F2	CDC5L	9.528	5.224	4.303	33	0	5.466
CDX	NKX6-2	6.194	3.249	4.286	53	0	4.093
FOXJ2	SOX5	9.622	5.367	4.255	34	0	5.451
AIRE	ALX1	4.214	1.917	4.214	1	0	3.431
SMAD4	NFI	5.986	1.803	4.184	1	0	4.369
NKX2-5	EN1	4.682	0.504	4.178	10	0	3.478
FOXF1:FOXJ1	AIRE	5.082	0.912	4.17	8	0	3.323
MEF2A	POU6F1	5.702	2.947	4.161	14	0	4.422
NFKB1	NFATC	6.445	2.357	4.088	10	0	4.93
NKX3-1	NKX6-1	9.048	4.96	4.088	17	0	4.696
TBP	TEF	10	6.069	4.075	43	0	4.047
HNF1	ALX1	4.419	0.959	4.074	38	0	4.421
FOXO3	NANOG	10	5.937	4.063	25	0	5.604
STAT5A	IRF	7.738	3.684	4.053	35	0	4.125
EVI1	ZNF384	5.717	1.671	4.045	8	0	2.753
PAX	STAT6	4.867	0.83	4.037	13	0	4.502
LEF1:TCF	NANOG	5.546	1.53	4.016	19	0	5.569
POU3F2	CUX1	5.097	1.085	4.013	34	0	4.213
STAT4	IKZF1	4.375	0.366	4.008	4	0	4.478
PBX1	POU1F1	7.319	3.351	3.968	48	0	4.306
NKX3-1	LHX3	10	6.05	3.95	40	0	5.452
ONECUT	NKX6-1	4.176	0.237	3.939	26	0	5.044
HNF1	FOXA	6.104	3.923	3.928	50	0	3.778
STAT5A	NFKB:RELA	5.698	1.777	3.921	26	0	4.241
NR6A1	NR5A1	8.174	4.256	3.917	44	0	6.48
STAT5A	NFATC	10	7.76	3.907	13	0	5.605
POU2F1	HOXA4	6.519	2.622	3.896	57	0	3.804
PBX1	PRRX2	6.587	2.733	3.855	32	0	5.191
SREBF1	ZEB1	9.546	5.725	3.821	33	0	5.898
PAX4	HNF1	10	6.915	3.803	17	0	4.545
PAX6	POU1F1	3.827	0.576	3.795	17	0	4.124
NKX6-2	NKX3-1	10	6.211	3.789	47	0	4.349
CDX	PRRX2	5.073	1.858	3.77	5	0	4.772
RAR:RXR:THR	RORA	8.446	4.677	3.769	24	0	5.87
CEBP	LHX3	3.759	0.752	3.759	4	0	2.66
PAX4	POU6F1	6.583	2.824	3.759	25	0	4.181
FOXO3	HMGA	4.374	1.533	3.752	1	0	3.828
EVI1	NKX3-1	3.748	0.202	3.748	6	0	3.211
POU2F1	CUX1	3.93	1.525	3.746	31	0	3.539
NFKB1	IKZF1	10	7.743	3.727	8	0	5.339
POU2F1	NKX3-1	6.864	3.155	3.708	43	0	3.255
OCT:POU2F	ABCD4:VSX2	4.258	0.566	3.692	9	0	4.535
TAL1:TCF3	YY1	3.788	0.446	3.637	36	0	5.744
NFKB1	TP53	4.128	0.51	3.618	1	0	5.132
ONECUT	POU1F1	3.617	1.323	3.617	32	0	4.106
HOXA4	ALX1	4.984	1.381	3.604	30	0	3.988
STAT5A	EVI1	3.816	1.138	3.589	30	0	3.039
MYB	EP300	3.577	0	3.577	1	1	3.421
TBP	LHX3	10	6.449	3.551	32	0	2.617
ONECUT	TEF	3.517	0	3.517	12	0	2.731
AIRE	BPTF	4.983	1.479	3.504	2	0	3.149
ATF	ESR	5.367	1.946	3.477	23	0	3.523
PGR	SOX:SRY	3.88	0.421	3.459	1	0	5.204
LMO2	SRF	3.452	0	3.452	3	0	3.348
FOX	ONECUT	7.572	4.138	3.434	52	0	5.824
MEF2A	EVI1	5.582	3.156	3.412	19	0	3.646
CDX	ONECUT	8.821	5.415	3.406	22	0	4.504
NFATC	HOXA3	3.392	0	3.392	1	0	2.281
POU3F2	PBX1	6.007	2.618	3.389	47	0	3.869
ZIC2	SPZ1	3.387	0	3.387	7	0	3.577
OCT:POU2F	CEBP	5.928	2.56	3.368	12	1	4.337
PAX4	TLX2	3.706	0.337	3.368	10	0	4.225
SOX5	PBX1	4.7	1.337	3.362	46	0	4.814
HNF1	PBX1	6.871	4.665	3.359	30	0	3.837
CEBP	HOXA4	4.395	1.095	3.315	3	0	3.137
TEF	POU6F1	5.146	1.853	3.293	30	0	4.615
POU3F1	CDX	3.275	0	3.275	8	0	3.269
POU2F1	STAT6	5.285	2.054	3.231	23	0	3.541
NFKB	HMGA	10	6.789	3.211	4	1	5.275
NR1	ESRRA	6.733	3.526	3.206	31	0	5.541
NKX2-1	NKX2-2	5.098	2.263	3.204	16	0	5.681
STAT6	EVI1	3.452	0.248	3.204	4	0	2.877
STAT1	NFATC	3.804	0.826	3.194	10	0	5.798
NR3C1	SOX3	3.462	0.397	3.186	12	0	4.886
ATF:CREB	TEF	4.279	1.101	3.178	50	0	5.344
STAT5A	SRY	3.486	0.634	3.174	7	0	2.621
HNF4:NR2	REST	3.286	0.145	3.141	1	0	4.061
OCT:POU2F	POU1F1	3.653	0.638	3.136	24	0	4.933
HNF1	ZBTB16	4.004	1.658	3.135	45	0	4.506
POU2F1	FOXP1	5.466	2.333	3.133	45	0	5.268
STAT5A	IRF7	4.852	1.72	3.131	13	0	4.28
MYOD1	E2F	3.118	0	3.118	1	0	2.318
USF	NKX2-5	3.116	0	3.116	5	0	5.488
PBX1	OCT4	3.384	0.346	3.115	2	0	3.207
NFATC	HOXA4	3.419	0.563	3.101	3	0	3.674
OCT4	SOX2	8.031	4.941	3.09	27	0	5.798
HOXA4	HOXA3	8.774	5.692	3.083	44	0	3.508
PAX4	NKX6-2	10	6.919	3.081	38	0	4.449
FOXF1:FOXJ1	POU3F2	4.575	1.955	3.053	16	0	4.849
NFIL3	ALX1	3.051	0	3.051	11	0	3.869
GATA	NKX2-2	3.044	0.165	3.044	4	0	4.041
NKX6-2	PRRX2	10	6.978	3.022	24	0	5.835
ABCD4:VSX2	NKX2-5	10	6.979	3.021	18	0	6.006
PBX1	FOXP1	3.014	0	3.014	20	0	5.065
HNF1A	ALX1	3.01	0.168	3.01	44	0	4.481
CDX	CUX1	3.897	0.893	3.004	21	0	3.271
PDX1	TLX2	3.003	0	3.003	3	0	4.294
PBX1	POU6F1	8.997	6.026	2.971	23	0	4.934
FOXI1	TEF	7.649	4.685	2.964	49	0	5.188
POU3F2	NKX3-1	4.675	2.219	2.961	29	0	4.037
POU2F1	STAT5A	3.452	0.976	2.956	16	1	3.313
NKX6-1	ALX1	3.126	0.173	2.953	13	0	4.876
MEF2A	ABCD4:VSX2	4.652	2.502	2.907	1	0	5.292
FOXA	NANOG	9.13	6.255	2.875	17	0	4.315
IRF1	PRDM1	10	7.133	2.867	7	0	6.325
NR3C1	SOX:SRY	6.557	3.698	2.859	1	0	4.673
POU3F2	ONECUT	4.237	1.39	2.856	53	0	4.194
CDC5L	LHX3	3.879	1.026	2.853	23	0	4.175
CDC5L	ZBTB16	4.073	1.224	2.849	22	0	5.013
SRY	ZBTB16	2.834	0.496	2.834	12	0	3.106
FOXQ1	BPTF	5.683	2.874	2.809	3	0	3.832
ABCD4:VSX2	HOXA4	10	7.192	2.808	7	0	5.556
FOXA	TEF	7.253	4.98	2.766	32	0	4.446
ETS1	KLF4	2.76	0	2.76	1	0	4.992
TCF12	TFCP2	3.514	0.754	2.76	1	0	4.62
RREB1	ZIC1	3.106	0.348	2.758	10	0	3.686
HNF4A	TFAP2A	2.725	0	2.725	25	0	3.416
IKZF2	IKZF1	10	7.302	2.698	30	0	5.763
IRF	OCT4	2.695	0	2.695	13	0	4.037
NFKB:RELA	NFATC	10	7.307	2.693	10	0	5.099
IKZF2	HMGA	4.122	1.429	2.692	25	0	4.568
NKX6-2	PDX1	4.045	1.367	2.678	31	0	5.504
HIC1	LMO2	3.826	1.153	2.673	7	0	4.495
CREB1	NFE2	3.871	1.216	2.655	1	0	5.621
SREBF1	MZF1	7.409	4.758	2.651	2	0	3.698
POU1F1	POU6F1	6.864	4.23	2.634	27	0	4.264
TCF3:HAND1	SMAD	6.149	3.52	2.629	11	0	5.717
ONECUT	POU6F1	5.117	2.49	2.627	22	0	4.268
MYOD1	ARNT	2.625	0	2.625	1	0	5.013
MZF1	KLF12	6.965	4.349	2.617	25	0	3.618
GFI1	MYB	2.608	0	2.608	1	0	0.682
FOXD3	CDX	6.303	3.71	2.593	40	0	3.629
VDR	HIC1	2.593	0	2.593	3	0	3.439
RUNX1	RREB1	2.577	0	2.577	14	0	5.54
CDX	FOXL1	10	7.431	2.569	32	0	4.661
ZEB1	TBX5	10	7.675	2.563	17	0	6.078
CDX	FOXC1	3.3	0.748	2.553	17	0	3.949
HNF1	ONECUT	8.068	5.515	2.553	17	0	3.928
CUX1	NKX6-2	4.709	2.165	2.544	20	0	3.95
EGR	SREBF1	2.533	0.076	2.533	2	0	3.232
NR2F	ZIC3	2.527	0	2.527	1	0	2.412
STAT5A	IKZF1	8.308	5.781	2.527	3	0	5.157
NFKB	NFATC	9.177	6.651	2.526	5	0	5.341
HNF1A	ONECUT	5.059	2.562	2.497	14	0	4.51
FOXO3	FOXP1	10	7.515	2.485	27	0	6.157
MEF2A	PRRX2	3.374	0.893	2.481	5	0	4.336
ARNT	NKX2-5	2.471	0	2.471	10	0	0.349
EN1	ALX1	3.076	0.608	2.467	30	0	3.72
PPARG	HOXA9:MEIS1	2.467	0.149	2.467	1	0	3.311
FOXF1:FOXJ1	DBP	4.482	2.047	2.435	15	0	4.939
IRF1	SRY	2.625	0.209	2.416	28	0	3.874
PAX4	SPZ1	5.318	2.906	2.412	6	0	3.051
POU2F1	NFIL3	4.802	2.39	2.412	39	0	4.355
VDR	MYF:MYOD:TCF	2.423	0.07	2.404	1	0	3.022
RUNX1	ZIC3	2.396	0	2.396	2	0	3.822
AIRE	FOXQ1	4.573	2.208	2.365	6	0	5.006
MEF2	HNF1	5.251	2.887	2.364	14	0	3.88
STAT5A	GATA4	4.648	2.504	2.364	10	0	3.682
CREB1:CREM	SREBF1	2.498	0.361	2.362	1	0	4.918
RAR:RXR:NR2F:NR1	ESRRA	3.536	1.189	2.347	8	0	4.803
PAX8	ZNF423	2.365	0.137	2.338	7	0	4.538
POU3F1	STAT5A	5.17	2.842	2.328	9	0	4.11
TEF	FOXC1	2.716	0.394	2.321	31	0	4.858
HMGA	NKX6-1	2.902	0.585	2.316	42	0	4.338
ONECUT	FOXP1	3.6	1.29	2.311	26	0	5.042
NKX2-5	HMX3	4.905	2.596	2.309	24	0	6.743
HNF1A	TBP	4.233	2.062	2.293	41	0	3.262
IRF1	IKZF2	2.904	0.616	2.288	1	0	4.153
PDX1	HOXA5	3.037	0.753	2.284	4	0	5.943
PBX1	FOXL1	3.107	0.88	2.226	19	0	4.713
OCT:POU2F	RFX1	2.22	0	2.22	2	0	3.801
FOXO4	IRF1	2.536	0.33	2.206	2	0	3.943
NR5A1	FOXD1	2.206	0	2.206	1	0	3.871
HIC1	PATZ1	2.187	0	2.187	4	0	3.973
RUNX1	GLI	2.171	0	2.171	1	0	4.704
FOXF2	FOXP1	4.356	2.193	2.163	21	0	6.987
MEF2	EVI1	6.227	4.071	2.157	6	0	3.243
HNF4A	ZIC3	2.464	0.314	2.149	4	0	2.784
GATA1	CRX:RAX	9.458	7.322	2.136	2	0	5.429
STAT3	MAF	2.912	0.78	2.132	2	0	5.205
NR2F1:HNF4A	TCF7L2	2.701	0.571	2.131	6	0	5.442
