# Supplementary material for: coTRaCTE predicts co-occurring transcription factors within cell-type specific enhancers
Source: PLoS Comput Biol. 2018 Aug 24;14(8):e1006372. doi: 10.1371/journal.pcbi.1006372 (PMC6126874; doi:10.1371/journal.pcbi.1006372)
Supplement: S3 File — Predicted co-occurring TF pairs in separate files for each cell type. The columns show the following: TF 1 name, TF 2 name, − log10(p-valueCTS), − log10(p-valueubiq), Ll score, frequency of the TF pair in other cell types, known PPI (1 = yes, 0 = no), motif similarity MOSTA. (ZIP) [file pcbi.1006372.s016.zip › File_H_astrocytes_spinal_cord.csv]

TF1	TF2	log_pvalue_CTS	log_pvalue_ubiq	L_score	frequency	PPI	motif_similarity
HNF1	NKX3-1	10	0.737	10	54	0	4.048
HNF1	TBP	10	0.372	10	44	0	3.381
IKZF2	HMGA	10	0.433	10	25	0	4.568
POU2F1	CDX	10	3.533	10	30	0	2.822
POU2F1	POU1F1	10	3.024	10	8	0	4.545
POU2F1	TBP	10	0.584	10	53	1	3.763
PRRX2	NKX3-1	10	0	10	51	0	4.976
TBP	LHX3	10	0	10	32	0	2.617
POU2F1	HNF1	9.897	0.525	9.897	57	0	3.721
POU2F1	TEF	10	2.695	9.788	16	0	4.11
FOXA	NKX6-2	10	1.844	9.775	33	0	4.391
NKX6-2	NKX3-1	10	0.228	9.772	47	0	4.349
TBP	POU6F1	10	0.897	9.769	18	0	5.517
OCT:POU2F	TEF	10	0.284	9.716	18	0	4.358
GATA1	EVI1	10	6.736	9.65	19	0	5.727
POU2F1	NKX6-2	10	1.349	9.646	38	0	4.259
POU2F1	LHX3	9.637	0.521	9.637	26	0	4.16
GATA6	EVI1	10	5.314	9.566	16	0	5.122
FOXO3	BPTF	10	0.508	9.492	54	0	5.205
EN1	NFIL3	9.599	0.111	9.488	37	0	3.973
POU6F1	LHX3	10	0.579	9.421	44	0	5.793
PRRX2	POU6F1	10	0.589	9.411	38	0	5.181
PBX1	LHX3	10	0.61	9.39	55	0	4.612
POU3F2	TBP	10	1.013	9.386	45	1	4.409
POU2F1	NKX3-1	10	0.674	9.326	43	0	3.255
CEBP	NFIL3	10	6.723	9.255	18	0	5.675
OCT:POU2F	POU1F1	9.706	1.507	9.188	24	0	4.933
FOXJ2	TBP	10	1.41	9.136	41	0	4.181
FOXD3	HNF1	10	1.516	9.042	18	0	3.927
FOX	NKX6-2	9.88	0.874	9.006	47	0	4.586
TBP	TEF	10	2.482	8.99	43	0	4.047
ALX1	LHX3	10	1.133	8.867	59	0	5.901
FOXP1	FOXL1	10	1.134	8.866	25	0	7.45
POU2F1	PAX4	8.866	0.815	8.866	51	0	3.969
HNF1	PRRX2	10	1.825	8.838	41	0	5.009
ONECUT	NKX6-2	9.336	0.508	8.827	54	0	2.615
FOXF1	TBP	10	2.853	8.783	35	0	5.693
HNF1	LHX3	10	4.581	8.698	5	0	5.453
FOXO1	BPTF	10	6.027	8.67	42	0	5.142
HNF1A	LHX3	10	5.588	8.657	7	0	5.779
NKX6-2	ALX1	10	1.391	8.609	49	0	4.954
HNF1A	PRRX2	10	3.841	8.476	32	0	5.269
POU3F2	CDC5L	10	1.533	8.467	33	0	5.466
HNF1	NKX6-2	10	5.266	8.431	15	0	4.335
NKX6-2	POU6F1	10	1.618	8.382	37	0	5.278
FOXJ2	NKX6-2	10	1.926	8.373	15	0	5.018
FOXQ1	TEF	8.336	0	8.336	42	0	5.159
HNF1A	NKX6-2	10	1.674	8.326	47	0	4.723
FOXA	ONECUT	10	3.585	8.193	45	1	4.694
FOX	ONECUT	9.725	1.539	8.186	52	0	5.824
HNF1	POU6F1	9.898	1.759	8.139	15	0	4.304
FOXD3	NKX6-2	10	1.864	8.136	19	0	4.212
TEF	FOXL1	10	1.909	8.091	15	0	5.075
ONECUT	FOXL1	10	1.972	8.028	36	0	4.924
FOXF1	TEF	10	1.998	8.002	15	0	5.463
POU2F1	ALX1	10	6.816	7.972	2	0	5.268
MEF2A	NKX6-2	7.949	0.852	7.949	42	0	4.842
FOXL1	POU6F1	8.456	0.51	7.946	28	0	5.461
NKX6-2	NKX2-5	7.94	0	7.94	56	0	4.77
FOXO4	BPTF	10	3.003	7.898	54	0	5.44
POU3F2	HNF1	9.659	1.766	7.893	22	0	4.448
PAX4	NKX6-1	9.022	1.173	7.849	30	0	4.384
FOXO4	SOX5	10	2.202	7.798	21	0	5.74
POU2F1	TLX2	8.87	1.1	7.77	20	1	5.019
HMGA	BPTF	8.977	1.229	7.748	10	0	2.978
POU3F2	POU6F1	10	2.455	7.672	6	0	5.756
PBX1	POU1F1	9.523	1.859	7.663	48	0	4.306
STAT5A	NANOG	9.376	5.197	7.589	7	0	3.815
POU2F1	FOXL1	10	2.986	7.475	43	0	3.703
CDX	TBP	7.593	1.412	7.464	43	0	4.477
POU2F1	NKX2-5	9.365	1.902	7.464	47	0	4.151
CUX1	LHX3	8.247	1.215	7.424	52	0	4.98
TBP	NKX3-1	7.442	1.207	7.393	14	0	3.817
TBP	GZF1	10	2.61	7.39	31	0	4.575
CEBP	OCT4	9.684	2.984	7.335	20	0	4.098
HNF1A	TBP	7.491	0.225	7.267	41	0	3.262
MEF2A	HNF1	10	5.989	7.26	13	0	4.629
CUX1	POU6F1	7.718	2.73	7.244	29	0	5.02
MEF2A	HNF1A	9.813	4.851	7.222	8	0	4.821
PAX4	NKX6-2	10	2.816	7.184	38	0	4.449
HNF1A	PBX1	7.683	0.904	7.155	30	0	4.215
FOXJ2	ONECUT	7.794	0.665	7.129	52	0	4.253
MEF2	TBP	8.844	3.542	7.124	4	0	5.144
PBX1	ONECUT	10	3.228	7.115	39	0	5.968
HOXA4	HOXA3	10	2.949	7.051	44	0	3.508
ABCD4:VSX2	NKX6-2	10	2.951	7.049	46	0	5.947
NKX6-2	HOXA4	7.284	0.251	7.034	48	0	4.466
HNF1	POU1F1	7.855	0.893	6.962	26	0	3.66
EN1	NKX3-1	7	0.098	6.903	33	0	3.852
ABCD4:VSX2	TLX2	8.291	1.416	6.875	35	0	5.029
IKZF1	PITX2	8.885	2.017	6.869	21	0	5.041
FOXF1:FOXJ1	NKX6-2	7.125	0.271	6.854	23	0	4.015
NKX6-2	PRRX2	10	3.163	6.837	24	0	5.835
FOXJ2	POU2F1	7.098	1.535	6.835	50	0	3.35
POU1F1	POU6F1	7.614	0.818	6.796	27	0	4.264
CDX	FOXP1	10	3.237	6.763	7	0	5.47
NR2F	ESRRA	10	4.018	6.762	33	0	5.786
NKX2-5	LHX3	10	3.241	6.759	12	0	4.871
NKX3-1	LHX3	7.548	0.795	6.753	40	0	5.452
NKX6-2	FOXI1	10	3.264	6.736	19	0	5.206
FOXF1	POU6F1	7.153	0.44	6.713	21	0	5.561
BHLHB	IRF1	7.365	0.683	6.682	31	0	5.279
FOXF1	FOXP1	9.095	2.498	6.597	25	0	7.624
PBX1	POU6F1	7.827	1.381	6.446	23	0	4.934
ELF1	NFATC	10	3.565	6.435	14	0	6.165
MEF2A	FOXL1	6.861	2.708	6.424	30	0	5.808
TBP	NKX6-2	10	3.577	6.423	28	0	4.675
HNF1	FOXA	7.246	1.245	6.338	50	0	3.778
CDX	FOXL1	8.629	2.294	6.335	32	0	4.661
ONECUT	FOXI1	9.661	3.416	6.245	46	0	4.102
CDX	NKX6-2	7.654	1.412	6.243	53	0	4.093
POU3F2	PRRX2	7.547	1.319	6.228	42	0	5.123
PAX4	HOXA4	10	3.847	6.153	32	0	4.269
CDX	NKX3-1	6.143	0	6.143	17	0	3.834
POU2F1	ABCD4:VSX2	10	5.413	6.13	7	0	5.323
POU2F1	PRRX2	10	4.144	6.12	10	0	4.847
FOXD3	FOXD1	8.231	2.205	6.026	15	0	6.364
POU2F1	NKX6-1	5.999	1.113	5.999	37	0	4.134
POU2F1	HOXA4	7.559	1.589	5.97	57	0	3.804
RAR:RXR:THR	NR3C1	7.029	2.601	5.963	6	1	4.719
FOXQ1	FOXP1	10	4.056	5.944	12	0	6.35
POU3F2	PBX1	6.496	0.572	5.924	47	0	3.869
OCT:POU2F	ABCD4:VSX2	6.424	0.553	5.871	9	0	4.535
NKX6-2	FOXL1	10	4.13	5.87	8	0	5.194
HNF1	PBX1	7.609	1.761	5.848	30	0	3.837
NKX2-5	POU6F1	5.815	0	5.815	37	0	4.831
PAX4	ALX1	6.091	0.282	5.808	49	0	4.805
HNF1	ZBTB16	5.946	0.26	5.801	45	0	4.506
IKZF2	IKZF1	10	5.28	5.798	30	0	5.763
POU3F2	FOXL1	6.083	1.847	5.723	28	0	4.635
BPTF	ZNF384	7.178	1.456	5.722	9	0	4.638
IRF	NANOG	10	4.715	5.712	1	0	4.667
HNF1A	ALX1	5.694	0	5.694	44	0	4.481
PRRX2	ALX1	10	4.343	5.657	41	0	6.111
HOXA4	ALX1	6.147	0.541	5.606	30	0	3.988
FOXO3	NANOG	10	4.399	5.601	25	0	5.604
FOXF1:FOXJ1	TBP	5.783	0.19	5.593	19	0	4.412
IRF1	NKX2-5	8.537	4.58	5.579	42	0	4.679
POU1F1	TEF	7.351	2.445	5.576	14	0	4.564
USF1	RUNX1	5.755	0.196	5.559	3	0	3.578
ABCD4:VSX2	ALX1	7.461	1.906	5.555	22	0	5.865
AHR:ARNT	RREB1	5.546	0	5.546	15	0	3.626
PAX4	LHX3	10	4.465	5.535	7	0	5.807
PAX4	TLX2	5.524	0.014	5.509	10	0	4.225
FOXF1:FOXJ1	SOX5	5.977	0.472	5.505	10	0	5.383
FOXJ2	HNF1	7.066	1.708	5.472	37	0	4.089
ATF:CREB	TEF	5.816	0.374	5.442	50	0	5.344
POU2F1	GATA6	10	4.564	5.436	8	0	3.279
HNF1	FOXL1	7.191	3.179	5.432	41	0	4.793
EGR3	RREB1	5.412	0.027	5.385	1	0	3.291
PBX1	ALX1	5.358	0	5.358	20	0	4.167
PAX4	ABCD4:VSX2	10	4.669	5.331	9	0	5.963
ALX1	POU6F1	6.747	1.445	5.302	35	0	4.788
MEF2	HNF1	6.505	1.263	5.243	14	0	3.88
POU2F1	CDC5L	5.946	2.653	5.153	7	0	3.757
FOXD3	BPTF	10	4.849	5.151	5	0	4.29
POU3F2	CUX1	5.473	1.072	5.148	34	0	4.213
ATF:CREB	CEBP	5.103	1.647	5.103	18	1	4.997
HNF1A	POU1F1	6.545	1.499	5.046	14	0	3.864
TBP	FOXQ1	5.025	0.877	5.025	53	0	4.908
POU2F1	FOXP1	5.02	0.285	5.02	45	0	5.268
PRRX2	NKX6-1	10	4.993	5.007	30	0	6.538
FOXO3	FOXP1	10	5.003	4.997	27	0	6.157
HNF1	CDX	4.994	0.326	4.994	26	0	3.807
SRY	FOXL1	6.5	3.197	4.976	13	0	4.956
HMGA	NKX6-1	6.165	1.198	4.967	42	0	4.338
FOXA	TEF	5.013	1.296	4.96	32	0	4.446
TBP	ZBTB16	5.461	0.534	4.927	12	0	4.797
GATA	CUX1	4.891	0.729	4.891	3	0	4.635
FOXD3	CDX	7.022	2.147	4.875	40	0	3.629
ESR	NR5A1	8.968	4.105	4.863	18	0	4.626
EVI1	TEF	4.862	0.585	4.862	10	0	4.059
FOXD3	PBX1	5.431	1.251	4.804	25	0	4.378
HNF1	ABCD4:VSX2	7.281	3.055	4.785	14	0	4.595
CUX1	ONECUT	10	6.561	4.766	3	0	5.534
POU2F1	HSF1	7.131	2.442	4.689	20	0	4.934
FOXD3	POU6F1	4.684	0	4.684	31	0	4.944
HSF2	ALX4	9.976	5.298	4.679	7	0	5.9
HNF1	FOXQ1	6.544	1.889	4.655	18	0	4.677
POU3F2	CDX	5.875	1.806	4.647	44	0	4.056
PBX1	PRRX2	5.48	1.215	4.644	32	0	5.191
PAX4	HNF1	10	6.717	4.642	17	0	4.545
NKX2-5	ALX1	4.704	1.279	4.629	15	0	4.227
GATA4	IRF	6.021	1.395	4.626	13	0	4.032
HNF1A	POU6F1	4.625	0	4.625	25	0	3.945
FOXD3	ONECUT	10	5.388	4.612	36	0	5.15
FOX	FOXP1	10	5.415	4.585	9	0	6.315
FOXO4	FOXP1	10	5.425	4.575	12	0	5.707
FOXO1	SOX2	10	5.426	4.574	37	0	4.209
IRF2	PRDM1	10	5.429	4.571	21	0	7.508
CDX	ONECUT	6.293	1.731	4.563	22	0	4.504
FOXF1:FOXJ1	CDX	5.697	1.138	4.56	31	0	3.855
FOXP1	ZNF384	6.475	1.917	4.559	4	0	4.527
POU3F2	NKX6-2	8.027	3.54	4.487	14	0	4.46
HNF1	ALX1	4.474	0.704	4.474	38	0	4.421
FOXF1	POU2F1	6.733	2.751	4.455	15	0	3.672
FOXP1	NKX3-1	4.444	0	4.444	8	0	3.907
EBF	ZNF423	4.438	0	4.438	5	0	5.05
EBOX:MYC:MYF:MYOD:TAL:USF	ZEB1	10	5.591	4.409	25	0	6.107
POU3F2	NKX2-5	4.864	0.485	4.379	41	0	4.511
FOXF2	HNF1	4.814	0.451	4.364	15	0	4.518
PAX4	HOXA3	4.863	0.516	4.347	3	0	3.554
HNF4A	KLF12	5.133	0.797	4.336	6	0	2.269
HMGA	FOXP1	10	5.68	4.32	1	0	4.587
FOXJ2	CDX	7.4	3.087	4.314	49	0	3.677
PBX1	FOXA	5.405	1.091	4.314	6	0	3.876
SOX5	SOX2	10	5.737	4.263	11	0	6.301
HNF1	FOXP1	4.75	1.07	4.251	12	0	4.763
POU3F2	TEF	10	5.761	4.239	3	0	4.763
FOXJ2	ALX1	4.918	0.684	4.234	10	0	3.696
POU2F1	NFIL3	4.775	0.902	4.221	39	0	4.355
ONECUT	LHX3	5.205	0.988	4.217	44	0	5.213
PPARA:RXRA	ITGAL	5.151	0.942	4.209	3	0	3.856
IRF	EVI1	6.404	2.228	4.176	18	0	3.542
POU2F1	PBX1	4.65	0.576	4.073	28	0	3.153
TEF	NKX3-1	4.069	0	4.069	43	0	3.624
POU2F1	EVI1	4.061	0.676	4.061	35	0	3.093
POU3F2	PAX4	4.583	1.39	4.044	12	0	4.33
IRF7	HMGA	4.805	0.773	4.033	11	0	4.742
TBP	FOXP1	4.021	0	4.021	22	0	5.321
TBP	POU1F1	6.736	3.336	4.007	37	0	3.904
NR2F1:HNF4A	TCF7L2	4.603	0.6	4.002	6	0	5.442
POU3F2	PDX1	6.146	2.145	4	13	0	4.531
FOXF1	CDX	6.472	2.481	3.992	25	0	4.174
PAX6	NR6A1	7.917	3.93	3.987	9	0	7.137
POU3F2	ONECUT	4.429	0.461	3.968	53	0	4.194
FOXF1:FOXJ1	FOXD1	9.702	5.751	3.951	8	0	6.855
ELF1	HMGA	5.332	1.395	3.937	4	1	5.483
FOXO1	FOXP1	10	6.588	3.936	10	0	5.628
FOXF1	NKX6-2	3.996	0.084	3.912	20	0	4.821
RUNX1	RREB1	4.552	0.643	3.908	14	0	5.54
FOXJ2	SOX5	4.65	0.752	3.898	34	0	5.451
FOXJ2	ZBTB16	3.886	0	3.886	5	0	4.417
NKX2-5	HOXA3	4.746	0.88	3.866	37	0	4.493
FOXQ1	POU6F1	5.825	1.974	3.85	11	0	5.739
IRF	FOXP1	3.91	0.076	3.834	32	0	4.874
EN1	ALX1	3.823	0	3.823	30	0	3.72
FOXA	POU6F1	3.823	0.257	3.797	9	0	4.306
FOXI1	TEF	4.493	0.704	3.789	49	0	5.188
FOXJ2	FOXP1	10	6.223	3.777	13	0	6.12
TEF	ALX1	3.769	0	3.769	14	0	3.76
EGR2	RREB1	3.764	0	3.764	22	0	4.122
NKX6-2	LHX3	10	6.236	3.764	9	0	6.139
MEF2A	HOXA4	6.399	2.843	3.753	17	0	5.514
FOXF1	ONECUT	4.216	0.487	3.729	24	0	3.974
NFIL3	POU6F1	3.716	0	3.716	15	0	3.426
STAT1	IKZF2	8.101	4.401	3.699	26	0	4.772
ABCD4:VSX2	HOXA4	10	6.31	3.69	7	0	5.556
FOXF1:FOXJ1	FOXP1	9.01	5.321	3.69	1	0	6.979
LEF1:TCF	SOX:SRY	4.556	0.878	3.678	28	0	6.318
NKX3-1	POU6F1	3.658	0	3.658	31	0	4.87
EVI1	CUX1	3.645	0.398	3.645	3	0	4.389
TFAP2C	NFKB:RELA	3.645	0	3.645	1	0	3.054
CEBP	HOXA3	3.578	0.349	3.578	3	0	2.479
NKX6-2	PDX1	3.575	0	3.575	31	0	5.504
ATF:CREB	OCT:POU2F	3.568	0	3.568	2	0	4.405
FOXF1:FOXJ1	POU2F1	4.192	0.63	3.562	30	0	4.342
IRF	ZNF384	3.549	0	3.549	7	0	4.111
LHX3	OCT4	3.545	0	3.545	10	0	2.939
POU2F1	GZF1	3.541	0	3.541	1	0	2.514
CUX1	FOXQ1	3.538	0	3.538	4	0	4.101
ABCD4:VSX2	NKX3-1	3.523	0	3.523	3	0	3.69
ABCD4:VSX2	NKX2-5	7.951	4.44	3.51	18	0	6.006
BPTF	SOX2	9.286	5.785	3.501	30	0	4.106
SRF	GZF1	3.484	0	3.484	2	0	6.133
CUX1	NKX6-1	3.705	0.441	3.481	12	0	4.038
STAT5A	EVI1	3.869	0.39	3.481	30	0	3.039
ELF1	IKZF2	4.235	0.838	3.398	7	0	5.828
FOXD3	HNF1A	3.398	0.084	3.398	13	0	3.929
HNF1A	ZBTB16	3.54	0.148	3.391	16	0	5.083
NKX6-1	ALX1	3.36	0	3.36	13	0	4.876
ARNT	NKX2-5	3.337	0	3.337	10	0	0.349
GATA1	CUX1	3.781	0.447	3.333	2	0	4.682
YY1	OCT4	3.326	0.086	3.326	1	0	3.288
PBX1	CDX	3.298	0	3.298	26	0	3.716
MEF2	LHX3	3.276	0	3.276	4	0	4.797
FOXJ2	POU6F1	4.335	1.063	3.272	20	0	4.844
FOXF1:FOXJ1	POU6F1	3.257	0	3.257	14	0	5.308
MEF2A	LHX3	3.252	0.132	3.252	6	0	4.53
FOXL1	LHX3	3.207	0	3.207	15	0	2.779
STAT5A	GATA4	4.854	1.661	3.194	10	0	3.682
NR1H4	NR5A1	3.723	0.535	3.188	2	0	5.196
POU2F1	HOXA5	3.706	0.522	3.184	16	0	5.622
AR	TBX5	3.161	0	3.161	1	0	5.14
NR3C1	SOX3	3.488	0.329	3.159	12	0	4.886
ATF:CREB	POU2F1	3.141	0	3.141	16	0	3.367
FOXP1	SOX2	3.266	0.124	3.141	42	0	4.972
FOX	PAX2	4.506	1.405	3.101	25	0	4.496
