# Supplementary material for: coTRaCTE predicts co-occurring transcription factors within cell-type specific enhancers
Source: PLoS Comput Biol. 2018 Aug 24;14(8):e1006372. doi: 10.1371/journal.pcbi.1006372 (PMC6126874; doi:10.1371/journal.pcbi.1006372)
Supplement: S3 File — Predicted co-occurring TF pairs in separate files for each cell type. The columns show the following: TF 1 name, TF 2 name, − log10(p-valueCTS), − log10(p-valueubiq), Ll score, frequency of the TF pair in other cell types, known PPI (1 = yes, 0 = no), motif similarity MOSTA. (ZIP) [file pcbi.1006372.s016.zip › File_I_B-lymphocyte.csv]

TF1	TF2	log_pvalue_CTS	log_pvalue_ubiq	L_score	frequency	PPI	motif_similarity
STAT3	NFKB1	10	0.639	10	41	1	4.73
OCT:POU2F	FOXI1	10	0.893	9.679	8	0	5.199
IRF1	NKX2-5	10	4.527	9.555	42	0	4.679
POU2F1	FOXI1	10	2.693	9.524	35	0	4.621
STAT3	NFKB:RELA	10	0.97	9.515	27	1	4.944
NKX2-5	PRDM1	10	0.521	9.479	3	0	5.901
HNF1	TBP	10	5.694	9.399	44	0	3.381
POU2F1	HNF1	10	3.005	9.345	57	0	3.721
FOXF1:FOXJ1	POU2F1	10	1.959	9.276	30	0	4.342
RAR:RXR:THR	RORA	9.883	0.688	9.195	24	0	5.87
CEBP	FOXA	10	5.637	9.135	17	0	4.583
FOXF1:FOXJ1	CEBP	10	4.328	8.922	8	0	5.675
TEF	FOXC1	9.697	0.884	8.814	31	0	4.858
EVI1	TEF	8.93	1.947	8.801	10	0	4.059
STAT5A	EVI1	8.793	2.396	8.793	30	0	3.039
TBX5	T:BRACH	10	1.232	8.768	26	0	7.408
NFKB	IKZF1	10	5.605	8.764	5	0	5.791
HNF1	NKX3-1	10	4.223	8.746	54	0	4.048
ATF:CREB	CEBP	9.72	1.972	8.714	18	1	4.997
SOX5	PBX1	10	1.324	8.676	46	0	4.814
POU2F1	TBP	10	5.437	8.649	53	1	3.763
HNF1	ALX1	9.623	3.14	8.461	38	0	4.421
OCT:POU2F	CEBP	8.777	1.376	8.375	12	1	4.337
EVI1	NKX6-2	9.073	3.333	8.325	13	0	3.946
POU1F1	NKX3-1	8.6	1.143	8.182	36	0	3.893
POU3F2	FOXI1	9.133	4.652	8.073	4	0	4.686
CDX	CUX1	8.925	1.422	8.071	21	0	3.271
STAT3	NFKB	8.058	0.03	8.028	29	1	5.125
CUX1	POU1F1	10	2.43	7.901	26	0	3.417
POU2F1	EVI1	9.402	1.861	7.885	35	0	3.093
MYOD1	ZEB1	10	6.056	7.881	6	0	6.195
TCF3	TBX5	10	2.171	7.829	19	0	5.731
PAX4	ALX1	10	2.26	7.74	49	0	4.805
FOXA	OCT4	10	6.07	7.713	2	0	3.916
FOXP1	SOX2	9.608	1.989	7.619	42	0	4.972
MEF2A	EVI1	9.885	4.386	7.525	19	0	3.646
NKX2-5	NKX3-1	10	4.487	7.467	34	0	5.368
MEF2A	NKX6-2	9.778	4.33	7.461	42	0	4.842
HNF1	CUX1	10	2.565	7.435	30	0	4.349
MEF2	HNF1	10	2.569	7.431	14	0	3.88
ELF1	NKX2-5	7.464	0.103	7.362	2	0	4.652
CEBP	FOXI1	10	2.664	7.336	5	0	4.923
MEF2A	HOXA4	10	4.67	7.322	17	0	5.514
FOXF1:FOXJ1	OCT:POU2F	7.308	2.214	7.308	1	0	5.057
STAT3	RELA	10	2.709	7.291	2	1	5.307
HNF1	TEF	8.492	1.212	7.28	21	0	2.972
FOXI1	OCT4	10	2.739	7.261	4	0	4.291
POU2F1	NKX3-1	10	4.65	7.214	43	0	3.255
ZEB1	TBX5	10	3.567	7.126	17	0	6.078
CUX1	LHX3	10	2.875	7.125	52	0	4.98
SREBF1	ZIC2	10	2.885	7.115	39	0	4.753
NKX2-5	HOXA4	10	2.896	7.104	7	0	3.847
POU3F2	HNF1A	10	2.948	7.052	29	0	4.789
PRRX2	NKX3-1	10	3.049	6.951	51	0	4.976
FOXA	SOX2	10	3.576	6.95	6	0	4.007
RORA	NR5A1	10	3.051	6.949	46	0	5.578
ELF:ELK:ETS:FLI1:GABP	IRF1	7.208	1.024	6.887	1	0	3.565
MEF2A	TEF	10	6.071	6.88	16	0	4.492
PDX1	TEF	8.749	2.015	6.867	5	0	4.058
NKX6-2	NKX2-5	10	3.151	6.849	56	0	4.77
POU2F1	HOXA4	8.751	1.901	6.849	57	0	3.804
FOXO4	NKX6-1	8.795	2.672	6.833	1	0	3.134
PBX1	ALX1	7.063	0.279	6.784	20	0	4.167
POU3F2	PRRX2	10	3.228	6.772	42	0	5.123
FOX	AIRE	8.445	1.691	6.754	9	0	4.693
FOXD3	NKX3-1	7.343	0.618	6.725	18	0	3.082
FOXF1:FOXJ1	OCT4	7.925	1.22	6.705	3	0	4.632
GATA6	POU6F1	8.862	2.164	6.698	3	0	4.205
IRF2	PRDM1	10	3.302	6.698	21	0	7.508
HNF1A	PRRX2	10	5.682	6.688	32	0	5.269
ALX1	POU6F1	10	3.355	6.645	35	0	4.788
RREB1	ZIC3	7.181	0.571	6.61	15	0	4.359
TEF	NKX3-1	9.428	2.871	6.557	43	0	3.624
CDX	POU1F1	10	4.857	6.528	14	0	3.009
PDX1	ALX1	10	3.516	6.484	36	0	5.262
MEF2	HNF1A	8.245	1.867	6.469	12	0	3.534
OCT:POU2F	FOXA	10	3.55	6.45	2	0	4.625
RORA	NR6A1	10	3.578	6.422	27	0	6.767
FOXF2	FOXP1	9.435	3.019	6.416	21	0	6.987
POU3F2	NKX2-5	10	5.25	6.415	41	0	4.511
PAX2	NFE2L1	9.006	2.618	6.388	26	0	4.316
NR6A1	NR5A1	10	3.662	6.338	44	0	6.48
FOXO1	NKX6-1	6.411	0.367	6.329	2	0	3.011
IRF	ZEB1	6.325	0	6.325	6	0	4.558
GFI1B	ONECUT	8.448	2.151	6.297	9	0	6.029
HNF1A	ALX1	8.541	2.26	6.282	44	0	4.481
NR1	ESRRA	9.299	3.051	6.248	31	0	5.541
OCT:POU2F	TEF	6.704	2.583	6.177	18	0	4.358
POU2F1	FOXC1	7.639	1.75	6.164	19	0	4.651
PBX1	NKX3-1	6.431	0.291	6.14	1	0	3.364
POU2F1	FOXP1	10	3.89	6.11	45	0	5.268
EN1	NKX3-1	6.338	0.268	6.07	33	0	3.852
FOXF1	OCT:POU2F	6.831	0.805	6.026	1	0	4.539
ONECUT	FOXC1	6.637	0.624	6.012	36	0	4.405
POU3F2	CUX1	6.451	2.362	6.012	34	0	4.213
STAT1	RELA	7.401	1.398	6.003	27	1	5.171
NKX6-2	HOXA4	10	4.003	5.997	48	0	4.466
OCT:POU2F	HLF	5.963	0.217	5.963	7	0	3.905
NFE2L1	HOXA9:MEIS1	6.421	0.46	5.961	4	0	5.324
MEF2	TEF	9.868	3.929	5.939	18	0	4.75
MYOD1	MEIS1	6.434	0.51	5.924	12	0	4.621
HNF1	ONECUT	10	5.243	5.889	17	0	3.928
NKX2-2	NKX6-1	8.725	2.848	5.877	5	0	4.632
BPTF	SOX2	10	4.127	5.873	30	0	4.106
PBX1	TBP	6.323	1.533	5.866	6	0	4.232
MEF2	FOXP1	7.441	1.646	5.795	18	0	5.986
POU3F2	TBP	10	4.248	5.752	45	1	4.409
FOXO1	AIRE	7.131	2.281	5.751	6	0	3.606
HNF1	FOXA	10	5.439	5.73	50	0	3.778
TBP	HOXA9:MEIS1	6.899	1.856	5.727	1	0	4.023
STAT1	REL	8.77	3.048	5.722	7	0	4.864
IRF1	PRDM1	10	4.331	5.669	7	0	6.325
FOXO4	BPTF	10	4.611	5.644	54	0	5.44
HNF4A	MYOG	5.869	0.243	5.626	9	0	3.329
CDC5L	ZBTB16	10	4.425	5.575	22	0	5.013
ARID5B	BPTF	7.719	2.179	5.54	5	0	4.727
POU1F1	LHX3	9.431	3.915	5.517	27	0	4.075
EVI1	POU6F1	6.759	2.745	5.493	3	0	4.061
ALX1	LHX3	8.748	3.261	5.487	59	0	5.901
SPI1	NKX2-5	5.615	0.14	5.475	1	0	4.107
OCT:POU2F	FOXC1	7.341	1.894	5.447	14	0	4.812
ELF:ELK:ETS:FLI1:GABP	MAF	10	4.583	5.417	19	1	5.951
FOXD3	POU6F1	7.659	2.26	5.399	31	0	4.944
IRF1	SRY	5.764	0.378	5.386	28	0	3.874
STAT1	NFKB1	6.562	1.202	5.36	19	0	3.822
FOXF1:FOXJ1	NKX6-1	8.725	3.367	5.359	16	0	4.592
IRF7	PRDM1	10	4.652	5.348	9	0	6.016
NKX2-5	NFIL3	10	4.718	5.282	10	0	4.054
IRF8	PRDM1	10	4.737	5.263	3	0	6.942
HNF1	EVI1	9.671	4.935	5.255	14	0	2.997
LEF1:TCF	SOX2	5.477	0.226	5.251	19	0	5.995
HNF1A	CDX	5.757	1.519	5.239	13	0	3.347
FOX	HNF1	10	5.2	5.218	44	0	4.035
IRF1	NANOG	5.669	0.466	5.203	13	0	4.613
GFI1	ONECUT	6.796	1.626	5.169	5	0	5.708
FOXJ2	POU2F1	9.093	3.93	5.163	50	0	3.35
NKX3-1	NKX6-1	10	4.843	5.157	17	0	4.696
TEF	FOXP1	6.375	1.232	5.143	15	0	5.083
HIF1A	XBP1	10	4.893	5.107	24	0	5.997
LEF1:TCF	SOX:SRY	6.859	1.795	5.065	28	0	6.318
SOX3	PBX1	5.387	0.343	5.044	20	0	4.25
FOXO4	AIRE	7.452	2.421	5.031	7	0	3.623
NFIL3	ALX1	5.093	0.067	5.026	11	0	3.869
POU2F1	PAX4	8.043	4.102	5.022	51	0	3.969
SREBF1	TBX5	10	4.984	5.016	18	0	4.787
PAX4	ZBTB16	5.814	0.804	5.009	8	0	3.019
POU2F1	NKX6-1	8.271	4.018	4.994	37	0	4.134
SRY	PBX1	6.323	1.67	4.986	27	0	4.574
POU3F2	ONECUT	7.265	2.328	4.937	53	0	4.194
NKX6-1	ALX1	5.817	0.889	4.928	13	0	4.876
NFIL3	POU6F1	5.116	0.189	4.927	15	0	3.426
ONECUT	LHX3	10	5.083	4.917	44	0	5.213
STAT6	NFKB1	6.471	2.418	4.904	3	1	4.257
HNF1A	TEF	5.865	1.386	4.888	18	0	3.627
MYOD1	TGIF1	5.163	0.279	4.884	19	0	5.353
HMGA	NKX6-1	5.522	1.06	4.882	42	0	4.338
FOXA	HMGA	9.252	4.396	4.856	6	0	3.759
PAX6	ESRRA	5.55	0.702	4.848	23	0	5.921
ONECUT	POU1F1	7.74	2.898	4.842	32	0	4.106
ATF:CREB	NKX3-1	4.812	0.01	4.801	7	0	4.129
NKX6-2	NKX6-1	10	5.238	4.762	51	0	5.729
NKX3-1	POU6F1	10	5.241	4.759	31	0	4.87
NKX6-2	CDC5L	7.709	2.95	4.759	7	0	4.477
PAX6	POU1F1	5.126	0.373	4.753	17	0	4.124
RREB1	SPZ1	9.985	5.235	4.75	8	0	3.747
FOXD3	POU2F1	8.729	3.981	4.748	26	0	4.223
IRF	EVI1	4.872	0.902	4.746	18	0	3.542
HNF1A	PDX1	7.788	3.244	4.743	19	0	4.54
HOXA3	NKX3-1	4.767	0.039	4.728	3	0	2.811
POU1F1	FOXP1	5.275	0.617	4.7	6	0	3.735
STAT5A	FOXP1	4.686	0.004	4.686	2	0	3.071
AHR:ARNT	EGR2	4.665	0	4.665	1	0	3.825
NKX6-2	PDX1	9.552	5.155	4.629	31	0	5.504
CDX	TEF	8.492	4.5	4.601	23	0	3.807
PAX4	ZIC1	8.683	4.127	4.556	1	0	4.132
STAT1	NFKB	5.966	1.423	4.543	12	0	4.317
FOX	PAX2	10	5.475	4.525	25	0	4.496
HIC1	SPZ1	4.491	0	4.491	2	0	2.57
HOXA4	HOXA3	10	5.512	4.488	44	0	3.508
NKX2-5	CDC5L	6.987	2.501	4.487	3	0	4.107
CUX1	CDC5L	5.218	0.742	4.475	3	0	2.463
CUX1	NKX6-2	7.863	3.389	4.473	20	0	3.95
PBX1	LHX3	10	5.527	4.473	55	0	4.612
STAT5A	GATA4	6.739	2.268	4.471	10	0	3.682
TEF	POU6F1	10	5.533	4.467	30	0	4.615
ATF:CREB	ALX1	4.451	0	4.451	3	0	3.541
LHX3	OCT4	5.043	0.592	4.45	10	0	2.939
STAT6	RELA	5.855	1.492	4.446	11	1	4.938
STAT5A	HSF1	5.165	0.808	4.437	27	0	4.381
OCT:POU2F	HMGA	4.432	0.414	4.432	6	1	4.054
CDX	EN1	5.525	1.101	4.425	6	0	2.341
IRF1	FOXP1	4.506	0.082	4.424	7	0	5.546
STAT1	NFKB:RELA	7.302	2.88	4.422	12	1	4.473
AIRE	HOXA3	4.417	0.469	4.417	2	0	2.526
HNF4A	LMO2	4.576	0.162	4.414	18	0	3.153
FOXO3	BPTF	10	5.592	4.408	54	0	5.205
PPARG	ESR	10	5.595	4.405	24	0	5.822
POU2F1	ONECUT	5.319	0.926	4.393	17	0	2.96
HOXA4	ALX1	7.47	3.082	4.388	30	0	3.988
FOXP1	NKX6-1	10	5.613	4.387	19	0	4.669
HMGA	OCT4	6.665	2.527	4.378	12	0	3.487
HNF4A	HIC1	4.449	0.402	4.375	28	0	4.893
FOXF1	HNF1	7.871	3.509	4.362	28	0	4.222
PBX1	FOXP1	5.264	0.926	4.338	20	0	5.065
NR2F2	ITGAL	7.922	3.622	4.301	1	0	4.629
SREBF1	ZIC1	7.355	3.055	4.301	11	0	4.287
AIRE	FOXP1	10	5.7	4.3	13	0	6.671
CDX	HOXA9:MEIS1	7.875	3.593	4.282	7	0	5.101
TBP	FOXQ1	10	5.742	4.258	53	0	4.908
NR2F1:HNF4A	NR6A1	5.147	0.893	4.254	19	0	5.811
FOXO3	SOX2	5.206	0.989	4.217	22	0	4.277
FOX	NKX6-1	8.115	3.91	4.205	2	0	2.964
LEF1:TCF	SOX3	4.609	0.41	4.199	13	0	5.628
PRRX2	POU6F1	10	5.812	4.188	38	0	5.181
MYB	TGIF1	5.155	0.979	4.176	4	0	3.917
POU3F2	HOXA4	4.626	0.45	4.175	9	0	4.142
FOXJ2	OCT:POU2F	4.182	0.008	4.174	4	0	4.708
HOXA3	TLX2	5.315	1.149	4.166	4	0	3.87
SREBF	ZIC2	7.835	3.701	4.134	23	0	4.514
HNF4A	NR6A1	10	5.87	4.13	22	0	5.075
NKX6-2	ALX1	10	5.894	4.106	49	0	4.954
PAX2	IRF1	4.59	0.487	4.103	1	0	3.686
ONECUT	NKX6-1	5.664	1.567	4.096	26	0	5.044
PAX4	PBX1	5.386	1.295	4.091	5	0	3.474
ATF:CREB	PBX1	4.076	0	4.076	1	0	1.04
PDX1	CDC5L	5.383	1.331	4.052	27	0	5.169
HNF4A	MYF:MYOD:TCF	4.529	0.485	4.043	12	0	3.302
CDX	FOXQ1	10	5.967	4.033	6	0	4.055
FOXF1:FOXJ1	NANOG	10	5.967	4.033	1	0	5.015
HNF1A	CDC5L	7.441	3.411	4.03	7	0	3.733
BHLHB	LMO2	3.953	0	3.953	9	0	5.609
FOXO3	AIRE	5.532	1.58	3.952	3	0	3.328
SREBF	TFCP2	4.021	0.08	3.941	2	0	4.311
PAX4	NKX3-1	6.211	2.287	3.924	10	0	3.364
