# Supplementary material for: coTRaCTE predicts co-occurring transcription factors within cell-type specific enhancers
Source: PLoS Comput Biol. 2018 Aug 24;14(8):e1006372. doi: 10.1371/journal.pcbi.1006372 (PMC6126874; doi:10.1371/journal.pcbi.1006372)
Supplement: S3 File — Predicted co-occurring TF pairs in separate files for each cell type. The columns show the following: TF 1 name, TF 2 name, − log10(p-valueCTS), − log10(p-valueubiq), Ll score, frequency of the TF pair in other cell types, known PPI (1 = yes, 0 = no), motif similarity MOSTA. (ZIP) [file pcbi.1006372.s016.zip › File_J_blood_microvascular_endothelial_dermal.csv]

TF1	TF2	log_pvalue_CTS	log_pvalue_ubiq	L_score	frequency	PPI	motif_similarity
ATF:CREB	CEBP	10	1.776	9.911	18	1	4.997
PDX1	PRRX2	10	0.15	9.85	34	0	4.447
NKX6-2	NKX2-5	10	0.23	9.77	56	0	4.77
POU2F1	HNF1	10	2.662	9.703	57	0	3.721
POU2F1	LHX3	10	5.459	9.515	26	0	4.16
HNF1	NKX3-1	10	2.432	9.472	54	0	4.048
STAT5A	REL	10	1.914	9.453	21	0	4.441
FOXJ2	TEF	10	0.639	9.361	55	0	4.574
NR1	ITGAL	10	0.777	9.223	14	0	4.397
ATF:CREB	TEF	10	0.784	9.216	50	0	5.344
HNF4A	TCF3	9.273	0.49	9.206	18	0	3.32
POU2F1	HNF1A	10	3.808	9.156	21	0	3.88
FOXA	TEF	10	3.444	9.05	32	0	4.446
CDX	LHX3	9.635	0.758	8.943	34	0	3.695
HNF4A	LMO2	9.375	0.482	8.893	18	0	3.153
STAT3	NFKB1	9.98	1.136	8.845	41	1	4.73
FOXJ2	POU6F1	10	3.821	8.838	20	0	4.844
ALX1	LHX3	10	1.18	8.82	59	0	5.901
GATA3	EVI1	8.935	3.075	8.756	25	0	5.265
STAT5A	IRF7	8.712	0.219	8.712	13	0	4.28
NFKB1	IKZF1	10	5.07	8.647	8	0	5.339
POU2F1	FOXA	10	5.702	8.638	18	0	4.411
CUX1	POU1F1	10	1.694	8.61	26	0	3.417
POU3F2	CUX1	10	1.694	8.61	34	0	4.213
FOXJ2	CDX	10	3.174	8.571	49	0	3.677
HNF1	TEF	9.628	1.104	8.524	21	0	2.972
OCT4	SOX2	9.051	3.264	8.496	27	0	5.798
HNF1A	PBX1	10	3.379	8.48	30	0	4.215
STAT3	IKZF1	10	5.121	8.475	27	0	5.616
POU3F2	NKX2-5	9.484	1.245	8.458	41	0	4.511
SOX5	NANOG	8.455	0	8.455	19	0	5.777
POU2F1	NFIL3	10	2.585	8.411	39	0	4.355
GATA6	HNF1A	10	1.625	8.375	9	0	3.539
CDX	NKX6-2	10	1.665	8.335	53	0	4.093
HNF1A	PRRX2	10	5.026	8.322	32	0	5.269
POU3F2	ONECUT	10	1.685	8.315	53	0	4.194
POU2F1	PAX4	10	1.837	8.304	51	0	3.969
POU2F1	TLX2	10	1.719	8.281	20	1	5.019
STAT3	NFKB:RELA	10	2.241	8.26	27	1	4.944
NFIL3	TEF	10	1.796	8.204	21	0	5.688
HNF1A	NKX3-1	8.324	1.948	8.134	14	0	3.444
POU3F2	PRRX2	10	1.875	8.125	42	0	5.123
MEF2A	TEF	10	4.475	8.107	16	0	4.492
STAT5A	RELA	8.433	1.806	8.098	29	0	4.993
HNF4A	TFAP2A	8.303	0.284	8.019	25	0	3.416
MEF2A	FOXP1	8.793	4.138	8.016	18	0	5.42
MEF2A	EVI1	8.29	2.18	8.015	19	0	3.646
LEF1	SOX:SRY	10	2.114	7.886	27	0	6.402
CDX	TEF	10	4.168	7.885	23	0	3.807
POU2F1	EN1	8.765	2.111	7.875	27	0	3.039
TAL1:TCF3	YY1	8.488	0.628	7.86	36	0	5.744
CUX1	NKX6-2	10	2.168	7.832	20	0	3.95
NKX6-2	PDX1	9.337	1.518	7.819	31	0	5.504
PBX1	LHX3	10	2.19	7.81	55	0	4.612
HNF1	TBP	10	4.042	7.769	44	0	3.381
FOXJ2	NKX3-1	10	2.84	7.722	35	0	4.362
SOX5	PBX1	8.864	1.189	7.675	46	0	4.814
POU3F2	TBP	10	2.671	7.672	45	1	4.409
POU3F2	NKX3-1	9.877	2.46	7.643	29	0	4.037
NKX2-5	HOXA4	9.692	2.062	7.63	7	0	3.847
NFIL3	LHX3	7.76	0.145	7.615	25	0	3.829
POU2F1	TBP	10	4.218	7.609	53	1	3.763
POU2F1	NKX2-5	10	2.548	7.596	47	0	4.151
HNF1A	FOXL1	8.369	1.919	7.492	30	0	4.34
STAT5A	HSF1	8.18	0.918	7.442	27	0	4.381
HNF1	FOXA	9.846	4.474	7.429	50	0	3.778
POU3F2	CDX	10	5.085	7.423	44	0	4.056
POU2F1	NKX3-1	10	3.093	7.282	43	0	3.255
TBP	FOXQ1	10	2.722	7.278	53	0	4.908
PAX4	PDX1	7.873	0.62	7.253	15	0	4.579
CUX1	LHX3	10	2.763	7.237	52	0	4.98
POU2F1	EVI1	8.196	1.384	7.224	35	0	3.093
EN1	NFIL3	7.615	0.406	7.209	37	0	3.973
ONECUT	POU1F1	8.89	1.685	7.205	32	0	4.106
POU1F1	LHX3	10	2.805	7.195	27	0	4.075
FOXF1:FOXJ1	NKX6-2	10	2.842	7.158	23	0	4.015
HNF4A	ITGAL	7.728	0.579	7.15	20	0	3.636
POU2F1	HOXA4	8.656	1.871	7.118	57	0	3.804
TAL1:TCF4	YY1	7.187	0.582	7.111	23	0	6.027
PBX1	PRRX2	9.806	2.709	7.097	32	0	5.191
STAT3	NFKB	7.155	0.199	7.096	29	1	5.125
STAT6	REL	7.449	0.422	7.027	13	0	4.801
PBX1	POU1F1	10	2.974	7.026	48	0	4.306
POU3F2	PBX1	10	2.974	7.026	47	0	3.869
PRRX2	NKX3-1	8.345	1.376	6.969	51	0	4.976
HNF1	CUX1	10	3.036	6.964	30	0	4.349
PAX2	NFE2L1	8.703	1.74	6.963	26	0	4.316
CDX	TBP	10	5.334	6.924	43	0	4.477
POU2F1	STAT6	7.013	0.991	6.899	23	0	3.541
STAT1	NANOG	10	5.617	6.882	25	0	4.588
HNF4A	HIC1	7.397	0.523	6.874	28	0	4.893
FOXO1	ZNF384	10	3.144	6.856	11	0	3.718
ONECUT	NKX6-2	9.353	2.503	6.85	54	0	2.615
POU3F2	HNF1A	8.954	2.689	6.832	29	0	4.789
HNF1	ZBTB16	9.186	2.363	6.823	45	0	4.506
HNF1A	POU6F1	8.524	3.134	6.766	25	0	3.945
HNF1	CDX	10	3.238	6.762	26	0	3.807
RORA	NR5A1	9.85	3.125	6.725	46	0	5.578
POU2F1	CDX	9.84	3.871	6.718	30	0	2.822
CUX1	PRRX2	10	4.203	6.708	15	0	4.949
HNF1A	ABCD4:VSX2	7.242	2.752	6.708	10	0	5.093
SRY	PBX1	6.924	1.985	6.694	27	0	4.574
HNF1A	TEF	7.635	0.966	6.669	18	0	3.627
HNF1	POU1F1	9.951	3.295	6.656	26	0	3.66
STAT5B	HSF1	6.76	0.372	6.629	25	0	5.665
STAT1	IKZF2	8.761	2.205	6.557	26	0	4.772
IRF1	NKX2-5	10	4.623	6.556	42	0	4.679
STAT6	RELA	6.907	0.353	6.554	11	1	4.938
POU2F1	HLF	10	3.477	6.523	27	0	4.022
HNF1A	NKX6-1	7.638	1.126	6.512	29	0	4.221
PAX4	STAT6	8.934	2.438	6.496	12	0	3.291
MEF2A	NKX3-1	8.727	4.071	6.449	5	0	3.789
HMGA	NKX6-1	6.721	0.313	6.408	42	0	4.338
HNF1A	ALX1	6.535	0.29	6.396	44	0	4.481
HNF1A	PDX1	7.338	1.136	6.39	19	0	4.54
FOXO4	BPTF	10	4.008	6.381	54	0	5.44
GATA6	POU1F1	7.102	0.722	6.38	5	0	3.098
STAT5A	NFATC	10	3.638	6.362	13	0	5.605
CUX1	POU6F1	10	3.639	6.361	29	0	5.02
HNF1	NKX6-1	10	4.517	6.346	37	0	5.251
FOXJ2	ONECUT	8.02	1.688	6.332	52	0	4.253
HNF1A	FOXA	6.679	0.757	6.329	40	0	3.651
PAX4	ALX1	7.073	0.753	6.32	49	0	4.805
CDX	CUX1	6.636	0.341	6.296	21	0	3.271
POU2F1	FOXP1	10	3.722	6.278	45	0	5.268
NKX6-2	NKX6-1	10	3.73	6.27	51	0	5.729
HNF1A	CDX	6.262	1.138	6.262	13	0	3.347
PAX4	NKX2-5	8.646	2.406	6.24	19	0	3.499
HNF4A	MYF:MYOD:TCF3	6.604	0.372	6.232	12	0	3.199
RORA	NR6A1	9.927	3.728	6.2	27	0	6.767
STAT1	PRDM1	7.328	1.186	6.142	13	0	5.077
HSF1	ZNF238	7.303	1.163	6.14	30	0	5.492
ONECUT	LHX3	10	3.864	6.136	44	0	5.213
FOXJ2	POU2F1	8.661	3.755	6.134	50	0	3.35
FOX	LHX3	7.381	1.26	6.12	13	0	3.782
POU2F1	STAT5A	6.115	0.982	6.115	16	1	3.313
FOXF2	TBP	6.655	1.714	6.114	26	1	5.724
TCF3	TBX5	7.303	1.19	6.113	19	0	5.731
SOX3	ONECUT	6.215	0.119	6.096	17	0	5.794
CEBP	TEF	8.273	2.211	6.089	19	0	3.937
BHLHB	IRF1	6.614	0.555	6.059	31	0	5.279
IRF	FOXP1	6.453	0.44	6.013	32	0	4.874
SRY	HNF1	6.292	0.833	6.007	15	0	3.375
HNF4A	TCF12	6.482	0.476	6.006	3	0	2.608
NKX6-2	HOXA4	8.107	2.1	6.006	48	0	4.466
PBX1	NKX6-2	7.163	1.158	6.005	31	0	4.208
FOXJ2	CDC5L	7.811	1.814	5.998	10	0	3.778
NR6A1	NR5A1	10	4.008	5.992	44	0	6.48
FOXF1	HNF1	7.85	1.864	5.986	28	0	4.222
TEF	FOXC1	6.388	0.413	5.975	31	0	4.858
HMGA	FOXQ1	6.417	1.086	5.959	1	0	3.08
FOXP1	SOX2	6.188	0.257	5.932	42	0	4.972
CDX	ZBTB16	7.341	1.438	5.902	16	0	4.525
EGR2	GLI	7.229	1.327	5.902	30	0	5.948
PAX	STAT6	5.938	0.053	5.886	13	0	4.502
FOXJ2	SOX5	8.776	2.897	5.879	34	0	5.451
HNF4A	TFAP2C	5.871	0	5.871	29	0	3.697
NR1H4	NR6A1	6.099	0.234	5.865	8	0	5.16
HNF1	PBX1	10	5.712	5.843	30	0	3.837
HNF4A	NR5A1	10	4.161	5.839	15	0	4.087
EGR2	RREB1	5.838	0	5.838	22	0	4.122
TEF	ALX1	6.473	0.648	5.825	14	0	3.76
EGR4	GLI	5.829	0.006	5.823	20	0	6.172
SOX5	SOX2	10	4.18	5.82	11	0	6.301
POU2F1	FOXI1	8.253	3.275	5.819	35	0	4.621
CDX	AIRE	8.4	2.601	5.799	3	0	3.692
POU1F1	NKX3-1	6.406	0.615	5.791	36	0	3.893
SOX5	HNF1	5.71	0.452	5.71	10	0	3.783
PPAR	ESR	9.258	3.558	5.7	15	0	5.011
ONECUT	TEF	5.686	0	5.686	12	0	2.731
FOXD3	ZNF384	10	4.321	5.679	16	0	4.035
POU2F1	CEBP	10	5.578	5.668	19	1	4.386
NR3C1	SOX3	5.678	0.086	5.659	12	0	4.886
NKX3-1	NKX6-1	10	4.361	5.639	17	0	4.696
POU3F2	ABCD4:VSX2	9.044	3.472	5.572	17	0	4.477
TBP	TEF	10	5.406	5.569	43	0	4.047
STAT5A	EN1	6.713	1.153	5.56	1	0	2.055
NKX6-2	ALX1	10	4.454	5.546	49	0	4.954
NFKB	IKZF1	10	4.457	5.543	5	0	5.791
SREBF1	ZEB1	10	4.473	5.527	33	0	5.898
FOXJ2	HNF1	10	5.703	5.52	37	0	4.089
POU3F1	HMGA	6.17	1.761	5.519	1	1	3.662
ABCD4:VSX2	TLX2	6.8	1.297	5.503	35	0	5.029
GATA6	LHX3	5.539	0.072	5.467	1	0	3.417
FOXQ1	TEF	10	4.537	5.463	42	0	5.159
HNF1A	POU1F1	10	4.567	5.433	14	0	3.864
LEF1:TCF	NANOG	6.281	0.848	5.433	19	0	5.569
PAX4	STAT5A	7.303	1.921	5.382	8	0	3.221
TEF	NKX3-1	6.507	1.135	5.372	43	0	3.624
NKX6-2	EN1	6.758	1.394	5.364	22	0	3.833
ONECUT	HMGA	5.686	0.355	5.331	16	0	4.105
SREBF1	TBX5	10	4.67	5.33	18	0	4.787
CDC5L	OCT4	6.379	1.065	5.315	5	0	3.84
FOX	ONECUT	10	4.694	5.306	52	0	5.824
ATF	PAX6	5.303	0	5.303	2	0	6.231
SOX5	HNF1A	5.355	0.071	5.283	8	0	3.819
EN1	ALX1	6.994	1.718	5.277	30	0	3.72
NKX6-1	POU6F1	5.8	0.547	5.253	29	0	4.847
OCT:POU2F	EVI1	5.247	0.007	5.247	2	0	3.325
NKX6-2	FOXC1	8.933	3.69	5.243	29	0	5.49
POU6F1	ZBTB16	6.734	1.508	5.226	7	0	4.802
STAT5A	NFKB:RELA	5.865	1.459	5.219	26	0	4.241
CUX1	ALX1	5.918	0.704	5.217	30	0	4.491
FOXF1:FOXJ1	POU2F1	6.149	1.109	5.204	30	0	4.342
MEF2A	HOXA4	8.592	4.352	5.195	17	0	5.514
NR2F1:HNF4A	NR6A1	6.031	0.843	5.188	19	0	5.811
FOXM1	ONECUT	8.805	3.624	5.181	12	0	4.835
POU2F1	FOXC1	5.894	1.371	5.177	19	0	4.651
PPARG	NR6A1	6.335	1.488	5.177	6	0	6.223
ABCD4:VSX2	PDX1	10	4.846	5.154	17	0	4.956
HSF1	HMGA	5.151	0.492	5.151	9	0	3.618
RREB1	SPZ1	10	4.871	5.129	8	0	3.747
EN1	PRRX2	10	4.877	5.123	18	0	4.362
HNF1	ABCD4:VSX2	7.435	2.719	5.116	14	0	4.595
NKX6-2	TEF	10	4.93	5.07	13	0	4.268
POU2F1	FOXL1	10	4.932	5.068	43	0	3.703
CDX	FOXI1	9.337	4.277	5.06	31	0	4.025
PBX1	POU6F1	10	4.996	5.004	23	0	4.934
STAT5A	NANOG	10	5.037	4.963	7	0	3.815
HNF4A	MYF:MYOD:TCF	6.021	1.087	4.933	12	0	3.302
ETV7	MAF	4.962	0.056	4.905	3	0	5.892
POU2F1	HOXA5	5.948	1.048	4.9	16	0	5.622
PRRX2	ALX1	10	5.153	4.847	41	0	6.111
TBP	FOXD1	4.843	0.492	4.843	1	0	4.631
ATF:CREB	POU2F1	4.834	0.127	4.834	16	0	3.367
SOX3	CDX	5.028	0.336	4.813	3	0	3.461
OCT:POU2F	FOXC1	5.261	0.533	4.806	14	0	4.812
STAT6	NKX6-2	7.328	2.526	4.802	15	0	3.097
CDC5L	TEF	6.53	1.733	4.797	35	0	4.146
CEBPA:DDIT3	OCT4	8.562	3.796	4.766	30	0	5.256
PRRX2	POU6F1	8.419	3.654	4.766	38	0	5.181
CUX1	CDC5L	4.798	0.483	4.746	3	0	2.463
CUX1	NKX2-5	4.97	0.231	4.746	3	0	3.518
POU6F1	LHX3	10	5.29	4.71	44	0	5.793
EBOX:MYC:MYF:MYOD:TAL:USF	LMO2	8.475	3.776	4.699	10	1	6.452
FOX	PBX1	5.082	0.385	4.696	24	0	4.314
FOXF1:FOXJ1	CDX	9.811	5.139	4.672	31	0	3.855
STAT6	EN1	6.144	1.474	4.67	4	0	3.167
CUX1	ZBTB16	4.734	0.068	4.666	2	0	3.018
SOX5	CUX1	4.927	0.352	4.665	12	0	4.143
TEF	POU6F1	7.846	3.184	4.662	30	0	4.615
ETV4	MAF	6.53	1.919	4.611	11	0	5.879
ABCD4:VSX2	NKX6-2	10	5.429	4.571	46	0	5.947
NKX6-2	POU1F1	6.481	2.173	4.57	23	0	3.544
HNF1	POU6F1	10	5.45	4.55	15	0	4.304
NKX6-2	PRRX2	10	5.454	4.546	24	0	5.835
NR2F1:HNF4A	ESR	8.316	3.787	4.529	4	1	5.377
STAT6	NFKB:RELA	4.526	0.252	4.526	7	1	4.409
HMGA	HOXA4	5.269	0.748	4.521	7	0	3.431
NR2F	ESR	10	5.487	4.513	4	1	5.735
STAT6	IRF7	5.117	0.605	4.512	2	0	4.206
FOXF1	NKX6-2	8.021	3.521	4.501	20	0	4.821
FOXF1	HNF1A	4.461	0	4.461	30	0	3.971
HNF1	FOXL1	10	5.741	4.445	41	0	4.793
ARNT	ZEB1	10	5.564	4.436	4	0	4.368
FOXJ2	NFIL3	4.454	0.032	4.421	2	0	2.674
POU3F2	NFIL3	5.552	1.136	4.417	4	0	4.493
SOX3	NANOG	10	5.588	4.412	8	0	6.333
FOXF1:FOXJ1	LHX3	7.25	2.842	4.409	21	0	4.171
PDX1	HOXA4	6.176	1.773	4.402	9	0	4.633
NR1H4	ESRRA	5.305	0.909	4.396	9	0	5.172
MEF2	NKX6-2	7.372	2.978	4.395	13	0	4.414
STAT5A	NFKB1	4.723	0.327	4.395	26	0	3.812
POU1F1	POU6F1	9.038	4.653	4.386	27	0	4.264
RREB1	ZIC3	4.951	0.575	4.376	15	0	4.359
NKX6-1	ALX1	4.847	0.492	4.356	13	0	4.876
HNF1A	TBP	7.058	2.712	4.346	41	0	3.262
FOXF1	CDX	10	5.659	4.341	25	0	4.174
TBP	NKX3-1	8.961	4.626	4.335	14	0	3.817
PDX1	POU6F1	4.438	0.12	4.318	5	0	4.044
SOX:SRY	NANOG	10	5.688	4.312	14	0	6.156
FOXJ2	HOXA3	7.093	2.816	4.277	9	0	3.478
HNF4:NR2	ESR	9.195	4.92	4.275	7	1	4.789
PAX4	HOXA4	10	5.74	4.26	32	0	4.269
ONECUT	FOXI1	6.317	2.06	4.257	46	0	4.102
NFKB:RELA	NFATC	10	5.755	4.245	10	0	5.099
HIF1A	XBP1	10	5.768	4.232	24	0	5.997
MEF2	TEF	6.633	2.405	4.228	18	0	4.75
