# Supplementary material for: coTRaCTE predicts co-occurring transcription factors within cell-type specific enhancers
Source: PLoS Comput Biol. 2018 Aug 24;14(8):e1006372. doi: 10.1371/journal.pcbi.1006372 (PMC6126874; doi:10.1371/journal.pcbi.1006372)
Supplement: S3 File — Predicted co-occurring TF pairs in separate files for each cell type. The columns show the following: TF 1 name, TF 2 name, − log10(p-valueCTS), − log10(p-valueubiq), Ll score, frequency of the TF pair in other cell types, known PPI (1 = yes, 0 = no), motif similarity MOSTA. (ZIP) [file pcbi.1006372.s016.zip › File_K_blood_microvascular_endothelial_lung.csv]

TF1	TF2	log_pvalue_CTS	log_pvalue_ubiq	L_score	frequency	PPI	motif_similarity
NKX6-2	NKX2-5	10	0	10	56	0	4.77
NKX6-2	PDX1	10	0	10	31	0	5.504
STAT3	NFKB	10	0.043	10	29	1	5.125
FOX	HNF1	10	1.593	9.927	44	0	4.035
HNF1	NKX3-1	10	1.262	9.924	54	0	4.048
PBX1	ALX1	10	0.154	9.846	20	0	4.167
STAT3	NFKB1	10	1.227	9.689	41	1	4.73
ATF:CREB	CEBP	9.646	1.643	9.615	18	1	4.997
POU2F1	FOXA	10	4.655	9.575	18	0	4.411
CDX	LHX3	9.592	0.598	9.361	34	0	3.695
CDX	NKX6-2	10	1.261	9.236	53	0	4.093
HNF1	ZBTB16	10	1.848	9.099	45	0	4.506
MEF2A	NKX6-2	10	2.213	9.092	42	0	4.842
POU3F2	CDX	10	2.804	9.092	44	0	4.056
POU2F1	HNF1	10	2.051	9.038	57	0	3.721
POU2F1	NFIL3	9.499	1.498	9.003	39	0	4.355
POU3F2	PBX1	10	1.136	8.864	47	0	3.869
STAT3	NFKB:RELA	10	1.676	8.817	27	1	4.944
POU3F2	ONECUT	10	1.21	8.79	53	0	4.194
FOXA	TEF	9.215	4.209	8.785	32	0	4.446
POU2F1	NKX3-1	10	1.701	8.774	43	0	3.255
MEF2A	FOXL1	10	3.828	8.76	30	0	5.808
STAT3	IKZF1	10	4.487	8.652	27	0	5.616
PAX	STAT6	8.635	0.015	8.62	13	0	4.502
PRRX2	NKX3-1	10	1.381	8.619	51	0	4.976
HNF1	CDX	10	2.536	8.588	26	0	3.807
MEF2A	NKX6-1	9.964	3.269	8.552	5	0	4.773
ALX1	LHX3	10	1.556	8.444	59	0	5.901
TAL1:TCF3	YY1	8.997	0.586	8.41	36	0	5.744
FOXJ2	TEF	9.475	1.068	8.408	55	0	4.574
HNF1	POU1F1	10	4.43	8.353	26	0	3.66
FOXJ2	HNF1	10	3.708	8.336	37	0	4.089
FOXP1	SOX2	8.721	0.4	8.321	42	0	4.972
CUX1	LHX3	10	1.685	8.315	52	0	4.98
TBP	NKX3-1	10	3.958	8.277	14	0	3.817
FOXJ2	POU3F2	9.49	3.212	8.235	20	0	4.407
PAX2	NFE2L1	10	1.848	8.152	26	0	4.316
NR1	ITGAL	8.401	0.252	8.149	14	0	4.397
PBX1	LHX3	10	1.901	8.099	55	0	4.612
POU3F2	HNF1	9.79	4.272	8.066	22	0	4.448
HNF1A	ONECUT	10	1.995	8.005	14	0	4.51
STAT6	NKX6-2	9.804	1.817	7.987	15	0	3.097
BHLHB	IRF1	8.288	0.302	7.986	31	0	5.279
ATF:CREB	TEF	7.946	0	7.946	50	0	5.344
TAL1:TCF3	ZEB1	8.36	2.818	7.903	37	0	6.698
ETS1	STAT6	10	2.122	7.878	11	1	5.778
TBP	FOXQ1	10	2.137	7.863	53	0	4.908
PBX1	NKX6-2	8.428	0.569	7.859	31	0	4.208
HNF1A	POU6F1	9.357	1.54	7.816	25	0	3.945
HNF1	NKX6-1	10	3.472	7.78	37	0	5.251
HNF1A	PBX1	8.857	1.674	7.776	30	0	4.215
POU3F2	NKX2-5	8.834	1.077	7.757	41	0	4.511
POU2F1	PBX1	7.751	1.075	7.751	28	0	3.153
FOX	MEF2A	9.502	3.282	7.737	3	0	4.487
PBX1	PRRX2	10	2.312	7.688	32	0	5.191
POU2F1	TLX2	9.645	2.042	7.603	20	1	5.019
STAT5A	REL	8.066	1.231	7.573	21	0	4.441
PPARG	ESR	10	4.523	7.524	24	0	5.822
RORA	NR5A1	10	2.497	7.503	46	0	5.578
POU2F1	FOXP1	10	2.544	7.456	45	0	5.268
SOX5	SOX2	10	2.575	7.425	11	0	6.301
TBP	POU1F1	9.743	2.319	7.424	37	0	3.904
POU2F1	NKX2-5	10	3.109	7.421	47	0	4.151
RAR:RXR:THR	NR5A1	8.146	0.737	7.409	6	0	5.265
HNF1A	NKX3-1	7.609	1.717	7.385	14	0	3.444
STAT5A	HSF1	7.785	0.639	7.347	27	0	4.381
FOX	ONECUT	10	2.773	7.227	52	0	5.824
POU3F2	NKX6-1	7.486	0.963	7.132	24	0	4.918
HNF1	ONECUT	10	2.875	7.125	17	0	3.928
CDX	TBP	8.973	3.478	7.119	43	0	4.477
FOXO3	BPTF	9.684	2.573	7.111	54	0	5.205
POU2F1	NKX6-2	10	4.26	7.09	38	0	4.259
POU2F1	HOXA4	7.889	0.866	7.081	57	0	3.804
HNF1A	FOXL1	7.783	0.703	7.08	30	0	4.34
FOXJ2	TBP	10	4.326	7.06	41	0	4.181
POU6F1	LHX3	10	2.966	7.034	44	0	5.793
POU3F2	PRRX2	8.347	1.32	7.027	42	0	5.123
HNF1	FOXA	7.733	2.652	6.972	50	0	3.778
FOXD3	POU2F1	10	3.08	6.92	26	0	4.223
FOXF1	HNF1A	6.891	0	6.891	30	0	3.971
TBP	TEF	10	4.081	6.877	43	0	4.047
FOXA	ONECUT	10	5.375	6.874	45	1	4.694
EGR2	GLI	7.989	1.209	6.78	30	0	5.948
NFIL3	NKX3-1	8.809	2.043	6.766	2	0	4.594
HNF1A	TBP	7.548	0.784	6.764	41	0	3.262
HNF1	POU6F1	10	3.24	6.76	15	0	4.304
MEF2A	HOXA4	10	3.269	6.731	17	0	5.514
CDX	FOXI1	9.657	2.954	6.703	31	0	4.025
CEBPB	NFIL3	10	3.389	6.7	31	0	5.986
TEF	FOXC1	6.975	0.278	6.697	31	0	4.858
NKX6-2	POU6F1	10	3.313	6.687	37	0	5.278
POU2F1	HLF	8.085	1.399	6.686	27	0	4.022
POU2F1	STAT6	6.915	0.822	6.683	23	0	3.541
FOXF1	HNF1	7.185	1.685	6.672	28	0	4.222
POU1F1	TEF	10	3.342	6.658	14	0	4.564
NR6A1	NR5A1	10	3.373	6.627	44	0	6.48
MEF2	NKX6-2	8.669	2.049	6.62	13	0	4.414
POU3F2	LHX3	10	3.389	6.611	40	0	5.456
POU3F2	ABCD4:VSX2	10	3.406	6.594	17	0	4.477
TAL1:TCF4	YY1	6.813	0.579	6.592	23	0	6.027
FOXJ2	CDX	10	3.455	6.59	49	0	3.677
POU2F1	TBP	10	3.41	6.59	53	1	3.763
RORA	HOXA4	7.321	0.746	6.575	5	0	5.04
FOXJ2	PAX2	9.57	3	6.57	19	0	4.991
EGR4	GLI	6.604	0.06	6.545	20	0	6.172
STAT6	NFKB:RELA	6.542	0.518	6.542	7	1	4.409
ONECUT	LHX3	9.189	2.658	6.531	44	0	5.213
STAT6	RELA	6.784	0.256	6.528	11	1	4.938
POU2F1	HNF1A	6.947	2.343	6.479	21	0	3.88
PBX1	POU1F1	10	3.546	6.454	48	0	4.306
HNF1A	CDX	6.959	0.651	6.45	13	0	3.347
FOXO1	SOX2	10	3.574	6.426	37	0	4.209
FOXA	NKX6-2	10	5.064	6.398	33	0	4.391
IRF1	SRY	6.68	0.301	6.379	28	0	3.874
FOX	NKX6-2	10	3.642	6.358	47	0	4.586
FOXD3	POU6F1	6.709	0.362	6.347	31	0	4.944
HNF1	TEF	6.855	0.553	6.316	21	0	2.972
STAT1	NANOG	10	5.191	6.312	25	0	4.588
SOX5	NANOG	6.288	0	6.288	19	0	5.777
FOXO4	BPTF	10	4.005	6.287	54	0	5.44
HNF1	PRRX2	10	6.097	6.253	41	0	5.009
PAX4	NKX2-5	8.93	2.678	6.253	19	0	3.499
POU1F1	LHX3	9.554	3.314	6.241	27	0	4.075
EN1	PRRX2	9.784	3.546	6.238	18	0	4.362
MYC:MAX	LMO2	6.6	0.386	6.214	18	0	3.481
CUX1	NKX6-2	8.153	1.954	6.2	20	0	3.95
HNF1	FOXP1	10	3.822	6.178	12	0	4.763
STAT1	TEAD1	10	4.132	6.155	11	0	4.093
SREBF1	ZEB1	10	3.849	6.151	33	0	5.898
FOXJ2	NKX3-1	7.524	1.885	6.143	35	0	4.362
POU2F1	EVI1	6.839	0.897	6.134	35	0	3.093
STAT1	PRDM1	6.861	1.561	6.092	13	0	5.077
HNF1A	NKX6-1	6.267	0.204	6.063	29	0	4.221
ELF:ELK:ETS:FLI1:GABP	NANOG	6.055	0	6.055	7	0	4.429
ETV7	STAT6	9.879	3.867	6.012	3	0	4.577
PDX1	ALX1	8.494	2.497	5.997	36	0	5.262
NKX6-2	FOXC1	8.982	3	5.982	29	0	5.49
NKX6-2	ALX1	10	4.022	5.978	49	0	4.954
PAX2	FOXI1	7.784	1.822	5.962	24	0	5.053
PDX1	PRRX2	5.977	0.03	5.947	34	0	4.447
HNF1	PBX1	10	4.86	5.941	30	0	3.837
NKX6-2	ZBTB16	6.387	0.45	5.938	20	0	4.966
PRRX2	ALX1	10	4.071	5.929	41	0	6.111
POU2F1	STAT5A	6.331	0.928	5.917	16	1	3.313
HNF1	TBP	8.648	3.324	5.859	44	0	3.381
PAX6	NR5A1	5.807	0	5.807	7	0	5.435
FOXF1	TBP	10	4.634	5.801	35	0	5.693
EGR2	RREB1	5.783	0	5.783	22	0	4.122
NKX3-1	ALX1	7.791	2.01	5.781	16	0	3.636
HNF4A	ITGAL	6.028	0.317	5.753	20	0	3.636
HNF1A	PDX1	7.029	1.5	5.734	19	0	4.54
HOXA4	HOXA3	10	4.266	5.734	44	0	3.508
SRY	TEF	9.368	3.65	5.718	2	0	3.846
ONECUT	FOXC1	6.143	0.428	5.715	36	0	4.405
STAT6	NANOG	5.706	0.402	5.706	2	0	3.801
FOXJ2	POU2F1	6.897	2.494	5.705	50	0	3.35
STAT5A	NFATC	10	4.295	5.705	13	0	5.605
ONECUT	NKX6-2	8.695	2.997	5.698	54	0	2.615
FOXJ2	ONECUT	6.175	1.763	5.694	52	0	4.253
FOXF1	PAX2	10	4.358	5.642	29	0	5.354
POU2F1	PAX4	6.615	2.117	5.608	51	0	3.969
TBP	NKX6-2	10	4.426	5.574	28	0	4.675
FOXF2	TEF	9.567	4.009	5.558	17	0	5.212
POU2F1	EN1	5.896	1.961	5.545	27	0	3.039
POU3F2	NKX3-1	6.714	2.469	5.523	29	0	4.037
PRRX2	NKX6-1	10	4.495	5.505	30	0	6.538
IRF7	PRDM1	10	4.515	5.485	9	0	6.016
CDX	FOXL1	10	4.516	5.484	32	0	4.661
FOXL1	POU6F1	10	4.516	5.484	28	0	5.461
ONECUT	FOXI1	7.477	2.018	5.459	46	0	4.102
RREB1	ZIC2	7.413	1.955	5.458	34	0	3.705
FOXD3	CDX	8.194	2.755	5.439	40	0	3.629
EVI1	NKX2-5	5.618	0.347	5.438	2	0	3.493
TBP	FOXI1	9.306	4.282	5.434	35	0	5.03
AHR	EGR2	8.686	3.252	5.433	18	0	5.654
FOXQ1	TEF	10	4.567	5.433	42	0	5.159
NKX6-2	NKX6-1	10	4.574	5.426	51	0	5.729
FOXJ2	HNF1A	6.804	1.412	5.392	19	0	3.991
POU3F2	NKX6-2	10	5.518	5.366	14	0	4.46
FOXF1	CDX	10	4.635	5.365	25	0	4.174
FOXL1	NKX6-1	5.597	0.234	5.363	8	0	2.525
PDX1	CDC5L	5.921	0.561	5.36	27	0	5.169
ETV4	MAF	6.829	1.475	5.354	11	0	5.879
TBP	FOXA	7.17	3.112	5.331	25	0	4.514
FOXO1	CDX	5.764	0.438	5.326	6	0	3.534
PBX1	ONECUT	10	4.907	5.326	39	0	5.968
OCT4	SOX2	8.847	3.683	5.288	27	0	5.798
POU2F1	CUX1	5.267	1.11	5.266	31	0	3.539
STAT4	NANOG	6.954	1.694	5.26	2	0	4.327
MEF2	HNF1A	5.564	0.328	5.236	12	0	3.534
FOXJ2	POU1F1	5.587	1.26	5.226	18	0	3.39
NKX6-1	POU6F1	5.437	0.212	5.225	29	0	4.847
NKX6-2	NKX3-1	10	4.776	5.224	47	0	4.349
BHLHB	NKX2-5	5.222	0	5.222	31	0	4.158
TEF	FOXP1	5.655	0.441	5.214	15	0	5.083
EGR1	GLI	5.204	0	5.204	9	0	5.861
NKX3-1	POU6F1	6.662	1.487	5.176	31	0	4.87
STAT3	REL	6.675	1.501	5.174	2	0	4.784
NFIL3	LHX3	5.635	0.472	5.162	25	0	3.829
POU1F1	NKX3-1	5.139	0.579	5.139	36	0	3.893
FOXJ2	SOX5	8.274	3.151	5.123	34	0	5.451
FOXO4	SOX5	5.924	1.767	5.116	21	0	5.74
POU3F1	STAT6	8.36	3.302	5.059	9	0	4.358
CDX	ONECUT	9.822	4.78	5.043	22	0	4.504
STAT5A	NANOG	10	5.184	5.037	7	0	3.815
FOXL1	LHX3	6.141	1.107	5.034	15	0	2.779
RORA	NR6A1	7.895	2.861	5.034	27	0	6.767
POU1F1	ALX1	5.021	0.341	5.021	11	0	3.78
FOXJ2	HOXA3	7.336	2.356	4.981	9	0	3.478
STAT5A	NFKB1	5.041	0.235	4.967	26	0	3.812
PAX4	NKX6-1	10	5.048	4.952	30	0	4.384
POU2F1	HOXA5	5.926	0.986	4.94	16	0	5.622
FOXI1	TEF	10	5.106	4.894	49	0	5.188
FOXF1:FOXJ1	ZBTB16	4.885	0	4.885	15	0	3.704
CEBP	OCT4	10	5.12	4.88	20	0	4.098
FOXF1:FOXJ1	LHX3	5.723	0.846	4.877	21	0	4.171
FOXF1:FOXJ1	CDX	8.716	3.843	4.873	31	0	3.855
BPTF	SOX2	8.757	3.902	4.855	30	0	4.106
POU3F2	CDC5L	10	5.19	4.81	33	0	5.466
ESR	NR5A1	8.472	3.672	4.8	18	0	4.626
STAT5A	NFKB:RELA	5.426	1.271	4.777	26	0	4.241
ATF:CREB	POU2F1	4.774	0	4.774	16	0	3.367
NR1H4	RORA	5.976	1.202	4.773	8	0	5.339
EN1	HOXA3	7.272	2.505	4.767	32	0	4.16
NKX6-2	POU1F1	5.696	1.464	4.763	23	0	3.544
FOXF1:FOXJ1	NKX6-2	7.638	2.882	4.757	23	0	4.015
FOXP1	FOXL1	10	5.249	4.751	25	0	7.45
STAT5B	HSF1	4.728	0.362	4.728	25	0	5.665
LEF1:TCF	SOX:SRY	5.325	0.601	4.725	28	0	6.318
EGR1	RREB1	4.726	0.039	4.686	5	0	3.532
CDC5L	TEF	6.312	1.652	4.66	35	0	4.146
IRF1	NKX2-5	8.672	4.024	4.648	42	0	4.679
FOXF2	SRY	10	5.365	4.635	4	0	5.63
RAR:RXR:THR	RORA	6.805	2.189	4.616	24	0	5.87
STAT4	REL	4.611	0	4.611	3	0	4.462
FOXI1	ZBTB16	4.799	0.2	4.598	2	0	3.443
FOXD3	ZNF384	7.945	3.352	4.593	16	0	4.035
MAX	ZEB1	10	5.428	4.572	4	0	6.76
SOX5	PBX1	6.194	1.626	4.569	46	0	4.814
STAT6	NFKB	4.547	0	4.547	3	1	4.362
CDX	CDC5L	6.31	1.791	4.518	6	0	3.227
FOXD3	NKX6-1	5.825	1.332	4.493	25	0	4.125
POU1F1	POU6F1	9.402	4.909	4.493	27	0	4.264
FOX	ZBTB16	4.698	0.209	4.489	8	0	3.654
ELK1	STAT6	5.063	0.596	4.467	10	0	4.912
NR1	RORA	10	6.007	4.445	10	0	6.112
FOXD3	PDX1	4.683	0.242	4.441	1	0	5.05
POU2F1	FOXL1	8.444	4.007	4.437	43	0	3.703
STAT6	REL	4.454	0.362	4.425	13	0	4.801
MYOD1	ELF2	4.422	0	4.422	1	0	2.574
IRF2	PRDM1	10	5.582	4.418	21	0	7.508
PAX4	HOXA4	10	5.6	4.4	32	0	4.269
NFKB1	MZF1	5.33	0.932	4.398	1	0	5.587
SPI1	STAT6	10	5.603	4.397	1	0	5.694
FOX	CDX	8.992	4.603	4.389	17	0	3.513
NKX6-2	FOXP1	7.84	3.452	4.389	15	0	4.88
HSF1	ZNF238	5.393	1.007	4.386	30	0	5.492
OCT:POU2F	GATA6	4.382	0	4.382	5	0	3.609
PAX2	ZEB1	4.894	0.543	4.351	11	0	5.157
TBP	LHX3	10	5.686	4.314	32	0	2.617
MAF	KLF4	4.784	0.474	4.31	4	0	5.732
NKX6-2	TEF	6.188	1.887	4.301	13	0	4.268
EVI1	OCT4	5.39	1.106	4.298	3	0	3.063
MYB	RREB1	5.503	1.21	4.293	3	0	4.356
FOXF1:FOXJ1	TEF	7.457	3.175	4.282	29	0	4.9
NFKB1	NFATC	6.948	2.674	4.274	10	0	4.93
CUX1	ALX1	5.364	1.093	4.271	30	0	4.491
CEBP	TEF	6.235	1.975	4.26	19	0	3.937
PAX6	ESR	6.435	2.221	4.214	12	0	5.611
TEF	POU6F1	5.365	1.163	4.201	30	0	4.615
ONECUT	HMGA	4.226	0.038	4.188	16	0	4.105
POU3F2	PAX6	4.464	0.283	4.18	7	0	4.62
TCF3:HAND1	SMAD	7.663	3.502	4.162	11	0	5.717
PBX1	POU6F1	8.762	4.603	4.16	23	0	4.934
TAL1	YY1	4.165	0.01	4.155	12	0	5.312
SREBF1	TBX5	7.104	2.96	4.143	18	0	4.787
CUX1	POU6F1	6.326	2.199	4.127	29	0	5.02
NKX2-5	NKX3-1	4.674	0.706	4.11	34	0	5.368
PRRX2	POU6F1	6.864	2.757	4.107	38	0	5.181
HNF4A	NR6A1	10	5.895	4.105	22	0	5.075
ABCD4:VSX2	ALX1	10	5.902	4.098	22	0	5.865
STAT1	IKZF2	6.714	2.622	4.092	26	0	4.772
ESR	NR6A1	7.987	3.899	4.088	8	0	6.01
HNF1	FOXL1	8.872	4.791	4.081	41	0	4.793
EN1	NFIL3	4.064	0.001	4.063	37	0	3.973
FOXD3	ONECUT	10	5.946	4.054	36	0	5.15
HNF4A	LMO2	4.428	0.387	4.041	18	0	3.153
FOXD3	NKX3-1	5.53	1.497	4.033	18	0	3.082
GATA	NKX3-1	4.027	0.016	4.027	3	0	4.187
FOX	LHX3	4.866	0.846	4.02	13	0	3.782
FOXF1	NKX6-2	6.433	2.413	4.02	20	0	4.821
TEF	NKX3-1	6.133	2.117	4.016	43	0	3.624
MEF2	POU6F1	5.172	1.172	4	7	0	4.449
CDX	HMGA	4.837	0.852	3.985	20	0	2.927
CDX	NKX3-1	7.825	3.879	3.946	17	0	3.834
FOXD3	LHX3	4.602	0.683	3.919	24	0	4.018
NR1H4	NR6A1	3.919	0	3.919	8	0	5.16
SRY	CDX	6.813	2.895	3.918	3	0	3.051
TEAD1	NANOG	5.005	1.097	3.907	2	0	4.97
PAX4	POU6F1	6.504	2.598	3.906	25	0	4.181
FOXJ2	CDC5L	5.326	1.421	3.905	10	0	3.778
