# Supplementary material for: coTRaCTE predicts co-occurring transcription factors within cell-type specific enhancers
Source: PLoS Comput Biol. 2018 Aug 24;14(8):e1006372. doi: 10.1371/journal.pcbi.1006372 (PMC6126874; doi:10.1371/journal.pcbi.1006372)
Supplement: S3 File — Predicted co-occurring TF pairs in separate files for each cell type. The columns show the following: TF 1 name, TF 2 name, − log10(p-valueCTS), − log10(p-valueubiq), Ll score, frequency of the TF pair in other cell types, known PPI (1 = yes, 0 = no), motif similarity MOSTA. (ZIP) [file pcbi.1006372.s016.zip › File_L_brain_microvascular_endothelial.csv]

TF1	TF2	log_pvalue_CTS	log_pvalue_ubiq	L_score	frequency	PPI	motif_similarity
EN1	NFIL3	10	0	10	37	0	3.973
HNF1	ALX1	10	1.907	10	38	0	4.421
GATA1	EVI1	10	5.957	9.854	19	0	5.727
FOXF2	TBP	10	1.067	9.744	26	1	5.724
FOXJ2	POU2F1	10	2.458	9.695	50	0	3.35
POU2F1	HNF1	9.654	1.89	9.654	57	0	3.721
HNF1	FOXA	10	2.897	9.538	50	0	3.778
POU2F1	TBP	10	2.971	9.428	53	1	3.763
TAL1:TCF3	ZEB1	9.663	2.36	9.288	37	0	6.698
STAT5A	RELA	10	1.48	9.111	29	0	4.993
FOXJ2	ONECUT	9.602	0.679	8.923	52	0	4.253
HNF1A	TBP	9.775	1.081	8.789	41	0	3.262
FOXD3	LHX3	10	1.519	8.481	24	0	4.018
FOXA	LHX3	9.421	4.242	8.478	14	0	3.253
ALX1	LHX3	10	1.539	8.461	59	0	5.901
POU3F2	TBP	9.215	3.052	8.36	45	1	4.409
STAT1	RELA	10	1.849	8.299	27	1	5.171
POU2F1	LHX3	9.385	6.053	8.278	26	0	4.16
POU2F1	HNF1A	8.178	3.482	8.178	21	0	3.88
FOXJ2	TBP	10	4.145	8.153	41	0	4.181
FOXF1:FOXJ1	LHX3	10	1.876	8.124	21	0	4.171
POU2F1	HOXA4	8.958	1.218	7.941	57	0	3.804
MEF2A	EVI1	8.76	2.661	7.81	19	0	3.646
PBX1	FOXP1	7.791	0	7.791	20	0	5.065
PBX1	PRRX2	10	2.253	7.747	32	0	5.191
FOXJ2	TEF	8.539	0.868	7.671	55	0	4.574
ONECUT	NKX6-2	10	2.334	7.666	54	0	2.615
HNF1	ZBTB16	8.504	1.579	7.662	45	0	4.506
FOXJ2	CDX	8.015	3.289	7.655	49	0	3.677
MEF2A	FOXL1	9.797	4.539	7.644	30	0	5.808
CDX	TBP	10	3.648	7.629	43	0	4.477
HNF1	TBP	10	3.613	7.575	44	0	3.381
PBX1	LHX3	10	2.432	7.568	55	0	4.612
CUX1	POU6F1	9.957	2.427	7.529	29	0	5.02
POU2F1	FOXP1	10	2.474	7.526	45	0	5.268
GATA3	EVI1	9.65	2.149	7.501	25	0	5.265
STAT5A	EVI1	7.563	1.428	7.487	30	0	3.039
FOX	ONECUT	10	2.596	7.404	52	0	5.824
POU1F1	FOXL1	8.34	5.124	7.294	9	0	4.421
TBP	GZF1	10	2.736	7.264	31	0	4.575
FOXF1:FOXJ1	TEF	10	2.749	7.251	29	0	4.9
POU2F1	PAX4	8.869	1.63	7.239	51	0	3.969
TBP	FOXQ1	10	2.785	7.215	53	0	4.908
CDX	NKX6-2	9.475	2.283	7.192	53	0	4.093
PAX2	NFE2L1	10	2.937	7.063	26	0	4.316
POU2F1	CDX	7.769	4.028	7.059	30	0	2.822
CDX	NKX3-1	9.792	4.999	7.039	17	0	3.834
POU3F2	NKX2-5	8.113	1.075	7.037	41	0	4.511
HNF1A	FOXA	6.901	0.408	6.901	40	0	3.651
HNF1A	ALX1	7.178	0.362	6.815	44	0	4.481
HNF1	NKX6-1	10	4.065	6.798	37	0	5.251
OCT:POU2F	TEF	8.544	1.869	6.674	18	0	4.358
FOXL1	LHX3	9.443	2.789	6.653	15	0	2.779
CEBPB	NFIL3	8.707	4.638	6.638	31	0	5.986
LMO2	EVI1	10	3.893	6.619	12	0	5.047
POU3F2	FOXP1	6.821	1.675	6.593	4	0	4.971
POU2F1	CUX1	6.54	0.895	6.54	31	0	3.539
TBP	FOXI1	9.62	4.768	6.529	35	0	5.03
MEF2A	NKX6-2	7.261	2.853	6.425	42	0	4.842
POU3F2	HNF1	10	3.613	6.387	22	0	4.448
FOXF1:FOXJ1	CDX	10	3.633	6.367	31	0	3.855
HNF1	NKX3-1	6.303	1.894	6.29	54	0	4.048
NKX6-2	NKX2-5	6.683	0.397	6.286	56	0	4.77
POU3F2	ONECUT	7.388	1.419	6.286	53	0	4.194
ONECUT	POU1F1	6.624	0.368	6.256	32	0	4.106
EN1	HLF	7.28	1.032	6.248	23	0	3.473
PPAR	ZEB1	6.702	0.454	6.248	2	0	4.736
SREBF1	ZEB1	10	3.761	6.239	33	0	5.898
STAT5A	REL	6.687	2.401	6.211	21	0	4.441
NKX6-2	PDX1	6.851	0.65	6.202	31	0	5.504
FOXA	ONECUT	10	3.887	6.194	45	1	4.694
CUX1	LHX3	8.073	2.458	6.185	52	0	4.98
FOXO4	BPTF	10	3.873	6.175	54	0	5.44
IRF	FOXP1	6.463	0.346	6.117	32	0	4.874
TBP	TEF	10	4.362	6.085	43	0	4.047
NR6A1	NR5A1	9.656	3.626	6.03	44	0	6.48
MEF2A	FOXP1	6.027	2.542	6.024	18	0	5.42
FOXO1	SOX2	10	3.978	6.022	37	0	4.209
FOXP1	SOX2	6.918	0.947	5.97	42	0	4.972
FOXF1	ONECUT	7.144	1.224	5.921	24	0	3.974
STAT3	NFKB1	9.492	3.575	5.917	41	1	4.73
POU3F2	HNF1A	7.264	1.785	5.889	29	0	4.789
FOXA	NKX3-1	7.7	2.259	5.885	27	0	3.768
FOXJ2	ALX1	7.801	1.924	5.877	10	0	3.696
CUX1	ALX1	6.6	0.767	5.875	30	0	4.491
PBX1	CDX	5.831	2.16	5.831	26	0	3.716
HNF1	PRRX2	10	6.17	5.83	41	0	5.009
CEBP	NFATC	9.44	4.412	5.819	26	0	4.629
POU2F1	MEF2A	6.885	3.422	5.766	16	0	3.86
MEF2A	POU6F1	5.755	1.754	5.755	14	0	4.422
ONECUT	FOXI1	7.505	1.771	5.733	46	0	4.102
NKX6-2	NKX6-1	10	4.297	5.703	51	0	5.729
HMGA	NKX6-1	6.014	0.323	5.691	42	0	4.338
POU2F1	ZBTB16	6.41	2.41	5.667	22	0	3.622
ONECUT	FOXP1	6.331	0.679	5.652	26	0	5.042
FOXF1:FOXJ1	POU2F1	6.289	0.768	5.623	30	0	4.342
HNF1A	ZBTB16	6.635	2.547	5.614	16	0	5.083
ZBTB16	OCT4	7.005	1.398	5.608	15	0	3.557
FOXO3	BPTF	10	4.411	5.589	54	0	5.205
POU2F1	NKX3-1	8.078	2.522	5.556	43	0	3.255
NKX6-2	NKX3-1	10	4.493	5.507	47	0	4.349
ATF:CREB	NFE2L1	10	4.495	5.505	7	1	5.49
HNF1	ONECUT	10	4.503	5.497	17	0	3.928
PBX1	POU1F1	8.628	3.154	5.473	48	0	4.306
CEBPA:DDIT3	OCT4	6.073	0.603	5.47	30	0	5.256
TBP	NKX3-1	7.948	3.883	5.463	14	0	3.817
STAT5A	NFKB1	6.624	1.189	5.435	26	0	3.812
ONECUT	LHX3	9.153	3.723	5.43	44	0	5.213
FOXI1	TEF	10	4.696	5.304	49	0	5.188
POU3F2	PDX1	10	4.705	5.295	13	0	4.531
STAT1	NFKB:RELA	9.063	3.831	5.232	12	1	4.473
POU2F1	FOXL1	10	5.361	5.201	43	0	3.703
FOXJ2	LHX3	7.354	2.156	5.198	16	0	3.239
POU2F1	PBX1	5.218	1.305	5.194	28	0	3.153
FOXF1:FOXJ1	TBP	5.759	1.447	5.135	19	0	4.412
FOXJ2	EVI1	5.288	1.077	5.135	7	0	3.612
HSF1	HMGA	5.135	0.59	5.135	9	0	3.618
NKX6-2	ALX1	10	4.905	5.095	49	0	4.954
KIF22:MAZ	ZNF148	6.983	1.916	5.068	3	0	4.549
PDX1	PRRX2	6.015	0.989	5.026	34	0	4.447
FOXF1:FOXJ1	ONECUT	8	2.975	5.024	18	0	4.235
POU3F2	CDC5L	10	4.985	5.015	33	0	5.466
POU3F2	PAX6	6.028	1.063	4.965	7	0	4.62
ATF:JUN	NFE2L1	5.706	0.784	4.922	3	1	5.352
STAT1	REL	8.049	4.645	4.917	7	0	4.864
PBX1	ONECUT	10	5.162	4.911	39	0	5.968
POU2F1	NKX6-2	10	5.329	4.906	38	0	4.259
FOXI1	NKX3-1	7.271	2.372	4.899	14	0	4.14
SOX5	PBX1	6.577	1.684	4.893	46	0	4.814
ABCD4:VSX2	NKX6-2	10	5.158	4.842	46	0	5.947
POU2F1	FOXI1	7.097	2.626	4.837	35	0	4.621
RORA	NR5A1	7.437	2.641	4.796	46	0	5.578
ATF:CREB	EN1	4.756	0	4.756	8	0	3.444
POU3F2	LHX3	10	5.248	4.752	40	0	5.456
STAT5A	NFKB:RELA	5.741	1.119	4.752	26	0	4.241
FOXF1:FOXJ1	BPTF	10	5.258	4.742	11	0	4.734
HNF1	PBX1	9.839	5.107	4.731	30	0	3.837
HNF1A	NKX6-2	10	5.309	4.691	47	0	4.723
PPARG	ESR	10	5.854	4.687	24	0	5.822
POU6F1	LHX3	10	5.314	4.686	44	0	5.793
FOXI1	LHX3	7.006	2.355	4.652	6	0	2.833
NKX3-1	LHX3	10	5.358	4.642	40	0	5.452
POU3F2	PBX1	6.951	2.315	4.636	47	0	3.869
IKZF2	HMGA	5.952	1.856	4.627	25	0	4.568
HNF1	CUX1	5.71	1.959	4.606	30	0	4.349
FOXJ2	EN1	6.323	1.721	4.602	12	0	3.714
FOXQ1	TEF	8.238	3.644	4.594	42	0	5.159
NKX6-2	POU6F1	10	5.422	4.578	37	0	5.278
FOXL1	NKX3-1	9.506	4.963	4.544	11	0	3.563
BPTF	SOX2	8.567	4.048	4.52	30	0	4.106
HNF1	EVI1	8.692	5.325	4.511	14	0	2.997
FOXJ2	OCT4	4.674	1.497	4.502	9	0	3.957
FOXD3	HMGA	9.033	4.544	4.489	10	0	3.627
ETS1	MAF	5.729	1.262	4.467	7	1	6.045
ALX1	POU6F1	6.512	2.047	4.465	35	0	4.788
STAT1	NANOG	10	6.126	4.436	25	0	4.588
ONECUT	POU6F1	6.781	2.352	4.429	22	0	4.268
TEF	NKX3-1	5.789	1.366	4.423	43	0	3.624
STAT1	NFKB1	4.563	0.146	4.417	19	0	3.822
HNF1	FOXP1	7.607	3.194	4.413	12	0	4.763
FOXF1:FOXJ1	HNF1	7.469	3.061	4.408	24	0	4.164
MZF1	KLF12	8.008	3.604	4.404	25	0	3.618
FOX	NKX6-2	8.507	4.107	4.4	47	0	4.586
EBOX:MYC:MYF:MYOD:TAL:USF	ZEB1	9.707	5.408	4.399	25	0	6.107
IKZF2	IKZF1	10	5.615	4.385	30	0	5.763
MEF2	HNF1A	4.568	0.257	4.384	12	0	3.534
ONECUT	FOXL1	10	5.639	4.361	36	0	4.924
STAT4	GFI1	6.972	2.626	4.345	5	0	4.301
CDX	TEF	7.507	3.191	4.316	23	0	3.807
EN1	NKX3-1	4.29	0	4.29	33	0	3.852
FOXD3	ZNF384	8.724	4.437	4.287	16	0	4.035
POU2F1	NKX2-5	7.266	2.983	4.283	47	0	4.151
FOXO1	BPTF	10	5.747	4.253	42	0	5.142
FOXO1	STAT5A	4.343	0.794	4.221	5	0	3.367
PDX1	CDC5L	4.292	0.087	4.205	27	0	5.169
HNF1A	FOXL1	4.901	1.252	4.204	30	0	4.34
PPARG	LEF1:TCF	7.266	3.068	4.197	9	0	5.496
NKX2-5	NKX3-1	6.01	1.899	4.111	34	0	5.368
MEF2A	OCT4	4.699	1.615	4.108	3	0	3.211
PDX1	HOXA4	5.087	0.986	4.1	9	0	4.633
ZEB1	ZNF238	10	5.913	4.087	26	0	7.519
ATF	NFE2	7.052	2.967	4.085	6	0	5.201
AIRE	HOXA3	4.066	0.55	4.066	2	0	2.526
HNF1	FOXC1	6.614	2.59	4.058	12	0	4.744
ZIC3	SPZ1	4.387	0.333	4.054	10	0	4.113
FOX	LHX3	5.587	1.539	4.048	13	0	3.782
RUNX1	RREB1	4.043	0	4.043	14	0	5.54
ATF	ESR	5.4	1.363	4.037	23	0	3.523
PBX1	NKX6-2	4.511	0.491	4.02	31	0	4.208
NKX2-2	LHX3	3.987	0	3.987	13	0	3.777
PBX1	ALX1	3.98	0.072	3.98	20	0	4.167
FOXJ2	GATA	4.329	1.121	3.977	4	0	4.337
FOXJ2	SOX5	7.395	3.438	3.957	34	0	5.451
CDX	OCT4	4.182	0.727	3.954	9	0	2.627
ELF1	IKZF2	6.92	2.974	3.947	7	0	5.828
OCT:POU2F	FOXI1	4.641	0.935	3.937	8	0	5.199
HNF4A	MTF1	3.912	0	3.912	5	0	4.53
TP53	EVI1	3.912	0.456	3.912	2	0	4.854
FOXJ2	HLF	4.096	0.189	3.908	3	0	2.706
ZIC2	SPZ1	3.901	0	3.901	7	0	3.577
STAT6	IRF	4.353	1.04	3.856	2	1	4.047
POU3F2	PRRX2	7.19	3.355	3.835	42	0	5.123
FOXD3	HNF1	7.556	3.726	3.83	18	0	3.927
FOXF1:FOXJ1	PBX1	4.411	0.591	3.82	19	0	4.144
ATF	NFE2L2	8.03	4.211	3.819	4	1	5.35
RREB1	ZIC2	5.871	2.083	3.788	34	0	3.705
TCF3	PAX4	3.778	0	3.778	1	0	3.423
FOXO3	ZBTB16	4.671	0.914	3.758	1	0	4.15
FOX	EVI1	3.739	0.654	3.739	6	0	2.965
GLI	SPZ1	3.72	0	3.72	1	0	3.508
FOXF1	HNF1	5.436	1.719	3.717	28	0	4.222
STAT1	NFKB	4.977	1.268	3.709	12	0	4.317
HNF4A	NR6A1	9.542	5.845	3.696	22	0	5.075
BHLHB	NKX2-5	3.677	0.223	3.677	31	0	4.158
STAT5A	IRF	6.209	2.887	3.676	35	0	4.125
NKX6-2	FOXP1	7.136	3.46	3.675	15	0	4.88
PAX4	NKX6-2	10	6.331	3.669	38	0	4.449
HNF4A	LEF1:TCF	8.062	4.79	3.652	5	0	5.32
EGR2	TBX5	3.636	0	3.636	7	0	5.156
PPARG	ZEB1	4.808	1.176	3.632	3	0	4.932
ATF:CREB	TEF	3.964	0.34	3.624	50	0	5.344
FOXO4	SOX2	5.55	1.947	3.603	7	0	4.454
SREBF1	ZIC2	6.218	2.626	3.591	39	0	4.753
NR2F1:HNF4A	NR6A1	4.299	0.724	3.575	19	0	5.811
LEF1	SOX:SRY	6.32	2.754	3.566	27	0	6.402
HNF4A	ITGAL	4.17	0.615	3.555	20	0	3.636
SOX5	OCT4	4.221	0.756	3.551	4	0	4.452
CDX	CUX1	3.544	0.444	3.544	21	0	3.271
FOXD3	POU2F1	6.6	3.057	3.543	26	0	4.223
FOXF1:FOXJ1	POU3F2	4.526	1.237	3.522	16	0	4.849
FOXQ1	LHX3	3.653	0.132	3.521	5	0	3.419
FOXF1:FOXJ1	NKX6-2	5.963	2.454	3.508	23	0	4.015
FOXF1	TBP	10	6.493	3.507	35	0	5.693
HOXA3	NFIL3	4.518	1.015	3.502	9	0	3.766
ONECUT	FOXC1	3.662	0.185	3.477	36	0	4.405
PRRX2	ALX1	10	6.529	3.471	41	0	6.111
FOXD3	PRRX2	3.445	0	3.445	2	0	3.398
FOXF2	ZBTB16	3.677	0.239	3.438	4	0	4.734
PDX1	TEF	4.335	0.9	3.436	5	0	4.058
FOX	PBX1	3.812	0.385	3.428	24	0	4.314
ONECUT	HMGA	3.435	0.008	3.427	16	0	4.105
HIC1	LMO2	4.4	1.004	3.396	7	0	4.495
EN1	PRRX2	8.686	5.293	3.393	18	0	4.362
HNF4A	ZIC1	3.416	0.026	3.389	12	0	3.166
CDX	EN1	3.369	0	3.369	6	0	2.341
HNF4A	HIC1	4.354	0.988	3.367	28	0	4.893
ELF1	NFATC	9.727	6.367	3.36	14	0	6.165
PAX8	POU1F1	3.571	0.476	3.356	8	0	3.543
STAT1	IKZF2	8.084	4.74	3.344	26	0	4.772
FOXF1	LHX3	5.051	1.727	3.324	9	0	2.88
FOXA	NANOG	10	6.678	3.322	17	0	4.315
SRY	ABCD4:VSX2	3.318	0	3.318	1	0	2.722
PPAR	ESRRA	10	6.685	3.315	12	0	5.49
FOXJ2	NKX3-1	4.778	1.497	3.281	35	0	4.362
FOXF1	POU6F1	6.624	3.355	3.269	21	0	5.561
STAT4	MEF2A	4.097	0.834	3.263	1	0	2.56
SREBF1	ZIC3	3.899	0.839	3.261	7	0	4.643
TCF12	REST	3.255	0	3.255	2	0	3.846
EGR1	KIF22:MAZ	4.557	1.354	3.203	3	0	5.026
RREB1	ZIC3	3.866	0.669	3.196	15	0	4.359
IRF8	SRY	3.186	0	3.186	15	0	4.278
MEF2	NKX6-2	6.038	2.853	3.185	13	0	4.414
FOXF2	FOXP1	3.49	0.305	3.184	21	0	6.987
FOX	NKX3-1	5.766	2.596	3.17	3	0	4.743
FOXF1	TEF	10	6.835	3.165	15	0	5.463
FOS:JUN:AP1	SMAD4	3.778	0.62	3.157	3	1	3.964
NR1	ESRRA	6.965	3.814	3.151	31	0	5.541
RXR:VDR:NR1I	ESRRA	3.151	0	3.151	2	0	4.435
FOXD3	POU1F1	4.156	1.008	3.148	10	0	3.651
FOXJ2	HOXA3	5.59	2.459	3.131	9	0	3.478
FOXP1	FOXL1	10	6.878	3.122	25	0	7.45
PAX4	ALX1	4.232	1.131	3.101	49	0	4.805
