# Supplementary material for: coTRaCTE predicts co-occurring transcription factors within cell-type specific enhancers
Source: PLoS Comput Biol. 2018 Aug 24;14(8):e1006372. doi: 10.1371/journal.pcbi.1006372 (PMC6126874; doi:10.1371/journal.pcbi.1006372)
Supplement: S3 File — Predicted co-occurring TF pairs in separate files for each cell type. The columns show the following: TF 1 name, TF 2 name, − log10(p-valueCTS), − log10(p-valueubiq), Ll score, frequency of the TF pair in other cell types, known PPI (1 = yes, 0 = no), motif similarity MOSTA. (ZIP) [file pcbi.1006372.s016.zip › File_M_brain_vascular.csv]

TF1	TF2	log_pvalue_CTS	log_pvalue_ubiq	L_score	frequency	PPI	motif_similarity
POU2F1	HNF1	10	3.141	10	57	0	3.721
POU2F1	PBX1	10	1.02	10	28	0	3.153
STAT5A	EVI1	10	1.992	10	30	0	3.039
FOXA	TEF	10	2.569	9.833	32	0	4.446
FOXO3	BPTF	10	0.229	9.771	54	0	5.205
FOXJ2	ONECUT	10	1.75	9.77	52	0	4.253
IRF1	SRY	10	0.264	9.736	28	0	3.874
POU2F1	ZBTB16	10	5.026	9.649	22	0	3.622
FOX	CEBP	10	3.046	9.617	3	0	3.842
NKX6-1	POU6F1	10	0.408	9.592	29	0	4.847
MEF2A	FOXL1	10	3.14	9.587	30	0	5.808
FOXJ2	POU3F2	10	4.603	9.534	20	0	4.407
CEBP	FOXA	10	2.416	9.516	17	0	4.583
POU3F2	MEF2A	10	3.113	9.438	3	0	4.356
FOXD3	POU2F1	9.406	1.655	9.406	26	0	4.223
FOXA	LHX3	10	3.515	9.405	14	0	3.253
HNF1A	FOXL1	10	0.94	9.405	30	0	4.34
FOXP1	NKX3-1	9.766	0.392	9.374	8	0	3.907
FOXP1	SOX2	9.917	0.728	9.188	42	0	4.972
EVI1	NKX6-2	10	1.636	9.181	13	0	3.946
FOXA	POU6F1	10	3.881	9.141	9	0	4.306
FOXJ2	CEBP	9.137	3.284	9.137	1	0	2.399
FOXJ2	HNF1	10	3.606	9.118	37	0	4.089
HNF1	NKX3-1	10	3.591	9.105	54	0	4.048
CDX	POU1F1	10	3.96	9.091	14	0	3.009
CUX1	POU1F1	9.897	2.329	9.047	26	0	3.417
ATF:CREB	TEF	10	1.078	8.922	50	0	5.344
HNF1	ALX1	10	3.22	8.918	38	0	4.421
FOXJ2	NKX3-1	10	3.15	8.893	35	0	4.362
SRY	CDX	9.626	1.828	8.889	3	0	3.051
FOXJ2	POU6F1	10	2.37	8.841	20	0	4.844
POU2F1	FOXA	9.082	2.611	8.821	18	0	4.411
HNF1A	ALX1	10	1.226	8.774	44	0	4.481
FOXO3	SOX2	8.799	0.032	8.768	22	0	4.277
PAX4	PBX1	9.456	0.7	8.756	5	0	3.474
POU3F2	HNF1A	10	2.769	8.755	29	0	4.789
FOXJ2	TEF	10	1.431	8.677	55	0	4.574
FOXA	ONECUT	10	4.639	8.634	45	1	4.694
FOXF1:FOXJ1	CEBP	10	1.447	8.553	8	0	5.675
NKX6-2	POU1F1	10	2.787	8.482	23	0	3.544
POU2F1	FOXQ1	10	3.343	8.47	8	0	3.573
ONECUT	POU6F1	10	1.534	8.466	22	0	4.268
FOXD3	POU6F1	10	1.598	8.402	31	0	4.944
TEF	NKX3-1	10	1.62	8.38	43	0	3.624
HNF1	ABCD4:VSX2	10	1.622	8.378	14	0	4.595
FOXO4	BPTF	10	3.127	8.365	54	0	5.44
FOXJ2	POU2F1	10	4.805	8.352	50	0	3.35
EN1	NKX3-1	8.654	0.316	8.338	33	0	3.852
FOXD3	HNF1A	8.67	1.454	8.337	13	0	3.929
FOXJ2	HNF1A	9.378	1.828	8.302	19	0	3.991
FOXD3	NKX6-1	10	1.724	8.276	25	0	4.125
FOX	POU2F1	9.716	1.489	8.26	14	0	3.74
CDX	TEF	8.725	3.457	8.239	23	0	3.807
HNF1	CUX1	10	3.299	8.239	30	0	4.349
ARID5B	BPTF	10	1.798	8.202	5	0	4.727
EVI1	NKX6-1	10	1.835	8.168	18	0	3.081
FOXJ2	POU1F1	8.725	1.548	8.164	18	0	3.39
POU1F1	NKX3-1	8.309	1.041	8.144	36	0	3.893
NKX6-2	ZBTB16	10	1.876	8.124	20	0	4.966
CDC5L	ZBTB16	9.859	1.75	8.11	22	0	5.013
MEF2A	PBX1	10	2.952	8.105	6	0	3.911
FOXJ2	EVI1	8.749	2.193	8.09	7	0	3.612
POU3F2	FOXQ1	10	2.733	8.061	6	0	4.347
HNF1	ZBTB16	10	2.246	8.029	45	0	4.506
FOXJ2	CUX1	8.635	1.34	8.017	13	0	3.942
TEF	LHX3	10	1.983	8.017	8	0	4.191
CEBP	FOXI1	8.926	1.048	8.01	5	0	4.923
FOXJ2	LHX3	10	2.35	7.986	16	0	3.239
ONECUT	HMGA	8.057	0.149	7.98	16	0	4.105
ONECUT	FOXI1	10	2.032	7.968	46	0	4.102
FOX	HNF1	10	4.262	7.949	44	0	4.035
FOX	PAX2	10	2.051	7.949	25	0	4.496
POU2F1	CUX1	7.908	2.212	7.908	31	0	3.539
SRY	FOXD1	10	2.112	7.888	20	0	5.493
ONECUT	NKX6-1	8.687	0.801	7.885	26	0	5.044
POU3F2	ONECUT	10	2.148	7.852	53	0	4.194
TBP	FOXQ1	9.522	1.917	7.831	53	0	4.908
GATA	POU6F1	9.476	1.674	7.802	2	0	4.292
POU3F2	NKX3-1	10	2.992	7.782	29	0	4.037
FOXL1	LHX3	10	2.225	7.775	15	0	2.779
SRY	EVI1	9.436	2.315	7.762	4	0	2.703
MEF2A	NKX6-1	10	4.917	7.76	5	0	4.773
FOXD3	ZNF384	9.837	2.148	7.689	16	0	4.035
ONECUT	POU1F1	8.221	1.856	7.685	32	0	4.106
PAX2	FOXI1	9.489	1.833	7.656	24	0	5.053
NKX6-2	PDX1	10	2.346	7.654	31	0	5.504
FOXO4	PAX2	10	2.368	7.632	15	0	4.405
EVI1	CDC5L	8.988	3.338	7.623	9	0	4.255
FOXF1	POU6F1	10	2.39	7.61	21	0	5.561
FOXJ2	ZBTB16	10	3.883	7.595	5	0	4.417
FOXF2	POU3F2	9.239	1.657	7.581	4	0	5.157
FOXF1:FOXJ1	NKX6-2	10	2.427	7.573	23	0	4.015
FOXF1:FOXJ1	AIRE	8.118	0.664	7.454	8	0	3.323
FOXO4	SOX2	9.167	1.725	7.442	7	0	4.454
MYC:MAX	RUNX1	7.433	1.578	7.433	12	0	2.552
FOX	HNF1A	7.419	0.342	7.419	20	0	4.056
HNF1	FOXA	10	4.532	7.406	50	0	3.778
HNF1A	TEF	8.193	0.806	7.387	18	0	3.627
SREBF1	ZIC2	10	2.616	7.384	39	0	4.753
FOXF1:FOXJ1	CDX	10	2.653	7.347	31	0	3.855
SREBF	ZIC2	10	2.655	7.345	23	0	4.514
FOXA	AIRE	8.342	2.28	7.313	12	0	4.189
POU2F1	CDX	10	4.339	7.313	30	0	2.822
ONECUT	FOXP1	7.912	0.608	7.304	26	0	5.042
DBP	FOXD1	7.919	0.621	7.298	1	0	1.846
FOXF1:FOXJ1	NKX6-1	8.476	1.184	7.292	16	0	4.592
POU3F2	FOXL1	10	3.772	7.289	28	0	4.635
FOXF1	CDX	9.256	3.47	7.279	25	0	4.174
NKX3-1	ALX1	10	2.724	7.276	16	0	3.636
ALX1	POU6F1	10	2.732	7.268	35	0	4.788
FOXF1:FOXJ1	HNF1	9.017	2.543	7.255	24	0	4.164
PBX1	FOXP1	7.619	0.366	7.253	20	0	5.065
FOXD3	CDX	10	2.757	7.243	40	0	3.629
HNF4A	MYF:MYOD:TCF	7.792	0.56	7.233	12	0	3.302
MEF2A	ONECUT	8.361	1.475	7.172	7	0	3.491
TBP	FOXP1	8.398	1.24	7.157	22	0	5.321
TEF	POU6F1	10	2.857	7.143	30	0	4.615
POU3F2	MEF2	8.588	2.086	7.142	7	0	4.043
HNF1A	NKX3-1	7.375	1.931	7.134	14	0	3.444
HNF4A	HIC1	7.173	0.958	7.105	28	0	4.893
FOXJ2	TBP	10	2.91	7.09	41	0	4.181
TBP	ONECUT	8.513	1.735	7.042	15	0	3.563
POU1F1	LHX3	8.776	3.636	7.017	27	0	4.075
FOXJ2	CDX	10	3.064	6.978	49	0	3.677
CDX	HMGA	8.3	1.327	6.973	20	0	2.927
HSF1	ZNF238	8.156	1.204	6.952	30	0	5.492
CUX1	LHX3	10	3.087	6.913	52	0	4.98
CDX	NKX6-2	10	3.124	6.876	53	0	4.093
OCT:POU2F	TEF	9.035	2.16	6.874	18	0	4.358
HMGA	NKX6-1	7.784	0.928	6.856	42	0	4.338
CUX1	NKX6-2	10	3.154	6.846	20	0	3.95
ARID5B	FOXP1	8.289	1.453	6.836	2	0	6.585
POU2F1	TBP	10	3.168	6.832	53	1	3.763
FOXJ2	PBX1	9.352	2.532	6.82	21	0	3.6
POU3F2	FOXA	7.756	2.437	6.814	4	0	3.957
PDX1	ALX1	10	3.187	6.813	36	0	5.262
ONECUT	NKX6-2	10	3.214	6.786	54	0	2.615
HNF1A	FOXA	6.773	0.963	6.773	40	0	3.651
HNF1A	PDX1	8.403	1.818	6.768	19	0	4.54
FOXO1	BPTF	10	3.243	6.757	42	0	5.142
FOX	DBP	8.902	2.185	6.717	6	0	4.517
FOXF1	HNF1	7.509	0.967	6.707	28	0	4.222
MEF2	NKX6-1	10	3.327	6.673	4	0	4.443
FOXP1	POU6F1	7.547	0.878	6.669	9	0	6.085
PBX1	ALX1	7.007	0.353	6.654	20	0	4.167
POU6F1	ZBTB16	8.458	1.82	6.638	7	0	4.802
POU3F2	PAX4	9.052	3.113	6.626	12	0	4.33
POU3F2	CUX1	7.375	1.657	6.602	34	0	4.213
PAX2	FOXP1	10	3.419	6.581	2	0	3.812
NKX2-2	LHX3	7.039	0.474	6.565	13	0	3.777
FOXF1	HNF1A	6.537	0	6.537	30	0	3.971
GATA	TBP	10	3.463	6.537	11	0	4.71
FOX	LHX3	8.302	1.767	6.536	13	0	3.782
FOXO4	AIRE	6.812	1.312	6.495	7	0	3.623
FOX	ONECUT	10	3.508	6.492	52	0	5.824
FOXP1	NKX6-1	10	3.515	6.485	19	0	4.669
NR6A1	NR5A1	10	3.517	6.483	44	0	6.48
RORA	NR5A1	10	3.517	6.483	46	0	5.578
FOXD3	LHX3	8.241	1.796	6.445	24	0	4.018
RORA	NR6A1	10	3.569	6.431	27	0	6.767
CUX1	FOXL1	7.298	0.89	6.407	10	0	3.807
FOXO4	SOX5	8.985	2.58	6.405	21	0	5.74
PRRX2	NKX3-1	10	3.595	6.405	51	0	4.976
FOXD3	EVI1	8.959	2.563	6.397	16	0	3.852
PBX1	NKX6-2	8.857	2.462	6.396	31	0	4.208
FOXJ2	PAX2	10	3.606	6.394	19	0	4.991
POU3F2	NKX6-1	10	4.767	6.375	24	0	4.918
FOXD3	HNF1	10	4.693	6.374	18	0	3.927
STAT5A	IRF	10	3.928	6.359	35	0	4.125
POU3F2	NKX2-5	9.919	3.954	6.355	41	0	4.511
POU1F1	ZBTB16	8.561	2.713	6.33	2	0	3.144
FOXD3	ZBTB16	6.708	0.379	6.329	18	0	3.43
EBOX:MYC:MYF:MYOD:TAL:USF	ZEB1	10	3.692	6.308	25	0	6.107
PBX1	FOXL1	8.926	2.621	6.306	19	0	4.713
ESR	NR5A1	10	3.696	6.304	18	0	4.626
HNF1A	NKX6-1	8.427	2.131	6.296	29	0	4.221
POU2F1	FOXP1	10	3.71	6.29	45	0	5.268
FOXA	ZNF384	6.948	0.681	6.267	6	0	3.908
CUX1	ALX1	7.959	1.735	6.224	30	0	4.491
FOXJ2	SOX5	10	4.096	6.195	34	0	5.451
STAT5A	SRY	6.19	1.117	6.19	7	0	2.621
PBX1	TEF	6.184	0	6.184	6	0	3.302
FOX	POU3F2	8.108	1.93	6.178	5	0	3.784
HNF1	TEF	6.676	0.705	6.173	21	0	2.972
PRRX2	NFIL3	6.892	0.726	6.166	2	0	3.845
FOXL1	POU6F1	10	3.835	6.165	28	0	5.461
STAT6	ZNF384	7.272	1.118	6.154	7	0	4.888
CUX1	NKX6-1	9.186	3.058	6.129	12	0	4.038
RUNX1	TBX5	7.904	1.79	6.115	10	0	4.523
MEF2	FOXP1	8.061	1.949	6.112	18	0	5.986
HNF1	CDC5L	9.917	3.811	6.106	5	0	3.358
HNF1A	TBP	8.685	2.583	6.102	41	0	3.262
FOXI1	NKX3-1	7.299	1.234	6.064	14	0	4.14
FOXO1	SOX2	10	3.993	6.007	37	0	4.209
ONECUT	LHX3	10	4.014	5.986	44	0	5.213
NKX6-2	FOXP1	9.454	3.469	5.985	15	0	4.88
POU2F1	FOXL1	10	4.023	5.977	43	0	3.703
FOXI1	TEF	9.426	3.469	5.957	49	0	5.188
FOXF1:FOXJ1	POU6F1	7.465	1.516	5.949	14	0	5.308
ONECUT	FOXC1	6.001	0.061	5.941	36	0	4.405
POU2F1	FOXC1	6.456	1.28	5.908	19	0	4.651
HNF4A	TFAP2A	6.264	0.358	5.906	25	0	3.416
POU3F2	TBP	10	4.12	5.88	45	1	4.409
FOXF1:FOXJ1	HNF1A	5.878	0.613	5.878	5	0	4.074
FOXF1	PAX2	10	4.133	5.867	29	0	5.354
POU3F2	PDX1	9.676	3.811	5.865	13	0	4.531
MEF2A	FOXP1	7.462	1.601	5.86	18	0	5.42
HNF1	FOXQ1	8.864	3.03	5.834	18	0	4.677
PAX4	STAT6	9.132	3.318	5.814	12	0	3.291
HNF1	FOXI1	7.154	1.351	5.803	16	0	4.008
SOX3	CDX	6.452	0.85	5.79	3	0	3.461
FOXF1	FOXP1	10	4.219	5.781	25	0	7.624
FOXF1:FOXJ1	BPTF	7.5	1.725	5.775	11	0	4.734
HNF1A	FOXQ1	6.099	0.593	5.764	7	0	4.226
POU2F1	HSF1	7.184	1.426	5.757	20	0	4.934
SREBF1	ZEB1	10	4.262	5.738	33	0	5.898
FOXQ1	NKX3-1	6.003	0.274	5.729	3	0	3.397
ALX1	LHX3	10	4.287	5.713	59	0	5.901
FOXF1	LHX3	7.318	1.615	5.703	9	0	2.88
FOX	PBX1	6.963	1.275	5.687	24	0	4.314
POU1F1	FOXP1	5.954	0.289	5.665	6	0	3.735
FOXO3	FOXP1	10	4.34	5.66	27	0	6.157
SOX5	CDX	6.751	1.179	5.649	3	0	3.572
NKX6-2	NKX6-1	10	4.368	5.632	51	0	5.729
PPARA:RXRA	ESR	6.384	0.76	5.624	4	1	5.064
FOXQ1	TEF	10	4.38	5.62	42	0	5.159
IRF	EVI1	10	4.76	5.613	18	0	3.542
FOXP1	FOXL1	10	4.389	5.611	25	0	7.45
TAL1:TCF3	YY1	6.002	0.401	5.602	36	0	5.744
SOX5	ONECUT	7.746	2.148	5.598	7	0	3.811
STAT3	NFKB1	7.075	1.484	5.591	41	1	4.73
MEF2	TEF	8.614	3.044	5.57	18	0	4.75
HNF1A	POU6F1	10	4.444	5.556	25	0	3.945
HOXA3	NKX3-1	6.155	0.613	5.541	3	0	2.811
AIRE	FOXP1	10	4.483	5.517	13	0	6.671
HNF4A	MYOG	5.771	0.265	5.506	9	0	3.329
TAL1:TCF4	GATA1	5.739	0.394	5.503	4	0	4.666
AIRE	FOXL1	7.886	2.404	5.483	6	0	4.673
SREBF1	TBX5	9.841	4.368	5.473	18	0	4.787
TFAP4	TFCP2	6.372	1.073	5.465	3	0	3.609
POU2F1	NKX3-1	10	4.536	5.464	43	0	3.255
FOXF1:FOXJ1	SOX5	7.093	1.63	5.463	10	0	5.383
IRF	FOXP1	5.92	0.883	5.463	32	0	4.874
FOXF1	PBX1	6.136	0.713	5.422	6	0	4.479
MYOD1	TGIF1	7.03	1.612	5.418	19	0	5.353
FOXD3	FOXD1	10	4.6	5.4	15	0	6.364
HNF4A	TFAP2C	5.708	0.321	5.387	29	0	3.697
FOXF1	NKX6-2	9.045	3.673	5.372	20	0	4.821
HNF1	EVI1	10	4.94	5.318	14	0	2.997
FOXO3	NANOG	10	4.687	5.313	25	0	5.604
SOX5	CUX1	5.591	0.294	5.308	12	0	4.143
FOX	NKX6-2	10	4.704	5.296	47	0	4.586
SOX5	PBX1	6.043	0.754	5.29	46	0	4.814
PAX4	ALX1	8.644	3.355	5.289	49	0	4.805
FOXF1:FOXJ1	TEF	8.243	2.959	5.284	29	0	4.9
PAX4	NANOG	10	4.717	5.283	15	0	2.407
FOXF1	ONECUT	6.383	1.117	5.266	24	0	3.974
ABCD4:VSX2	NKX6-2	10	4.754	5.246	46	0	5.947
NKX6-2	NKX2-2	5.243	0	5.243	2	0	2.248
CDX	FOXL1	10	4.758	5.242	32	0	4.661
MYB	TGIF1	7.788	2.558	5.231	4	0	3.917
IRF1	NANOG	5.928	0.711	5.218	13	0	4.613
CDC5L	POU6F1	6.538	1.323	5.215	6	0	3.909
ONECUT	TEF	5.193	0	5.193	12	0	2.731
ARID5B	AIRE	5.191	0	5.191	1	0	4.544
FOXF1:FOXJ1	ONECUT	7.373	2.187	5.187	18	0	4.235
MZF1	KLF12	10	4.826	5.174	25	0	3.618
EGR2	GLI	6.906	1.745	5.161	30	0	5.948
ABCD4:VSX2	NKX3-1	6.097	0.942	5.155	3	0	3.69
FOXD3	NKX3-1	5.709	0.562	5.147	18	0	3.082
ARID5B	SRY	5.138	0	5.138	1	0	2.153
HNF4A	LMO2	5.607	0.47	5.138	18	0	3.153
NKX2-5	NKX3-1	7.886	2.75	5.136	34	0	5.368
PAX4	ONECUT	5.668	0.56	5.109	3	0	3.319
FOXJ2	CDC5L	7.137	2.032	5.105	10	0	3.778
FOXF1:FOXJ1	PBX1	7.234	2.137	5.097	19	0	4.144
TAL1	GATA1	5.087	0	5.087	4	0	4.038
FOXQ1	LHX3	5.275	0.206	5.069	5	0	3.419
FOXP1	ALX1	5.544	0.492	5.052	4	0	6.666
FOXO4	CDX	5.671	0.656	5.015	1	0	3.136
FOXD3	SOX5	10	4.99	5.01	1	0	5.854
FOXQ1	CDC5L	6.453	1.446	5.007	3	0	3.725
PAX2	NKX3-1	5.564	0.558	5.006	1	0	2.298
