# Supplementary material for: coTRaCTE predicts co-occurring transcription factors within cell-type specific enhancers
Source: PLoS Comput Biol. 2018 Aug 24;14(8):e1006372. doi: 10.1371/journal.pcbi.1006372 (PMC6126874; doi:10.1371/journal.pcbi.1006372)
Supplement: S3 File — Predicted co-occurring TF pairs in separate files for each cell type. The columns show the following: TF 1 name, TF 2 name, − log10(p-valueCTS), − log10(p-valueubiq), Ll score, frequency of the TF pair in other cell types, known PPI (1 = yes, 0 = no), motif similarity MOSTA. (ZIP) [file pcbi.1006372.s016.zip › File_N_bronchial_epithelial.csv]

TF1	TF2	log_pvalue_CTS	log_pvalue_ubiq	L_score	frequency	PPI	motif_similarity
FOXF1	HNF1A	10	0.243	9.983	30	0	3.971
GATA1	EVI1	10	5.697	9.955	19	0	5.727
POU3F2	PRRX2	10	5.047	9.703	42	0	5.123
NFIL3	LHX3	10	0.422	9.578	25	0	3.829
POU2F1	HNF1	10	3.088	9.548	57	0	3.721
SREBF1	ZEB1	10	0.493	9.507	33	0	5.898
POU2F1	HNF1A	10	5.193	9.386	21	0	3.88
ATF:CREB	TEF	10	0.708	9.292	50	0	5.344
HNF1A	FOXA	10	1.282	9.279	40	0	3.651
HNF1A	FOXC1	10	1.176	9.228	10	0	5.354
SRY	PBX1	10	1.083	9.137	27	0	4.574
HNF4A	KLF4	10	0.911	9.089	6	0	2.392
POU1F1	NKX3-1	9.048	0.888	9.048	36	0	3.893
HNF1A	NKX3-1	9.513	2.649	8.991	14	0	3.444
SOX5	PBX1	10	1.012	8.988	46	0	4.814
ZIC2	PATZ1	9.325	0.399	8.927	2	0	4.67
EN1	NKX3-1	9.268	0.375	8.894	33	0	3.852
FOXA	EN1	8.98	0.09	8.89	5	0	3.916
HNF1	ALX1	10	3.187	8.878	38	0	4.421
FOXD3	POU6F1	10	1.166	8.834	31	0	4.944
FOXO1	HNF1	9.153	3.661	8.83	10	0	4.015
FOXF1	HNF1	10	2.162	8.784	28	0	4.222
TCF3	TBX5	9.434	2.877	8.747	19	0	5.731
FOXF1:FOXJ1	CEBP	10	2.741	8.68	8	0	5.675
HNF1A	FOXI1	9.267	0.654	8.613	14	0	4.156
MEF2A	POU1F1	9.385	2.32	8.541	6	0	3.522
VDR	SP1	10	1.563	8.437	6	0	3.562
HNF1	FOXA	10	4.509	8.358	50	0	3.778
TEF	NKX3-1	10	1.659	8.341	43	0	3.624
ATF:CREB	CEBP	8.328	1.839	8.328	18	1	4.997
VDR	PATZ1	10	1.701	8.299	9	0	3.991
HMGA	NKX6-1	10	1.702	8.298	42	0	4.338
FOXJ2	ONECUT	10	2.456	8.257	52	0	4.253
HNF1	TEF	10	1.801	8.199	21	0	2.972
EVI1	NKX6-2	9.877	3.471	8.167	13	0	3.946
OCT:POU2F	POU1F1	9.498	1.876	8.114	24	0	4.933
ZEB1	TBX5	10	3.727	8.105	17	0	6.078
FOXJ2	HNF1A	10	2.295	8.08	19	0	3.991
ONECUT	NKX6-2	10	2.026	7.974	54	0	2.615
POU3F2	HNF1A	10	2.582	7.941	29	0	4.789
FOX	HNF1A	8.896	0.967	7.928	20	0	4.056
CEBPB	NFIL3	10	4.593	7.912	31	0	5.986
HNF1	NKX3-1	10	4.691	7.902	54	0	4.048
NFIL3	TEF	10	2.113	7.887	21	0	5.688
HNF1A	ALX1	10	2.126	7.874	44	0	4.481
GATA3	EVI1	10	2.377	7.85	25	0	5.265
FOXF1:FOXJ1	DBP	9.775	1.926	7.849	15	0	4.939
HNF1A	PDX1	10	2.151	7.849	19	0	4.54
PDX1	PRRX2	10	2.152	7.848	34	0	4.447
EN1	FOXI1	8.236	0.426	7.81	1	0	4.547
FOXJ2	TEF	9.275	5.031	7.802	55	0	4.574
POU3F2	PAX8	9.415	2.778	7.797	5	0	3.685
FOXD3	HNF1A	10	2.318	7.791	13	0	3.929
POU1F1	ALX1	9.984	2.261	7.722	11	0	3.78
PBX1	LHX3	10	2.295	7.705	55	0	4.612
OCT:POU2F	HLF	7.634	0	7.634	7	0	3.905
HNF1A	TEF	8.608	1.041	7.632	18	0	3.627
POU1F1	LHX3	10	2.419	7.581	27	0	4.075
FOXF1:FOXJ1	NKX3-1	10	2.497	7.503	8	0	4.273
FOXF2	CDC5L	7.449	0.032	7.418	4	0	4.563
FOX	HNF1	10	3.469	7.369	44	0	4.035
USF	ZEB1	7.345	0	7.345	11	0	5.051
CUX1	LHX3	10	2.692	7.308	52	0	4.98
SOX5	NANOG	10	2.708	7.292	19	0	5.777
POU3F2	CUX1	9.063	2.075	7.185	34	0	4.213
POU3F2	ONECUT	10	2.886	7.114	53	0	4.194
FOXJ2	LHX3	8.64	2.799	7.101	16	0	3.239
HNF1	PDX1	9.067	4.38	7.09	5	0	4.483
CDX	NKX6-2	10	5.661	7.062	53	0	4.093
IRF7	HMGA	8.357	2.081	7.042	11	0	4.742
NKX6-2	EN1	9.788	2.807	6.981	22	0	3.833
POU2F1	FOXA	10	5.225	6.943	18	0	4.411
FOXI1	NKX3-1	10	3.078	6.922	14	0	4.14
SREBF1	ZIC2	10	3.084	6.916	39	0	4.753
CEBP	FOXA	9.222	3.764	6.874	17	0	4.583
EGR	RREB1	10	4.948	6.868	6	0	4.393
FOXJ2	POU6F1	10	4.754	6.847	20	0	4.844
HNF1	FOXC1	10	3.201	6.799	12	0	4.744
CUX1	ALX1	7.836	2.031	6.797	30	0	4.491
ONECUT	FOXI1	8.783	1.991	6.792	46	0	4.102
VDR	ZNF148	6.844	0.751	6.782	5	0	4.455
POU2F1	HOXA4	10	3.226	6.774	57	0	3.804
NKX6-2	NKX2-5	10	3.245	6.755	56	0	4.77
POU3F2	NFIL3	7.116	2.813	6.754	4	0	4.493
PDX1	ALX1	10	3.271	6.729	36	0	5.262
FOXJ2	POU2F1	10	4.198	6.7	50	0	3.35
FOX	TEF	10	3.303	6.697	14	0	3.889
FOXJ2	NKX3-1	10	4.252	6.669	35	0	4.362
NR6A1	NR5A1	10	3.34	6.66	44	0	6.48
EBOX:MYC:MYF:MYOD:TAL:USF	ZEB1	7.765	1.13	6.635	25	0	6.107
POU2F1	FOXC1	8.181	2.156	6.632	19	0	4.651
LEF1:TCF	SOX:SRY	7.866	1.237	6.628	28	0	6.318
HNF4A	HIC1	6.795	0.653	6.586	28	0	4.893
PRRX2	NKX3-1	9.879	3.312	6.568	51	0	4.976
FOXA	LHX3	8.538	4.204	6.499	14	0	3.253
POU3F2	NKX3-1	10	3.825	6.499	29	0	4.037
POU3F2	PBX1	10	3.526	6.474	47	0	3.869
FOXF1:FOXJ1	POU2F1	8.61	2.156	6.454	30	0	4.342
FOXF1	MEF2A	7.592	2.7	6.438	4	0	5.464
PBX1	NKX6-2	8.105	1.679	6.426	31	0	4.208
FOXD3	POU2F1	10	3.585	6.415	26	0	4.223
FOXD3	LHX3	10	3.591	6.409	24	0	4.018
HNF1A	FOXL1	8.89	2.485	6.404	30	0	4.34
ALX1	POU6F1	9.159	2.775	6.385	35	0	4.788
CDX	LHX3	8.454	2.697	6.37	34	0	3.695
CEBP	TEF	10	3.632	6.368	19	0	3.937
TBX5	T:BRACH	7.646	1.289	6.357	26	0	7.408
RREB1	ZIC2	7.903	1.57	6.333	34	0	3.705
FOXJ2	POU1F1	9.911	3.589	6.322	18	0	3.39
PBX1	CDX	6.519	1.811	6.249	26	0	3.716
FOXF1:FOXJ1	HNF1A	6.892	1.699	6.194	5	0	4.074
MYF:MYOD:TCF	SREBF1	6.24	0.108	6.194	10	0	5.437
CEBP	DBP	9.021	2.849	6.172	1	1	4.228
HNF1	NKX2-2	6.92	2.585	6.165	3	0	3.491
MYF:MYOD:TCF	TBX5	10	3.85	6.15	3	0	5.178
PAX4	EGR	10	5.382	6.147	5	0	4.095
POU3F2	PDX1	10	3.862	6.138	13	0	4.531
POU2F1	FOXI1	10	3.894	6.106	35	0	4.621
CEBP	EN1	10	3.897	6.103	25	0	2.964
SREBF	ZIC2	10	3.899	6.101	23	0	4.514
CDX	NKX3-1	9.605	4.563	6.071	17	0	3.834
TBP	POU1F1	10	5.457	6.065	37	0	3.904
PBX1	POU1F1	10	3.937	6.063	48	0	4.306
FOX	POU2F1	10	3.94	6.06	14	0	3.74
TEF	FOXC1	6.848	0.821	6.026	31	0	4.858
CDX	CUX1	7.082	1.092	5.99	21	0	3.271
RORA	SRF	6.752	2.259	5.98	2	0	5.84
VDR	PAX4	10	4.029	5.971	2	0	3.711
FOXF1	POU2F1	8.359	3.139	5.958	15	0	3.672
FOX	NKX3-1	7.997	2.04	5.957	3	0	4.743
HIC1	KIF22:MAZ	6.578	0.664	5.915	9	0	3.256
FOX	DBP	9.961	4.051	5.91	6	0	4.517
POU2F1	HLF	7.631	3.344	5.889	27	0	4.022
HLF	TEF	10	4.135	5.865	9	0	4.824
ONECUT	FOXC1	6.275	0.411	5.864	36	0	4.405
NFIL3	ALX1	5.843	0	5.843	11	0	3.869
FOXD3	NKX3-1	6.848	1.035	5.813	18	0	3.082
FOXD3	ONECUT	10	4.297	5.703	36	0	5.15
FOXO3	BPTF	10	4.299	5.701	54	0	5.205
NKX6-2	NFIL3	6.017	0.321	5.697	9	0	3.813
BHLHB	IRF1	6.622	0.929	5.693	31	0	5.279
STAT5A	CDX	6.468	1.103	5.693	1	0	2.421
SOX5	CUX1	5.827	0.66	5.686	12	0	4.143
TFAP2	SPZ1	6.817	2.113	5.682	1	0	4.387
FOXF1	POU6F1	10	4.323	5.677	21	0	5.561
NKX2-5	POU6F1	10	4.334	5.666	37	0	4.831
PAX5	TFAP2C	7.696	2.032	5.664	2	0	3.233
OCT:POU2F	ZBTB16	6.819	1.16	5.659	3	0	3.494
POU3F2	PAX6	8.079	2.429	5.649	7	0	4.62
SOX5	FOXL1	10	4.362	5.638	3	0	4.985
HNF4A	TCF3	5.643	0.015	5.627	18	0	3.32
FOXF1	PAX2	10	4.429	5.571	29	0	5.354
SRY	HNF1	6.856	2.288	5.568	15	0	3.375
FOXJ2	POU3F1	6.984	1.434	5.549	1	0	2.819
PAX4	ZNF148	10	4.535	5.465	9	0	5.111
SOX5	EN1	5.449	0	5.449	7	0	3.661
FOXF1:FOXJ1	POU6F1	9.212	3.769	5.443	14	0	5.308
NKX2-5	EN1	6.795	1.364	5.431	10	0	3.478
NKX3-1	OCT4	6.055	1.547	5.411	5	0	2.638
EVI1	TEF	5.401	1.099	5.401	10	0	4.059
PAX8	PBX1	6.043	0.647	5.396	3	0	3.351
TEF	NKX6-1	7.686	2.294	5.392	8	0	3.684
HOXA9:MEIS1	T:BRACH	5.368	0.02	5.348	1	0	6.131
FOXF1	ONECUT	7.452	2.109	5.343	24	0	3.974
NKX6-2	HOXA4	10	4.661	5.339	48	0	4.466
ONECUT	HMGA	6.24	0.934	5.306	16	0	4.105
ALX1	LHX3	10	4.696	5.304	59	0	5.901
ELF:ELK:ETS:FLI1:GABP	MAF	10	4.699	5.301	19	1	5.951
SOX5	TEF	5.295	0	5.295	8	0	3.962
CDX	HLF	5.358	0.557	5.292	1	0	3.511
EN1	NFIL3	6.169	0.896	5.273	37	0	3.973
NKX2-5	TEF	7.531	2.258	5.273	4	0	3.579
FOXA	NKX3-1	8.857	3.94	5.247	27	0	3.768
POU3F2	HOXA4	6.08	0.836	5.244	9	0	4.142
VDR	GTF2I	10	4.77	5.23	4	0	4.112
HNF1A	ONECUT	7.787	2.562	5.225	14	0	4.51
HNF4A	PATZ1	5.212	0	5.212	6	0	3.532
TBP	FOXQ1	10	4.798	5.202	53	0	4.908
ATF:CREB	POU3F2	6.753	1.57	5.184	3	0	5.514
HNF1	ZBTB16	9.633	4.455	5.178	45	0	4.506
GATA1	MZF1	5.167	0	5.167	7	0	3.504
FOXD3	PBX1	7.825	2.668	5.157	25	0	4.378
FOX	ONECUT	10	4.849	5.151	52	0	5.824
SREBF	RREB1	10	4.852	5.148	3	0	4.736
FOXF1:FOXJ1	TBP	8.504	4.242	5.134	19	0	4.412
FOXJ2	MEF2	8.347	3.236	5.111	2	0	4.187
HNF1	CUX1	7.815	2.717	5.098	30	0	4.349
FOXQ1	EN1	5.745	0.647	5.097	1	0	2.295
FOXF1:FOXJ1	NKX6-2	8.844	3.752	5.092	23	0	4.015
FOXI1	LHX3	6.488	1.407	5.08	6	0	2.833
TBP	HMGA	6.86	1.782	5.078	4	0	3.741
PBX1	FOXI1	8.02	2.962	5.059	3	0	4.299
SREBF1	PATZ1	7.079	2.239	4.998	15	0	3.468
EN1	NKX2-2	8.334	3.337	4.997	2	0	3.938
FOXJ2	CUX1	5.529	1.366	4.982	13	0	3.942
FOXD3	POU1F1	7.51	2.528	4.981	10	0	3.651
HNF1	POU1F1	10	5.024	4.976	26	0	3.66
PAX8	POU1F1	6.859	1.892	4.966	8	0	3.543
SP1	MZF1	6.756	1.793	4.962	8	0	4.656
STAT5A	IRF1	6.753	2.027	4.947	5	0	3.834
FOXP1	SOX2	8.152	3.219	4.933	42	0	4.972
CDX	HMGA	7.93	3.004	4.927	20	0	2.927
HNF1A	PBX1	7.502	2.962	4.916	30	0	4.215
NR3C1	HSF1	6.437	1.529	4.908	7	0	4.968
PPARA:RXRA	KIF22:MAZ	4.964	0.059	4.905	6	0	3.654
ZIC3	PATZ1	5.274	0.377	4.897	4	0	5.091
NKX6-2	POU1F1	8.218	3.336	4.882	23	0	3.544
SRY	TEF	8.608	3.731	4.878	2	0	3.846
NFIL3	POU6F1	5.016	0.174	4.841	15	0	3.426
ATF:CREB	POU2F1	4.799	0	4.799	16	0	3.367
ETV4	MAF	10	5.208	4.792	11	0	5.879
BHLHB	NKX2-5	4.79	0	4.79	31	0	4.158
TBX5	TGIF1	5.745	1.6	4.787	12	0	5.199
NR2F	ESRRA	10	5.217	4.783	33	0	5.786
IRF1	SRY	6.795	2.03	4.765	28	0	3.874
TBP	GZF1	7.493	2.732	4.761	31	0	4.575
FOXJ2	OCT:POU2F	4.759	0.365	4.759	4	0	4.708
HNF1A	TBP	10	5.26	4.74	41	0	3.262
FOXD3	TEF	10	5.286	4.714	8	0	4.704
EGR	MZF1	6.513	1.811	4.703	11	0	4.217
PAX2	NFE2L1	7.526	2.824	4.702	26	0	4.316
ONECUT	POU1F1	6.359	1.659	4.7	32	0	4.106
POU2F1	PAX4	10	5.891	4.683	51	0	3.969
NKX6-1	POU6F1	4.902	0.245	4.657	29	0	4.847
PAX2	ZEB1	6.179	1.529	4.649	11	0	5.157
FOXF1:FOXJ1	HNF1	7.514	3.4	4.647	24	0	4.164
OCT:POU2F	FOXL1	5.525	1.233	4.64	3	0	4.101
FOXM1	ONECUT	7.54	2.911	4.629	12	0	4.835
PAX6	POU1F1	5.294	1.056	4.606	17	0	4.124
FOXF1:FOXJ1	ONECUT	8.729	4.133	4.597	18	0	4.235
MZF1	ZNF148	6.021	1.45	4.571	12	0	4.486
FOXJ2	SOX2	8.435	3.877	4.558	11	0	4.621
PPAR	ESRRA	10	5.458	4.542	12	0	5.49
E2F1	HMGA	4.687	0.146	4.541	6	0	4.749
FOX	CDX	10	5.48	4.52	17	0	3.513
RREB1	SPZ1	9.731	5.212	4.519	8	0	3.747
CUX1	NKX6-1	7.356	2.851	4.505	12	0	4.038
HIC1	PATZ1	4.502	0	4.502	4	0	3.973
HNF1A	POU6F1	10	5.503	4.497	25	0	3.945
EN1	ALX1	7.21	2.732	4.478	30	0	3.72
PBX1	FOXL1	5.304	0.853	4.45	19	0	4.713
SOX5	NKX6-1	4.446	0	4.446	6	0	4.337
PBX1	ALX1	4.531	0.216	4.419	20	0	4.167
KIF22:MAZ	SPZ1	10	5.587	4.413	3	0	4.346
NKX6-2	MSX1	4.402	0	4.402	2	0	3.762
POU1F1	CDC5L	7.409	3.007	4.402	2	0	4.102
POU3F1	EN1	5.884	1.488	4.396	1	0	3.214
ONECUT	FOXQ1	7.234	2.845	4.389	3	0	4.401
FOXF1:FOXJ1	EN1	4.381	0	4.381	3	0	4.044
ATF:CREB	HOXA3	4.966	0.587	4.379	5	0	4.026
OCT:POU2F	TBP	7.465	3.103	4.362	3	1	3.334
NKX2-5	HOXA3	10	5.648	4.352	37	0	4.493
SPI1	STAT3	4.345	0	4.345	4	0	5.4
RREB1	PATZ1	10	5.663	4.337	2	0	5.054
ETS1	MAF	5.172	0.868	4.305	7	1	6.045
FOXF1:FOXJ1	BPTF	10	5.695	4.305	11	0	4.734
TEF	FOXP1	5.973	1.674	4.299	15	0	5.083
TCF3:HAND1	SMAD	8.059	3.761	4.298	11	0	5.717
HSF1	ZNF238	5.405	1.123	4.282	30	0	5.492
PAX4	KLF4	9.061	4.78	4.281	6	0	5.227
POU3F2	TBP	8.539	4.258	4.281	45	1	4.409
SRY	ONECUT	5.779	1.523	4.256	14	0	4.134
VDR	SPZ1	10	5.745	4.255	6	0	3.567
HNF1A	NKX6-1	6.309	2.064	4.245	29	0	4.221
STAT5A	NR3C1:PGR	4.928	0.69	4.238	2	1	3.754
CDX	NFIL3	5.902	1.665	4.237	1	0	3.794
POU3F2	FOXI1	8.316	4.123	4.193	4	0	4.686
STAT6	EN1	7.319	3.14	4.18	4	0	3.167
HOXA3	NFIL3	6.723	2.549	4.174	9	0	3.766
HNF4A	NR6A1	10	5.84	4.16	22	0	5.075
MEF2A	HMGA	10	5.859	4.141	10	0	4.335
HNF1A	POU1F1	9.54	5.405	4.135	14	0	3.864
ONECUT	LHX3	10	5.865	4.135	44	0	5.213
PAX4	PBX1	4.981	0.848	4.134	5	0	3.474
FOXF1	NKX6-2	10	5.87	4.13	20	0	4.821
FOX	NKX6-2	10	5.88	4.12	47	0	4.586
HNF4A	MYOG	4.843	0.739	4.104	9	0	3.329
STAT6	FOXL1	6.104	2	4.104	1	0	2.215
