# Supplementary material for: coTRaCTE predicts co-occurring transcription factors within cell-type specific enhancers
Source: PLoS Comput Biol. 2018 Aug 24;14(8):e1006372. doi: 10.1371/journal.pcbi.1006372 (PMC6126874; doi:10.1371/journal.pcbi.1006372)
Supplement: S3 File — Predicted co-occurring TF pairs in separate files for each cell type. The columns show the following: TF 1 name, TF 2 name, − log10(p-valueCTS), − log10(p-valueubiq), Ll score, frequency of the TF pair in other cell types, known PPI (1 = yes, 0 = no), motif similarity MOSTA. (ZIP) [file pcbi.1006372.s016.zip › File_O_cardiac_fibroblasts_atrial.csv]

TF1	TF2	log_pvalue_CTS	log_pvalue_ubiq	L_score	frequency	PPI	motif_similarity
CEBPB	NFIL3	10	0.6	10	31	0	5.986
POU2F1	PAX4	10	0.841	10	51	0	3.969
STAT3	NFKB1	10	3.268	10	41	1	4.73
STAT5A	RELA	10	1.286	10	29	0	4.993
CEBP	NFIL3	10	4.708	9.764	18	0	5.675
TBP	LHX3	10	0.325	9.735	32	0	2.617
FOXO3	BPTF	10	0.315	9.685	54	0	5.205
FOXJ2	ONECUT	10	0.436	9.564	52	0	4.253
NKX6-2	NKX3-1	10	0.466	9.534	47	0	4.349
STAT5A	NFKB1	9.719	0.343	9.376	26	0	3.812
FOXI1	TEF	9.987	0.637	9.35	49	0	5.188
STAT5A	REL	10	1.613	9.341	21	0	4.441
ALX1	LHX3	9.451	0.246	9.206	59	0	5.901
TAL1:TCF3	ZEB1	10	2.25	9.142	37	0	6.698
FOXO1	BPTF	10	2.879	9.069	42	0	5.142
POU2F1	POU1F1	10	4.58	9.058	8	0	4.545
STAT6	REL	9.22	0.487	8.989	13	0	4.801
POU3F2	PBX1	10	1.057	8.943	47	0	3.869
ONECUT	NKX6-2	10	1.125	8.875	54	0	2.615
NKX2-5	HOXA3	10	1.131	8.869	37	0	4.493
FOX	ONECUT	10	1.152	8.848	52	0	5.824
POU3F2	CDX	9.783	1.116	8.837	44	0	4.056
NFKB1	IKZF1	10	6.58	8.824	8	0	5.339
GLI	TFCP2	10	1.189	8.811	3	0	5.009
MEF2A	FOXL1	9.445	2.653	8.554	30	0	5.808
HNF1A	NKX6-2	10	1.463	8.537	47	0	4.723
FOXJ2	TBP	10	2.21	8.519	41	0	4.181
HNF1	CDX	8.528	0.633	8.435	26	0	3.807
STAT1	RELA	8.376	0.903	8.351	27	1	5.171
TBP	FOXC1	9.392	1.084	8.308	12	0	4.867
POU6F1	LHX3	10	1.775	8.225	44	0	5.793
FOXF1	TEF	10	1.816	8.184	15	0	5.463
POU2F1	NKX6-2	10	2.076	8.179	38	0	4.259
STAT1	NFKB:RELA	10	1.846	8.154	12	1	4.473
TBP	FOXI1	10	2.851	8.135	35	0	5.03
POU2F1	TBP	10	1.895	8.112	53	1	3.763
STAT1	NFKB1	8.314	0.205	8.109	19	0	3.822
HNF1	TBP	8.228	0.168	8.1	44	0	3.381
FOXO1	FOXP1	10	6.338	8.097	10	0	5.628
FOXA	NKX6-2	8.85	2.886	8.077	33	0	4.391
HNF1	PRRX2	10	3.148	7.996	41	0	5.009
STAT3	NFKB:RELA	10	2.582	7.986	27	1	4.944
TBP	POU6F1	10	3.373	7.978	18	0	5.517
SRY	FOXD1	9.003	1.065	7.938	20	0	5.493
ONECUT	FOXL1	10	2.077	7.923	36	0	4.924
POU2F1	FOXI1	10	3.583	7.91	35	0	4.621
FOXF1	TBP	10	3.559	7.824	35	0	5.693
FOXO4	BPTF	10	2.989	7.731	54	0	5.44
PBX1	ONECUT	10	4.379	7.681	39	0	5.968
HNF1A	LHX3	10	6.59	7.668	7	0	5.779
IKZF2	HMGA	7.636	0.736	7.636	25	0	4.568
PBX1	POU1F1	9.408	1.845	7.562	48	0	4.306
OCT:POU2F	TEF	7.719	0.233	7.486	18	0	4.358
IKZF2	IKZF1	10	2.776	7.45	30	0	5.763
POU2F1	FOXL1	10	2.752	7.395	43	0	3.703
PAX	REL	7.392	0	7.392	1	0	4.63
FOXO4	FOXP1	10	5.726	7.318	12	0	5.707
EN1	NFIL3	7.28	0	7.28	37	0	3.973
MEF2A	HNF1	10	5.743	7.248	13	0	4.629
CDX	NKX6-2	9.262	2.021	7.241	53	0	4.093
PAX2	NFE2L1	9.366	2.184	7.182	26	0	4.316
FOXJ2	TEF	7.288	0.129	7.159	55	0	4.574
PAX	RELA	7.44	0.319	7.121	3	0	4.75
FOXA	ONECUT	9.411	3.091	7.119	45	1	4.694
CDX	TBP	8.506	2.436	7.117	43	0	4.477
FOXJ2	HNF1	8.475	1.643	7.117	37	0	4.089
HNF1	NKX6-2	10	4.498	7.114	15	0	4.335
STAT1	REL	7.296	1.407	7.1	7	0	4.864
HNF1	PBX1	9.189	3.283	7.077	30	0	3.837
NKX3-1	POU6F1	7.917	0.842	7.075	31	0	4.87
FOXD3	FOXD1	10	2.946	7.054	15	0	6.364
TBP	TEF	10	3.261	7.046	43	0	4.047
POU2F1	TEF	10	2.973	7.027	16	0	4.11
HNF1	FOXL1	10	3.401	6.975	41	0	4.793
PBX1	LHX3	10	3.039	6.961	55	0	4.612
POU2F1	LHX3	7.172	2.03	6.941	26	0	4.16
TEF	FOXL1	10	3.069	6.931	15	0	5.075
RORA	NR5A1	10	3.078	6.922	46	0	5.578
FOX	NKX6-2	9.102	2.245	6.857	47	0	4.586
STAT5A	NFKB:RELA	6.855	0.771	6.855	26	0	4.241
TBP	FOXA	6.855	1.646	6.855	25	0	4.514
PRRX2	POU6F1	8.82	2.113	6.707	38	0	5.181
FOXO1	SOX2	10	3.337	6.663	37	0	4.209
FOXP1	FOXL1	9.366	2.714	6.653	25	0	7.45
PAX4	NKX6-1	7.899	1.288	6.612	30	0	4.384
CUX1	LHX3	8.198	1.612	6.586	52	0	4.98
HNF1	NKX3-1	6.562	0.534	6.562	54	0	4.048
SOX5	SOX2	10	3.463	6.537	11	0	6.301
PAX4	NKX6-2	10	3.554	6.446	38	0	4.449
SREBF1	ZEB1	9.972	3.552	6.42	33	0	5.898
ZBTB16	OCT4	6.775	0.355	6.42	15	0	3.557
OCT4	NANOG	8.99	4.015	6.417	16	0	5.881
STAT3	TEAD1	6.403	0	6.403	3	0	4.098
HMGA	NKX6-1	7.887	1.485	6.402	42	0	4.338
PAX4	TLX2	6.593	0.213	6.38	10	0	4.225
PAX4	HOXA4	10	3.635	6.365	32	0	4.269
TBP	NKX6-2	10	3.657	6.343	28	0	4.675
NKX6-2	NKX2-5	6.323	0	6.323	56	0	4.77
POU3F2	FOXL1	6.664	1.897	6.293	28	0	4.635
POU3F2	NKX6-2	7.875	1.728	6.291	14	0	4.46
NFKB	IKZF1	10	3.74	6.26	5	0	5.791
PRRX2	NKX3-1	6.231	0	6.231	51	0	4.976
AIRE	FOXP1	7.405	1.183	6.222	13	0	6.671
SOX5	PBX1	6.432	0.388	6.207	46	0	4.814
POU2F1	FOXA	6.145	1.464	6.145	18	0	4.411
CDX	FOXL1	10	3.94	6.06	32	0	4.661
STAT6	RELA	6.054	2.429	6.054	11	1	4.938
STAT1	IKZF1	8.41	2.379	6.03	17	0	4.784
POU3F2	TBP	6.509	1.131	6.013	45	1	4.409
STAT3	REL	8.688	2.691	5.997	2	0	4.784
PAX	STAT6	5.996	0.227	5.996	13	0	4.502
TBP	GZF1	7.532	1.575	5.956	31	0	4.575
PDX1	ALX1	6.993	1.046	5.947	36	0	5.262
FOXO3	NANOG	9.846	3.911	5.935	25	0	5.604
POU3F2	LHX3	7.159	2.81	5.925	40	0	5.456
FOXD3	NKX6-2	8.426	2.553	5.873	19	0	4.212
STAT1	NANOG	10	5.67	5.872	25	0	4.588
BPTF	SOX2	10	4.245	5.755	30	0	4.106
PAX4	POU6F1	8.471	2.731	5.741	25	0	4.181
FOXJ2	POU2F1	6.258	1.455	5.74	50	0	3.35
NKX2-5	POU6F1	5.743	0.067	5.676	37	0	4.831
NFKB:RELA	NFATC	10	4.325	5.675	10	0	5.099
STAT5A	NFATC	10	4.336	5.664	13	0	5.605
FOXQ1	TEF	5.637	0	5.637	42	0	5.159
NKX6-2	POU6F1	10	4.367	5.633	37	0	5.278
FOXO4	SOX5	6.641	1.149	5.612	21	0	5.74
FOXF1:FOXJ1	CEBP	5.814	0.863	5.566	8	0	5.675
CEBP	POU6F1	5.574	0.791	5.486	14	0	3.034
GATA1	MZF1	5.469	1.017	5.469	7	0	3.504
CUX1	POU6F1	7.753	2.292	5.461	29	0	5.02
FOXD3	ONECUT	10	4.552	5.448	36	0	5.15
HNF1	POU1F1	5.398	1.473	5.398	26	0	3.66
STAT4	TEAD1	9.731	4.384	5.347	8	0	4.835
FOXJ2	NKX6-2	10	4.665	5.335	15	0	5.018
FOXF1	FOXP1	7.423	2.1	5.323	25	0	7.624
CEBP	NFATC	8.056	2.796	5.32	26	0	4.629
ONECUT	FOXC1	5.536	0.285	5.251	36	0	4.405
RELA	NFATC	10	4.785	5.215	2	0	6.083
HNF1A	TBP	5.156	0.096	5.156	41	0	3.262
FOXO3	FOXP1	10	4.854	5.146	27	0	6.157
FOXO4	NANOG	10	7.223	5.13	13	0	5.098
PAX4	HNF1	10	6.27	5.08	17	0	4.545
STAT3	NFKB	6.078	1.026	5.052	29	1	5.125
FOXF1:FOXJ1	TEF	5.817	0.777	5.041	29	0	4.9
ELF1	NFATC	10	4.966	5.034	14	0	6.165
OCT4	SOX2	8.068	3.084	4.985	27	0	5.798
CDX	FOXP1	10	5.028	4.972	7	0	5.47
STAT1	IKZF2	8.239	3.268	4.972	26	0	4.772
POU2F1	NKX2-5	8.691	3.729	4.962	47	0	4.151
RREB1	ZIC2	8.18	3.231	4.949	34	0	3.705
MEF2A	NKX6-1	5.536	2.465	4.946	5	0	4.773
HNF1	FOXI1	5.162	0.433	4.933	16	0	4.008
POU3F2	CDC5L	10	5.075	4.925	33	0	5.466
POU2F1	CDC5L	8.004	3.084	4.92	7	0	3.757
NKX2-5	ALX1	7.084	2.185	4.899	15	0	4.227
NKX3-1	LHX3	8.446	3.556	4.889	40	0	5.452
FOXA	TEF	4.885	1.208	4.885	32	0	4.446
RAR:RXR:THR	RORA	9.882	5.008	4.873	24	0	5.87
IRF1	NKX2-5	10	5.15	4.85	42	0	4.679
POU2F1	POU6F1	6.331	2.842	4.841	15	0	3.513
HNF1	CUX1	5.012	1.551	4.82	30	0	4.349
ABCD4:VSX2	NKX6-2	10	5.19	4.81	46	0	5.947
TBX5	T:BRACH	6.383	1.573	4.81	26	0	7.408
ELK1	STAT6	7.745	3.023	4.722	10	0	4.912
PRRX2	ALX1	10	5.287	4.713	41	0	6.111
HNF1	NKX6-1	7.852	3.848	4.69	37	0	5.251
PAX	NFKB:RELA	6.028	1.976	4.69	2	0	4.234
STAT1	NFKB	5.294	0.626	4.668	12	0	4.317
NKX6-2	FOXC1	8.678	4.023	4.655	29	0	5.49
CDX	LHX3	4.632	0.155	4.632	34	0	3.695
POU2F1	HNF1	4.587	0.756	4.587	57	0	3.721
POU2F1	EVI1	4.578	0.822	4.578	35	0	3.093
NKX2-5	HMX3	7.25	3.708	4.56	24	0	6.743
EVI1	LHX3	4.762	0.226	4.536	17	0	3.611
FOXJ2	SOX5	5.379	0.94	4.524	34	0	5.451
POU3F2	POU6F1	6.426	3.536	4.522	6	0	5.756
FOX	AIRE	5.823	1.314	4.509	9	0	4.693
POU3F2	HNF1	5.732	1.347	4.495	22	0	4.448
TBP	FOXQ1	4.805	1.104	4.495	53	0	4.908
PAX	HMGA	4.945	0.473	4.472	1	0	3.991
STAT5A	IRF	6.086	1.635	4.451	35	0	4.125
NKX2-5	NKX3-1	5.996	1.547	4.45	34	0	5.368
MEF2A	TEF	6.028	2.199	4.43	16	0	4.492
PAX4	ALX1	4.444	0.03	4.414	49	0	4.805
HOXA3	HLF	4.454	0.048	4.406	13	0	3.429
CDX	ONECUT	6.853	2.467	4.385	22	0	4.504
NKX6-2	HOXA4	5.731	1.391	4.34	48	0	4.466
PAX4	LHX3	10	5.661	4.339	7	0	5.807
PAX2	ZEB1	4.527	0.195	4.333	11	0	5.157
POU1F1	POU6F1	6.331	2.04	4.291	27	0	4.264
PAX3	FOXN1	4.748	0.464	4.284	3	0	4.826
NKX6-2	ALX1	10	5.733	4.267	49	0	4.954
HNF4A	LEF1	6.403	2.161	4.242	3	0	6.034
TBP	ONECUT	4.233	0	4.233	15	0	3.563
EN1	HLF	4.218	0	4.218	23	0	3.473
FOXD3	BPTF	8.782	4.584	4.198	5	0	4.29
PAX4	ABCD4:VSX2	10	5.805	4.195	9	0	5.963
PAX6	ESRRA	4.785	0.59	4.195	23	0	5.921
STAT6	NFKB:RELA	5.375	1.209	4.166	7	1	4.409
EN1	HOXA3	7.12	2.955	4.165	32	0	4.16
NKX6-2	PRRX2	10	5.844	4.156	24	0	5.835
ONECUT	POU6F1	4.418	0.263	4.155	22	0	4.268
POU2F1	STAT6	4.935	0.803	4.132	23	0	3.541
PAX	NFKB1	6.067	1.948	4.119	1	0	4.485
ATF:CREB	EN1	4.109	0	4.109	8	0	3.444
ATF:CREB	POU2F1	4.038	0	4.038	16	0	3.367
PRRX2	NKX6-1	10	5.968	4.032	30	0	6.538
FOXO4	PAX2	7.026	3.012	4.014	15	0	4.405
FOXF1	HNF1	4.729	0.734	3.995	28	0	4.222
MEF2A	NKX6-2	5.542	2.731	3.986	42	0	4.842
TEF	POU6F1	4.811	0.834	3.977	30	0	4.615
HMGA	BPTF	5.812	1.84	3.972	10	0	2.978
ATF	ESR	5.43	1.485	3.946	23	0	3.523
FOX	HNF1	3.945	1.02	3.945	44	0	4.035
HNF1	NKX2-5	3.926	0.201	3.926	19	0	4.114
FOXF1	CDX	8.695	4.79	3.904	25	0	4.174
NKX2-2	NKX3-1	10	6.107	3.893	1	0	6.643
FOXF2	HNF1A	3.89	0	3.89	6	0	4.284
POU2F1	NFIL3	4.526	0.64	3.886	39	0	4.355
POU2F1	NKX6-1	3.884	0.786	3.884	37	0	4.134
POU3F2	CUX1	4.992	1.107	3.884	34	0	4.213
POU2F1	HMGA	9.362	6.342	3.876	13	0	4.494
IRF	ZNF384	3.864	0	3.864	7	0	4.111
EGR2	TBX5	3.912	0.051	3.861	7	0	5.156
FOXJ2	HNF1A	3.861	0.218	3.861	19	0	3.991
PDX1	PRRX2	3.844	0	3.844	34	0	4.447
FOXF1:FOXJ1	FOXD1	10	6.16	3.84	8	0	6.855
POU3F1	NKX6-1	3.826	0	3.826	7	0	4.817
CEBPA:DDIT3	OCT4	4.058	0.233	3.825	30	0	5.256
PAX	STAT5A	3.798	0.432	3.798	1	0	4.448
ZEB1	ZNF238	10	6.205	3.795	26	0	7.519
POU2F1	HOXA4	4.584	1.57	3.751	57	0	3.804
STAT1	NFATC	3.743	0	3.743	10	0	5.798
NKX6-2	FOXP1	5.526	1.797	3.729	15	0	4.88
FOXF1:FOXJ1	DBP	4.784	1.08	3.704	15	0	4.939
ABCD4:VSX2	TLX2	4.964	1.268	3.696	35	0	5.029
MYOD1	ZNF238	9.746	6.052	3.694	17	0	6.575
FOXA	AIRE	4.582	1.404	3.677	12	0	4.189
PAX4	HMGA	10	6.334	3.666	3	0	4.393
FOXF1:FOXJ1	PAX2	10	6.364	3.636	10	0	5.431
NR6A1	NR5A1	7.629	4.001	3.628	44	0	6.48
POU3F2	NANOG	3.627	0.751	3.627	1	0	3.228
PAX4	TBP	3.667	0.616	3.62	3	0	3.684
FOXL1	POU6F1	6.262	2.666	3.595	28	0	5.461
FOXF2	HNF1	4.01	0.435	3.576	15	0	4.518
STAT5A	NFKB	3.633	0.192	3.573	4	0	4.335
HNF1A	ALX1	3.559	0	3.559	44	0	4.481
POU2F1	HLF	4.542	1.043	3.499	27	0	4.022
FOXJ2	ZBTB16	3.519	0.309	3.464	5	0	4.417
NKX2-5	NFIL3	5.574	2.113	3.461	10	0	4.054
AHR:ARNT	EP300	3.436	0	3.436	1	1	3.534
FOXJ2	FOXP1	10	6.575	3.425	13	0	6.12
STAT3	RELA	10	6.935	3.417	2	1	5.307
IKZF1	PITX2	4.911	1.507	3.404	21	0	5.041
FOX	CEBP	3.402	0.387	3.402	3	0	3.842
POU2F1	STAT5A	3.385	0.521	3.385	16	1	3.313
POU2F1	NKX3-1	3.853	0.581	3.37	43	0	3.255
ATF:CREB	TEF	3.68	0.327	3.353	50	0	5.344
FOX	FOXP1	10	6.648	3.352	9	0	6.315
POU3F2	ALX1	8.668	5.338	3.329	5	0	4.736
POU2F1	FOXP1	3.8	0.506	3.294	45	0	5.268
NKX2-1	NKX2-2	5.843	2.782	3.259	16	0	5.681
FOXD3	POU2F1	3.299	0.168	3.255	26	0	4.223
NKX6-2	FOXL1	10	6.755	3.245	8	0	5.194
ZEB1	FOXA	3.334	0.414	3.239	4	0	5.082
FOXO1	ZNF384	3.999	0.773	3.226	11	0	3.718
STAT6	MAF	5.531	2.307	3.223	9	0	5.683
BHLHB	NKX2-5	3.226	0.028	3.198	31	0	4.158
PAX6	RORA	3.472	0.282	3.19	15	0	6.295
NKX6-2	LHX3	10	6.835	3.165	9	0	6.139
CDX	NKX3-1	3.285	0.171	3.114	17	0	3.834
NFKB	IKZF2	3.198	0.096	3.102	1	0	5.421
FOX	BPTF	7.785	4.689	3.096	3	0	4.557
RAR:RXR:THR	NR3C1:PGR	10	6.911	3.089	7	1	4.962
EBOX:MYC:MYF:MYOD:TAL:USF	ZEB1	8.007	4.919	3.088	25	0	6.107
AHR:ARNT	RREB1	3.083	0	3.083	15	0	3.626
PPARA:RXRA	ESR	3.705	0.779	3.055	4	1	5.064
TEF	OCT4	4.067	1.02	3.047	5	0	4.256
NR2F	ATF	3.04	0	3.04	3	0	3.591
STAT5A	NKX6-2	3.961	0.943	3.018	10	0	2.621
HNF1	TEF	3.649	0.633	3.016	21	0	2.972
IRF8	SRY	3.011	0	3.011	15	0	4.278
ELF1	IKZF2	5.295	2.29	3.005	7	0	5.828
SOX3	NANOG	10	6.999	3.001	8	0	6.333
PAX4	ZNF384	6.205	3.208	2.997	5	0	4.065
FOXF1:FOXJ1	SOX5	3.25	0.273	2.977	10	0	5.383
HNF1	ZNF384	2.975	0	2.975	3	0	2.684
CDC5L	NKX6-1	3.247	0.274	2.973	5	0	4.343
ETS1:P54	STAT6	2.967	0	2.967	7	1	4.554
FOXF1	ONECUT	3.59	0.629	2.961	24	0	3.974
TBP	POU1F1	6.777	3.818	2.959	37	0	3.904
FOXF1	PAX2	7.5	4.556	2.945	29	0	5.354
ONECUT	LHX3	5.835	2.906	2.929	44	0	5.213
HSF1	ZNF238	3.679	0.751	2.927	30	0	5.492
NFKB	NFATC	8.904	5.981	2.923	5	0	5.341
HNF1	CRX:RAX	3.079	0.173	2.906	3	0	4.03
PPARG	ESR	10	7.145	2.887	24	0	5.822
TCF3	ZNF238	10	7.13	2.87	19	0	6.64
HOXA3	TLX2	3.664	0.8	2.864	4	0	3.87
PAX4	POU1F1	3.21	0.35	2.861	6	0	3.516
ARID5B	ALX1	2.85	0	2.85	1	0	3.958
MEF2	NKX6-1	3.166	0.341	2.825	4	0	4.443
HNF1A	PBX1	3.974	1.171	2.803	30	0	4.215
HNF1A	FOXA	2.799	0	2.799	40	0	3.651
NKX2-5	CDC5L	2.913	0.116	2.797	3	0	4.107
HNF4A	ZIC3	3.229	0.435	2.794	4	0	2.784
FOXP1	SOX2	2.792	0	2.792	42	0	4.972
EBF	ZNF423	2.784	0	2.784	5	0	5.05
POU3F2	NKX2-5	3.264	0.484	2.78	41	0	4.511
IRF1	NANOG	3.137	0.361	2.776	13	0	4.613
