# Supplementary material for: coTRaCTE predicts co-occurring transcription factors within cell-type specific enhancers
Source: PLoS Comput Biol. 2018 Aug 24;14(8):e1006372. doi: 10.1371/journal.pcbi.1006372 (PMC6126874; doi:10.1371/journal.pcbi.1006372)
Supplement: S3 File — Predicted co-occurring TF pairs in separate files for each cell type. The columns show the following: TF 1 name, TF 2 name, − log10(p-valueCTS), − log10(p-valueubiq), Ll score, frequency of the TF pair in other cell types, known PPI (1 = yes, 0 = no), motif similarity MOSTA. (ZIP) [file pcbi.1006372.s016.zip › File_P_cardiac_fibroblasts.csv]

TF1	TF2	log_pvalue_CTS	log_pvalue_ubiq	L_score	frequency	PPI	motif_similarity
STAT5A	IKZF2	10	4.408	10	10	0	4.743
POU2F1	PAX4	10	4.863	9.812	51	0	3.969
EVI1	FOXA	10	3.661	9.661	14	0	3.283
STAT5A	RELA	9.802	1.181	9.458	29	0	4.993
IRF	FOXP1	10	1.813	9.411	32	0	4.874
EVI1	NKX6-1	10	1.623	9.388	18	0	3.081
POU2F1	HNF1	10	3.425	9.371	57	0	3.721
POU1F1	NKX3-1	10	0.879	9.121	36	0	3.893
FOXA	ONECUT	10	5.216	9.074	45	1	4.694
RREB1	ZIC3	9.363	0.529	8.834	15	0	4.359
SOX5	PBX1	10	1.199	8.801	46	0	4.814
HNF1	NKX3-1	10	2.885	8.795	54	0	4.048
POU2F1	ZBTB16	10	4.442	8.727	22	0	3.622
POU3F2	NKX6-1	10	4.308	8.605	24	0	4.918
EGR	MZF1	10	1.618	8.513	11	0	4.217
HMGA	NKX6-1	10	1.522	8.478	42	0	4.338
STAT3	NFKB1	10	1.558	8.442	41	1	4.73
FOXP1	NKX3-1	8.88	0.542	8.338	8	0	3.907
ONECUT	POU1F1	10	1.878	8.335	32	0	4.106
POU2F1	EVI1	10	1.706	8.294	35	0	3.093
FOXJ2	ONECUT	10	1.786	8.214	52	0	4.253
STAT5A	NFKB1	8.597	0.463	8.134	26	0	3.812
POU2F1	NFIL3	9.853	2.741	8.036	39	0	4.355
HNF1	ONECUT	10	5.696	7.89	17	0	3.928
ONECUT	NKX6-2	10	2.146	7.854	54	0	2.615
EGR	GTF2I	8.469	0.927	7.821	3	0	4.775
FOXF1:FOXJ1	HNF1	10	4.081	7.761	24	0	4.164
EVI1	LHX3	10	2.262	7.738	17	0	3.611
FOXI1	NKX3-1	9.564	1.862	7.701	14	0	4.14
FOXF1	NKX3-1	9.838	2.165	7.673	3	0	3.836
EVI1	NKX6-2	7.795	2.357	7.616	13	0	3.946
PBX1	CDX	10	2.537	7.573	26	0	3.716
STAT3	IKZF1	10	5.383	7.558	27	0	5.616
LEF1:TCF	SOX:SRY	8.043	0.796	7.478	28	0	6.318
POU2F1	PBX1	7.9	2.012	7.477	28	0	3.153
FOXD3	POU2F1	10	2.55	7.45	26	0	4.223
HNF1	ALX1	8.719	2.377	7.386	38	0	4.421
STAT5A	EVI1	7.644	1.221	7.37	30	0	3.039
FOXD3	NKX3-1	8.923	1.614	7.309	18	0	3.082
POU2F1	CUX1	7.241	2.426	7.241	31	0	3.539
POU2F1	STAT6	9.145	2.391	7.236	23	0	3.541
HNF1	NKX2-5	10	6.031	7.225	19	0	4.114
FOXD3	ZBTB16	10	2.791	7.209	18	0	3.43
HNF1	FOXA	10	4.626	7.19	50	0	3.778
CDX	NKX6-2	10	5.554	7.188	53	0	4.093
FOXA	NKX3-1	9.236	5.105	7.177	27	0	3.768
CEBPB	NFIL3	10	5.988	7.159	31	0	5.986
FOXO3	SOX2	7.466	0.312	7.153	22	0	4.277
POU1F1	NKX2-2	7.421	0.28	7.141	2	0	3.271
EN1	NKX3-1	7.662	0.528	7.135	33	0	3.852
TAL1:TCF3	ZEB1	8.721	1.67	7.058	37	0	6.698
RREB1	ZIC2	8.836	1.798	7.037	34	0	3.705
MEF2A	ONECUT	7.331	1.876	7.019	7	0	3.491
POU2F1	NKX6-1	10	5.212	6.987	37	0	4.134
NKX6-2	NKX2-5	10	3.035	6.965	56	0	4.77
NKX3-1	OCT4	7.73	0.894	6.886	5	0	2.638
POU3F2	NKX3-1	10	3.141	6.859	29	0	4.037
ZBTB16	OCT4	8.742	1.914	6.828	15	0	3.557
PRRX2	NKX3-1	10	3.221	6.779	51	0	4.976
FOXJ2	POU2F1	10	4.138	6.762	50	0	3.35
MEF2	EVI1	9.613	2.857	6.756	6	0	3.243
STAT1	IKZF1	9.336	2.583	6.753	17	0	4.784
NKX2-5	POU6F1	10	3.259	6.741	37	0	4.831
PAX4	STAT5A	7.862	1.126	6.735	8	0	3.221
POU2F1	EN1	9.99	4.174	6.718	27	0	3.039
HNF1	EVI1	10	3.739	6.695	14	0	2.997
FOXJ2	CUX1	6.651	1.802	6.651	13	0	3.942
PAX4	CEBP	9.029	2.673	6.609	5	0	3.397
ETFA:TEAD2	MZF1	7.735	2.086	6.604	6	0	4.141
VDR	PATZ1	10	3.406	6.594	9	0	3.991
IRF1	NKX2-5	10	4.951	6.534	42	0	4.679
STAT5A	REL	6.511	1.516	6.511	21	0	4.441
FOXJ2	LHX3	7.949	1.852	6.493	16	0	3.239
ELF:ELK:ETS:FLI1:GABP	MAF	9.726	3.26	6.466	19	1	5.951
HIF1A	XBP1	10	5.72	6.412	24	0	5.997
POU3F2	CDX	10	5.788	6.405	44	0	4.056
SP1	MZF1	8.273	1.892	6.381	8	0	4.656
ONECUT	FOXI1	9.037	2.662	6.374	46	0	4.102
FOXO4	BPTF	10	3.885	6.337	54	0	5.44
POU3F2	ONECUT	7.667	1.439	6.334	53	0	4.194
PAX4	ONECUT	6.814	0.559	6.329	3	0	3.319
FOXD3	LHX3	10	3.68	6.32	24	0	4.018
POU3F2	PAX4	7.453	3.507	6.318	12	0	4.33
STAT6	MAF	7.519	1.228	6.291	9	0	5.683
CUX1	LHX3	10	3.712	6.288	52	0	4.98
SOX3	PBX1	6.571	0.301	6.27	20	0	4.25
HNF1A	NKX6-1	8.927	2.687	6.239	29	0	4.221
POU6F1	ZBTB16	9.272	3.037	6.234	7	0	4.802
TEF	NKX3-1	10	3.81	6.19	43	0	3.624
POU3F2	PRRX2	9.898	4.266	6.18	42	0	5.123
FOXA	LHX3	10	5.468	6.175	14	0	3.253
FOXF1:FOXJ1	POU2F1	8.016	2.593	6.168	30	0	4.342
IRF	SRY	6.942	1.084	6.166	12	0	3.547
CEBP	OCT4	10	3.836	6.164	20	0	4.098
CDX	TEF	9.794	3.965	6.14	23	0	3.807
ZIC3	SPZ1	6.731	0.591	6.14	10	0	4.113
MEF2	HNF1	9.559	3.463	6.096	14	0	3.88
HNF1	HMGA	9.615	3.534	6.081	5	0	3.36
STAT5A	IRF1	6.912	1.722	6.077	5	0	3.834
HSF1	ZNF238	6.984	0.918	6.067	30	0	5.492
RREB1	SPZ1	10	3.933	6.067	8	0	3.747
CEBPA:DDIT3	OCT4	7.448	1.398	6.051	30	0	5.256
FOXJ2	TEF	10	4.015	5.985	55	0	4.574
STAT3	NFKB	6.073	0.6	5.985	29	1	5.125
NKX6-2	EN1	8.863	2.894	5.969	22	0	3.833
CDX	HMGA	8.666	2.716	5.95	20	0	2.927
FOXL1	LHX3	9.266	3.364	5.902	15	0	2.779
ATF:CREB	TEF	6.895	1.048	5.846	50	0	5.344
STAT5A	IRF	10	4.158	5.842	35	0	4.125
MEF2A	PBX1	8.04	2.854	5.83	6	0	3.911
MEF2	TEF	10	4.185	5.815	18	0	4.75
FOXJ2	EN1	9.486	3.679	5.807	12	0	3.714
FOXA	HMGA	10	4.592	5.79	6	0	3.759
POU2F1	NKX3-1	10	5.966	5.777	43	0	3.255
ZEB1	ZNF238	10	4.231	5.769	26	0	7.519
FOXF1	LHX3	7.48	1.714	5.766	9	0	2.88
PAX4	NANOG	10	4.236	5.764	15	0	2.407
CDX	NKX3-1	10	5.304	5.736	17	0	3.834
FOXO3	BPTF	10	4.274	5.726	54	0	5.205
ONECUT	NKX6-1	6.398	0.706	5.692	26	0	5.044
FOXF1	ONECUT	10	4.309	5.691	24	0	3.974
MEF2A	FOXP1	8.976	3.628	5.689	18	0	5.42
NFIL3	LHX3	6.093	0.406	5.687	25	0	3.829
NKX2-1	NKX2-2	8.719	3.044	5.675	16	0	5.681
BPTF	SOX2	8.49	2.817	5.673	30	0	4.106
PDX1	ALX1	10	4.343	5.657	36	0	5.262
FOXJ2	HNF1	10	5.934	5.643	37	0	4.089
KIF22:MAZ	ZIC3	5.64	0.021	5.619	1	0	3.225
TAL1	ZNF238	6.541	0.947	5.594	5	0	6.146
NKX6-1	NANOG	5.592	0	5.592	1	0	2.59
VDR	EGR	10	4.41	5.59	6	0	3.643
CEBP	POU6F1	7.052	1.471	5.581	14	0	3.034
FOXF1:FOXJ1	ONECUT	10	4.424	5.576	18	0	4.235
HLF	POU6F1	5.698	0.127	5.57	9	0	3.019
MEF2A	EVI1	7.461	1.989	5.557	19	0	3.646
POU2F1	ONECUT	5.755	1.405	5.548	17	0	2.96
FOXJ2	NKX3-1	10	5.056	5.546	35	0	4.362
FOXD3	MEF2	7.138	1.598	5.54	5	0	4.211
NFKB1	ZIC3	6.103	0.598	5.505	4	0	4.614
NKX6-1	POU6F1	5.718	0.221	5.497	29	0	4.847
STAT5A	SRY	6.183	1.18	5.472	7	0	2.621
NFIL3	POU6F1	5.687	0.221	5.466	15	0	3.426
CDX	ZBTB16	6.791	1.333	5.459	16	0	4.525
KIF22:MAZ	RREB1	7.221	1.772	5.449	3	0	3.225
FOXI1	LHX3	6.909	1.474	5.434	6	0	2.833
HNF1A	FOXA	6.545	2.231	5.425	40	0	3.651
FOX	HNF1	9.992	4.862	5.424	44	0	4.035
FOXF1:FOXJ1	NKX6-2	10	4.586	5.414	23	0	4.015
MEF2	OCT4	7.601	2.19	5.411	2	0	3.739
STAT6	NFKB:RELA	6.3	2.349	5.406	7	1	4.409
STAT3	NFKB:RELA	8.048	2.675	5.373	27	1	4.944
ZIC3	PATZ1	5.428	0.063	5.365	4	0	5.091
FOXJ2	ALX1	7.415	2.07	5.345	10	0	3.696
ONECUT	FOXP1	7.209	1.878	5.332	26	0	5.042
EGR	ZIC1	6.484	1.162	5.321	3	0	3.57
FOXD3	NKX6-1	10	4.683	5.317	25	0	4.125
POU3F2	MEF2	10	4.73	5.27	7	0	4.043
RORA	NR5A1	10	4.73	5.27	46	0	5.578
FOXD3	CDX	10	4.744	5.256	40	0	3.629
PBX1	FOXL1	10	4.744	5.256	19	0	4.713
POU3F1	STAT5A	10	4.772	5.228	9	0	4.11
IKZF2	HMGA	6.686	1.509	5.207	25	0	4.568
POU3F1	CDX	5.734	0.894	5.2	8	0	3.269
VDR	GTF2I	10	4.806	5.194	4	0	4.112
STAT6	NFKB1	6.001	1.278	5.192	3	1	4.257
OCT:POU2F	MEF2	5.23	0.046	5.184	2	0	2.892
VDR	SP1	8.655	3.477	5.178	6	0	3.562
CDX	LHX3	8.273	3.112	5.162	34	0	3.695
STAT6	NKX6-2	7.544	2.41	5.134	15	0	3.097
PAX4	FOXA	9.374	5.16	5.127	3	0	3.369
MEF2	FOXP1	8.399	3.284	5.115	18	0	5.986
POU2F1	FOXC1	6.829	2.475	5.066	19	0	4.651
SP3	SPZ1	5.454	0.389	5.065	1	0	4.442
SREBF	ZIC2	9.43	4.404	5.026	23	0	4.514
FOXD3	POU6F1	5.987	0.973	5.014	31	0	4.944
STAT1	NANOG	10	4.989	5.011	25	0	4.588
FOXL1	NKX3-1	8.978	3.974	5.004	11	0	3.563
POU3F2	CUX1	8.077	3.093	4.984	34	0	4.213
SREBF1	ZIC2	7.931	2.964	4.966	39	0	4.753
NFIL3	TEF	7.896	2.946	4.95	21	0	5.688
PDX1	NKX6-1	6.675	1.853	4.944	1	0	5.583
FOX	LHX3	7.052	2.124	4.928	13	0	3.782
SP1	GTF2I	4.874	0	4.874	5	0	4.879
CDC5L	LHX3	7.477	2.603	4.873	23	0	4.175
HNF1	FOXC1	9.468	4.615	4.853	12	0	4.744
PPARA:RXRA	PAX4	10	5.155	4.845	13	0	4.343
FOXP1	SOX2	6.462	1.629	4.833	42	0	4.972
HNF1	ZBTB16	10	5.17	4.83	45	0	4.506
FOXJ2	SOX5	10	5.934	4.828	34	0	5.451
PAX4	NKX2-5	9.902	5.074	4.828	19	0	3.499
HNF1A	NKX6-2	10	5.247	4.818	47	0	4.723
HNF4A	TP53	5.285	0.479	4.807	6	1	3.642
SRY	HMGA	7.392	2.587	4.804	5	0	3.436
NKX6-2	NFIL3	4.89	0.09	4.8	9	0	3.813
TFAP4	TBX5	4.853	0.056	4.797	5	0	1.171
FOX	ONECUT	10	5.204	4.796	52	0	5.824
ELF1	NFATC	10	5.218	4.782	14	0	6.165
STAT1	IKZF2	10	5.223	4.777	26	0	4.772
CDX	EVI1	10	5.247	4.753	3	0	2.991
HOXA4	ALX1	7.646	2.912	4.734	30	0	3.988
SOX5	EN1	4.729	0	4.729	7	0	3.661
FOXD3	HNF1A	7.89	3.163	4.726	13	0	3.929
TAL1:TCF3	YY1	4.825	0.816	4.722	36	0	5.744
FOX	AIRE	6.062	1.346	4.716	9	0	4.693
TBP	FOXQ1	10	5.317	4.683	53	0	4.908
OCT4	SOX2	10	5.32	4.68	27	0	5.798
IRF1	SRY	5.609	0.947	4.661	28	0	3.874
POU2F1	FOXP1	10	5.354	4.646	45	0	5.268
EVI1	ABCD4:VSX2	4.631	0	4.631	1	0	3.344
FOXD3	ONECUT	10	5.385	4.615	36	0	5.15
GATA4	IRF	6.631	2.036	4.596	13	0	4.032
FOXF1:FOXJ1	AIRE	5.425	0.885	4.54	8	0	3.323
NKX6-2	ALX1	10	5.465	4.535	49	0	4.954
HNF4A	NR5A1	10	5.468	4.532	15	0	4.087
POU2F1	CDX	10	5.787	4.509	30	0	2.822
ATF:CREB	CEBP	5.798	1.298	4.5	18	1	4.997
IRF	EVI1	10	5.965	4.485	18	0	3.542
PBX1	FOXP1	5.553	1.081	4.471	20	0	5.065
HNF1A	CDC5L	7.157	2.687	4.47	7	0	3.733
FOXI1	TEF	10	5.539	4.461	49	0	5.188
OCT:POU2F	NKX6-1	4.43	0	4.43	5	0	3.65
POU3F1	STAT6	10	5.578	4.422	9	0	4.358
NKX6-2	HOXA4	8.683	4.269	4.414	48	0	4.466
CDX	CUX1	5.789	1.38	4.41	21	0	3.271
POU2F1	HOXA4	7.721	3.322	4.399	57	0	3.804
POU3F1	TBP	5.866	1.481	4.385	4	0	4.062
ONECUT	NKX3-1	5.734	1.357	4.377	5	0	2.575
ONECUT	LHX3	10	5.624	4.376	44	0	5.213
OCT:POU2F	GATA6	4.365	0	4.365	5	0	3.609
FOXD3	ZNF384	10	5.652	4.348	16	0	4.035
MYOD1	ZNF238	8.161	3.826	4.335	17	0	6.575
NKX6-2	NKX6-1	10	5.668	4.332	51	0	5.729
PAX6	ESR	5.914	1.584	4.33	12	0	5.611
NR1H4	ESRRA	4.931	0.605	4.326	9	0	5.172
HNF1A	ALX1	5.237	0.919	4.317	44	0	4.481
NFKB:RELA	ZIC3	4.243	0	4.243	1	0	4.081
VDR	RREB1	7.995	3.772	4.223	1	0	4.355
STAT5A	NFKB:RELA	4.755	0.563	4.212	26	0	4.241
IKZF2	NKX2-5	4.198	0.006	4.198	2	0	2.549
OCT:POU2F	POU1F1	7.416	3.224	4.192	24	0	4.933
STAT1	HMGA	10	5.812	4.188	2	0	4.771
ALX1	POU6F1	6.283	2.103	4.18	35	0	4.788
IRF2	PRDM1	10	5.829	4.171	21	0	7.508
MEF2	CDX	8.869	4.716	4.153	2	0	3.965
SREBF1	ZIC3	4.853	0.831	4.148	7	0	4.643
GATA	HNF1	4.147	0	4.147	3	0	3.131
FOXP1	NKX6-1	10	5.86	4.14	19	0	4.669
HNF1A	NFIL3	4.841	0.711	4.13	3	0	3.385
SP3	PATZ1	8.982	4.865	4.117	6	0	5.177
PGR	HSF2	4.868	0.769	4.098	4	0	4.321
GATA6	PRRX2	4.211	0.119	4.092	5	0	3.495
CDC5L	OCT4	4.648	0.565	4.09	5	0	3.84
IRF1	PRDM1	10	5.913	4.087	7	0	6.325
PDX1	PRRX2	8.992	4.91	4.082	34	0	4.447
NR6A1	NR5A1	10	5.92	4.08	44	0	6.48
HNF1A	TEF	5.208	1.144	4.063	18	0	3.627
CUX1	FOXL1	6.663	2.602	4.061	10	0	3.807
CDC5L	ZBTB16	6.846	2.791	4.055	22	0	5.013
HOXA3	TEF	4.881	0.849	4.032	10	0	2.868
TCF12	NFI	4.209	0.207	4.002	1	0	3.408
FOXO4	SOX5	9.79	5.81	3.979	21	0	5.74
RREB1	ZIC1	4.489	0.51	3.979	10	0	3.686
SREBF1	PATZ1	5.285	1.335	3.951	15	0	3.468
NR2F	ESRRA	9.169	5.228	3.941	33	0	5.786
