# Supplementary material for: coTRaCTE predicts co-occurring transcription factors within cell-type specific enhancers
Source: PLoS Comput Biol. 2018 Aug 24;14(8):e1006372. doi: 10.1371/journal.pcbi.1006372 (PMC6126874; doi:10.1371/journal.pcbi.1006372)
Supplement: S3 File — Predicted co-occurring TF pairs in separate files for each cell type. The columns show the following: TF 1 name, TF 2 name, − log10(p-valueCTS), − log10(p-valueubiq), Ll score, frequency of the TF pair in other cell types, known PPI (1 = yes, 0 = no), motif similarity MOSTA. (ZIP) [file pcbi.1006372.s016.zip › File_Q_cardiac_myocytes.csv]

TF1	TF2	log_pvalue_CTS	log_pvalue_ubiq	L_score	frequency	PPI	motif_similarity
GATA1	EVI1	10	3.708	10	19	0	5.727
POU2F1	HNF1	10	3.161	10	57	0	3.721
STAT3	NFKB	9.59	0.622	9.42	29	1	5.125
GATA6	EVI1	10	5.625	9.179	16	0	5.122
POU2F1	NFIL3	10	1.228	8.912	39	0	4.355
FOXF1:FOXJ1	POU2F1	9.315	2.632	8.852	30	0	4.342
STAT5A	RELA	10	2.554	8.673	29	0	4.993
HNF1	NKX2-5	10	5.487	8.549	19	0	4.114
STAT5A	EVI1	9.036	1.692	8.506	30	0	3.039
CEBPB	NFIL3	10	1.745	8.356	31	0	5.986
POU2F1	CEBP	9.352	5.33	8.167	19	1	4.386
FOXJ2	EN1	8.91	0.786	8.124	12	0	3.714
FOXJ2	TEF	10	2.586	8.047	55	0	4.574
STAT3	IKZF1	10	4.099	8	27	0	5.616
TEF	NKX3-1	10	2.156	7.844	43	0	3.624
NKX6-2	NKX2-5	10	2.21	7.79	56	0	4.77
STAT3	NFKB1	10	2.24	7.76	41	1	4.73
CEBP	NFIL3	10	4.702	7.691	18	0	5.675
MEF2A	NKX6-2	10	6.166	7.654	42	0	4.842
NKX2-5	NFIL3	10	2.385	7.615	10	0	4.054
SRF	HOXA3	10	5.213	7.514	19	0	4.266
POU2F1	MEF2	9.22	3.576	7.398	9	0	3.641
NKX2-5	POU6F1	10	2.616	7.384	37	0	4.831
POU2F1	EVI1	8.168	1.369	7.348	35	0	3.093
MEF2A	EVI1	9.1	2.526	7.325	19	0	3.646
STAT1	IKZF1	10	2.715	7.285	17	0	4.784
POU3F2	HNF1	10	5.941	7.264	22	0	4.448
HIF1A	XBP1	10	5.913	7.2	24	0	5.997
RREB1	ZIC2	9.565	2.365	7.2	34	0	3.705
CDX	TEF	10	3.138	7.162	23	0	3.807
SOX:SRY	NANOG	9.607	2.513	7.095	14	0	6.156
CUX1	LHX3	9.815	2.734	7.081	52	0	4.98
HNF1	FOXA	10	4.6	7.06	50	0	3.778
CDX	NKX6-2	10	5.221	7.054	53	0	4.093
NKX2-5	EN1	7.081	0.181	6.899	10	0	3.478
IRF	FOXP1	7.258	1.228	6.831	32	0	4.874
MEF2	HNF1	9.381	2.575	6.805	14	0	3.88
FOXA	ONECUT	10	6.106	6.755	45	1	4.694
OCT:POU2F	POU1F1	8.132	1.578	6.749	24	0	4.933
NFIL3	OCT4	6.691	0	6.691	5	0	4.626
NFIL3	TEF	9.048	2.362	6.686	21	0	5.688
POU2F1	STAT6	8.255	1.64	6.615	23	0	3.541
POU2F1	CDX	10	5.02	6.6	30	0	2.822
IRF1	NKX2-5	10	5.083	6.566	42	0	4.679
POU2F1	PBX1	6.913	1.494	6.556	28	0	3.153
HNF1	EVI1	10	3.996	6.538	14	0	2.997
EVI1	NKX6-2	6.97	3.099	6.513	13	0	3.946
EVI1	FOXA	9.79	4.329	6.499	14	0	3.283
SRY	HNF1	6.921	2.326	6.458	15	0	3.375
POU2F1	HOXA3	9.083	4.547	6.444	2	0	3.354
HNF1	NKX3-1	6.982	3.295	6.415	54	0	4.048
MYOD1	ZNF238	10	3.613	6.387	17	0	6.575
EVI1	NKX6-1	7.014	1.066	6.37	18	0	3.081
POU2F1	MEF2A	10	6.612	6.349	16	0	3.86
RORA	NR5A1	10	3.7	6.3	46	0	5.578
ONECUT	NKX6-2	8.692	2.428	6.264	54	0	2.615
FOXJ2	ONECUT	9.22	2.967	6.252	52	0	4.253
HNF1	ZBTB16	10	3.786	6.214	45	0	4.506
KIF22:MAZ	RREB1	8.549	2.378	6.17	3	0	3.225
CEBP	OCT4	9.106	5.106	6.151	20	0	4.098
FOXO4	BPTF	10	3.929	6.144	54	0	5.44
IRF	SRY	6.672	1.481	6.107	12	0	3.547
STAT5A	NFKB:RELA	7.65	1.548	6.102	26	0	4.241
POU3F2	HNF1A	8.7	2.914	6.098	29	0	4.789
FOXD3	ZBTB16	8.741	2.711	6.03	18	0	3.43
TCF3	ZNF238	10	4.267	5.964	19	0	6.64
FOXJ2	SOX5	10	6.008	5.937	34	0	5.451
CEBP	POU6F1	7.485	1.592	5.892	14	0	3.034
NKX2-5	NKX3-1	8.527	2.675	5.851	34	0	5.368
IRF	EVI1	9.245	4.423	5.838	18	0	3.542
PAX2	CEBPB	5.769	0	5.769	1	0	3.082
HNF1	ONECUT	10	5.431	5.752	17	0	3.928
FOXJ2	EVI1	5.869	1.492	5.724	7	0	3.612
EN1	TEF	6.347	0.635	5.713	2	0	2.578
POU2F1	ONECUT	6.929	1.232	5.697	17	0	2.96
PPARA:RXRA	KIF22:MAZ	5.751	0.056	5.695	6	0	3.654
CDX	NKX2-5	5.816	0.608	5.68	4	0	3.413
NKX2-5	HMX3	7.817	4.281	5.675	24	0	6.743
POU1F1	LHX3	10	4.36	5.64	27	0	4.075
MEF2A	FOXP1	8.114	4.062	5.624	18	0	5.42
NFIL3	POU6F1	5.606	0	5.606	15	0	3.426
PAX4	NKX2-5	10	4.411	5.589	19	0	3.499
OCT4	SOX2	10	4.419	5.581	27	0	5.798
HNF1	FOXC1	10	4.473	5.527	12	0	4.744
STAT1	IKZF2	10	4.504	5.496	26	0	4.772
EGR2	GLI	6.548	1.079	5.47	30	0	5.948
MEF2	EVI1	8.643	3.212	5.431	6	0	3.243
FOXD3	HNF1	10	6.778	5.426	18	0	3.927
POU1F1	NKX3-1	6.841	1.43	5.411	36	0	3.893
FOX	HNF1	10	5.696	5.41	44	0	4.035
POU3F2	MEF2	8.471	3.175	5.394	7	0	4.043
GATA1	MZF1	5.36	0.368	5.36	7	0	3.504
STAT5A	NFKB1	6.569	1.22	5.349	26	0	3.812
STAT3	NFKB:RELA	8.938	3.593	5.345	27	1	4.944
IRF8	SRY	5.325	0	5.325	15	0	4.278
MAF	SREBF1	5.32	0	5.32	1	0	4.32
STAT1	NFKB1	5.32	0.003	5.317	19	0	3.822
NKX2-5	HOXA3	9.888	4.596	5.292	37	0	4.493
HIC1	KIF22:MAZ	5.344	0.824	5.291	9	0	3.256
E2F1	PATZ1	5.968	2.246	5.244	2	0	2.37
FOXO3	BPTF	10	4.767	5.233	54	0	5.205
FOXD3	MEF2	7.338	2.106	5.232	5	0	4.211
POU2F1	TBP	10	4.981	5.214	53	1	3.763
HMGA	NKX6-1	6.318	1.132	5.186	42	0	4.338
POU2F1	NKX6-1	8.439	3.78	5.166	37	0	4.134
PRRX2	NKX3-1	8.844	3.722	5.122	51	0	4.976
FOXO1	SOX2	10	4.893	5.107	37	0	4.209
FOXD3	ONECUT	10	4.896	5.104	36	0	5.15
GATA6	LMO2	10	4.923	5.077	14	0	5.703
CDX	POU1F1	7.476	3.898	5.073	14	0	3.009
CEBP	RUNX2	10	4.931	5.069	7	1	4.566
FOXF1:FOXJ1	HNF1	8.593	3.539	5.054	24	0	4.164
HLF	POU6F1	5.044	0	5.044	9	0	3.019
PBX1	FOXP1	6.018	1	5.018	20	0	5.065
EN1	HOXA3	10	5	5	32	0	4.16
GATA3	EVI1	5.078	1.484	4.992	25	0	5.265
TFAP4	ZEB1	5.096	1.346	4.972	3	0	4.556
EN1	NFIL3	4.97	0.003	4.968	37	0	3.973
ARID5B	POU1F1	5.04	1.083	4.938	1	0	3.378
MEF2	TEF	8.621	3.701	4.92	18	0	4.75
EN1	FOXL1	4.882	0	4.882	1	0	3.614
ONECUT	POU1F1	6.624	1.762	4.862	32	0	4.106
FOXJ2	NKX3-1	8.892	4.043	4.849	35	0	4.362
PAX4	NANOG	8.34	3.498	4.842	15	0	2.407
NR2F	ESRRA	10	5.181	4.819	33	0	5.786
EGR	GTF2I	5.431	1.474	4.816	3	0	4.775
FOXF1	NKX3-1	6.562	1.765	4.797	3	0	3.836
ZIC3	SPZ1	5.022	0.241	4.781	10	0	4.113
FOXJ2	CDX	10	6.59	4.766	49	0	3.677
HNF1A	CDX	5.906	1.225	4.681	13	0	3.347
NKX2-2	LHX3	4.869	0.192	4.677	13	0	3.777
NKX6-2	POU1F1	7.674	4.004	4.677	23	0	3.544
LEF1	SOX:SRY	9.124	4.502	4.622	27	0	6.402
PBX1	FOXL1	8.266	3.651	4.614	19	0	4.713
TAL1	ZNF238	5.328	0.715	4.613	5	0	6.146
ABCD4:VSX2	TLX2	7.977	3.373	4.604	35	0	5.029
HMGA	OCT4	4.79	1.375	4.585	12	0	3.487
PBX1	CDX	7.514	2.93	4.583	26	0	3.716
EN1	NKX3-1	5.099	0.517	4.582	33	0	3.852
POU2F1	NKX2-5	10	5.442	4.558	47	0	4.151
CEBP	EN1	5.112	1.575	4.524	25	0	2.964
EVI1	TEF	4.81	1.011	4.522	10	0	4.059
POU2F1	NFATC	6.229	2.549	4.522	4	0	5.225
NKX3-1	NKX6-1	9.34	4.821	4.519	17	0	4.696
CEBPA:DDIT3	HLF	5.404	0.898	4.505	3	0	4.746
VDR	PATZ1	9.635	5.138	4.497	9	0	3.991
STAT6	RELA	5.274	1.981	4.483	11	1	4.938
FOXJ2	HNF1	10	6.402	4.468	37	0	4.089
HLF	TEF	5.72	1.266	4.454	9	0	4.824
OCT:POU2F	FOXI1	5.358	0.917	4.441	8	0	5.199
PAX4	NKX6-2	10	5.561	4.439	38	0	4.449
HNF1	TEF	5.853	1.449	4.404	21	0	2.972
NKX6-1	POU6F1	4.743	0.341	4.402	29	0	4.847
STAT1	NANOG	10	5.611	4.389	25	0	4.588
SOX5	HNF1	5.15	0.787	4.362	10	0	3.783
PAX4	FOXA	8.811	4.478	4.333	3	0	3.369
MEF2	FOXP1	7.61	3.296	4.314	18	0	5.986
TBP	FOXQ1	10	5.705	4.295	53	0	4.908
FOXJ2	POU2F1	7.584	3.291	4.293	50	0	3.35
ALX1	LHX3	8.318	4.036	4.282	59	0	5.901
RREB1	ZIC3	5.059	0.81	4.25	15	0	4.359
FOXJ2	OCT4	5.61	1.87	4.244	9	0	3.957
FOXI1	TEF	10	5.76	4.24	49	0	5.188
ONECUT	LHX3	9.366	5.143	4.224	44	0	5.213
POU1F1	HLF	4.799	1.096	4.212	1	0	3.636
HNF4A	HIC1	4.39	0.955	4.205	28	0	4.893
PGR	HSF2	4.288	0.325	4.199	4	0	4.321
SRY	ZBTB16	4.827	1.254	4.188	12	0	3.106
SOX3	PBX1	4.307	0.123	4.184	20	0	4.25
NKX6-2	ALX1	10	5.835	4.165	49	0	4.954
TAL1:TCF3	ZEB1	6.751	2.589	4.163	37	0	6.698
FOXA	NKX3-1	6.508	2.97	4.152	27	0	3.768
HNF1A	NKX6-2	10	6.243	4.136	47	0	4.723
IRF2	PRDM1	10	5.892	4.108	21	0	7.508
NKX6-2	NKX3-1	10	5.892	4.108	47	0	4.349
BHLHB	IRF1	4.502	0.396	4.107	31	0	5.279
ELF2	STAT1	4.888	0.803	4.085	2	0	5.659
OCT4	NANOG	10	6.184	4.076	16	0	5.881
CDX	HMGA	6.294	2.226	4.068	20	0	2.927
ATF:CREB	FOXN1	8.329	4.264	4.065	2	0	5.276
FOXJ2	GATA	4.063	0.636	4.063	4	0	4.337
POU1F1	NFIL3	4.86	0.799	4.061	2	0	3.293
POU2F1	HLF	6.783	2.775	4.008	27	0	4.022
ATF:CREB	CDC5L	5.146	1.174	3.972	5	0	4.667
HNF1	FOXL1	10	6.035	3.965	41	0	4.793
POU2F1	FOXP1	7.209	3.25	3.959	45	0	5.268
HNF4A	TFAP2A	4.057	0.103	3.954	25	0	3.416
TAL1:TCF4	LMO2	4.742	0.81	3.933	5	1	6.428
NKX6-2	NKX6-1	10	6.071	3.929	51	0	5.729
PAX6	ESRRA	4.942	1.032	3.91	23	0	5.921
HNF4A	HIF1A	3.899	0	3.899	1	0	3.197
FOXD3	NKX3-1	4.573	0.693	3.88	18	0	3.082
ONECUT	NKX6-1	5.175	1.343	3.832	26	0	5.044
PPARA:RXRA	PAX4	10	6.176	3.824	13	0	4.343
SOX5	PBX1	4.795	0.979	3.816	46	0	4.814
FOXD3	IRF	3.813	0	3.813	1	0	2.545
POU3F2	NKX6-1	8.052	4.243	3.81	24	0	4.918
FOXP1	SOX2	5	1.195	3.805	42	0	4.972
HIC1	PATZ1	3.774	0	3.774	4	0	3.973
POU3F2	ZNF384	3.875	0.248	3.766	1	0	3.792
HOXA3	TEF	4.184	0.43	3.754	10	0	2.868
ABCD4:VSX2	NKX6-2	10	6.28	3.72	46	0	5.947
POU3F2	NKX3-1	5.907	2.744	3.63	29	0	4.037
PAX6	ESR	5.11	1.483	3.627	12	0	5.611
FOXF1:FOXJ1	NKX6-1	6.244	2.619	3.625	16	0	4.592
NR3C1:PGR	AR	10	6.542	3.625	8	1	6.049
LEF1:TCF	SOX:SRY	5.215	1.595	3.62	28	0	6.318
PPARA:RXRA	ZIC2	5.561	1.948	3.613	6	0	3.673
TBP	HLF	3.609	0.082	3.609	1	0	2.892
EGR4	GLI	3.647	0.039	3.608	20	0	6.172
CDX	EN1	3.937	0.33	3.606	6	0	2.341
NKX2-5	PDX1	5.052	1.451	3.602	2	0	4.29
FOXD3	POU2F1	5.714	2.115	3.6	26	0	4.223
SOX3	HNF1	3.636	0.041	3.595	3	0	3.108
ABCD4:VSX2	OCT4	3.582	0.336	3.582	2	0	3.563
IRF8	FOXP1	3.564	0	3.564	3	0	4.059
AHR	EGR2	5.524	1.986	3.538	18	0	5.654
HOXA3	HLF	3.908	0.376	3.531	13	0	3.429
PDX1	CDC5L	4.974	1.451	3.523	27	0	5.169
AHR:ARNT:HIF1A	HMX3	5.028	1.509	3.519	3	0	5.478
POU3F2	ONECUT	5.648	2.149	3.499	53	0	4.194
FOXF1	HNF1A	4.074	0.621	3.453	30	0	3.971
CEBPA:DDIT3	OCT4	5.459	2.011	3.448	30	0	5.256
HNF1	CDC5L	5.9	2.469	3.431	5	0	3.358
CREB1	PGR	3.425	0.174	3.425	1	0	1.077
AHR	TFAP2C	3.423	0.012	3.423	1	0	3.146
POU3F2	HOXA3	9.271	5.849	3.421	5	0	3.778
FOXO1	BPTF	10	6.587	3.413	42	0	5.142
NKX3-1	ZBTB16	6.429	3.034	3.396	6	0	3.671
FOXF1	CDX	8.794	5.401	3.393	25	0	4.174
MYOD1	TGIF1	5.832	2.439	3.393	19	0	5.353
MEF2	NKX3-1	5.951	2.562	3.389	2	0	3.372
POU2F1	HOXA4	6.081	2.706	3.374	57	0	3.804
POU2F1	EN1	6.17	2.805	3.365	27	0	3.039
IRF1	SRY	4.834	1.484	3.35	28	0	3.874
HNF1A	NKX6-1	4.852	1.719	3.338	29	0	4.221
HNF4A	TFAP2C	3.334	0	3.334	29	0	3.697
HNF4A	LMO2	3.673	0.348	3.325	18	0	3.153
POU3F2	NKX2-5	6.317	2.997	3.32	41	0	4.511
FOX	ONECUT	10	6.695	3.305	52	0	5.824
SREBF1	TFCP2	3.303	0	3.303	5	0	4.195
HSF1	ZNF238	4.056	0.756	3.3	30	0	5.492
POU1F1	POU6F1	10	6.703	3.297	27	0	4.264
PDX1	PRRX2	7.599	4.313	3.286	34	0	4.447
SOX5	HOXA3	3.576	0.29	3.286	3	0	3.389
EVI1	TBP	4.802	1.61	3.28	6	0	3.435
FOXD3	LHX3	7.568	4.288	3.28	24	0	4.018
POU2F1	NKX3-1	8.871	5.597	3.275	43	0	3.255
FOXJ2	SOX2	4.462	1.193	3.27	11	0	4.621
PBX1	LHX3	10	6.732	3.268	55	0	4.612
ATF:JUN	NFE2L1	3.691	0.449	3.242	3	1	5.352
POU6F1	ZBTB16	5.029	1.792	3.236	7	0	4.802
SOX5	HNF1A	3.782	0.551	3.231	8	0	3.819
ONECUT	FOXL1	10	6.797	3.203	36	0	4.924
EN1	HLF	3.774	0.574	3.2	23	0	3.473
MEF2	NKX6-1	7.294	4.096	3.198	4	0	4.443
POU2F1	YY1	3.848	0.653	3.194	3	0	4.34
HNF4A	ZIC1	3.312	0.122	3.19	12	0	3.166
ATF:CREB	TEF	3.573	0.387	3.186	50	0	5.344
GABP	KIF22:MAZ	3.177	0	3.177	1	0	4.522
POU2F1	HSF1	4.526	1.373	3.153	20	0	4.934
VDR	ZIC3	4.128	0.986	3.142	2	0	3.144
FOX	POU2F1	5.706	2.575	3.13	14	0	3.74
NKX2-2	ZBTB16	3.45	0.323	3.127	2	0	2.942
