# Supplementary material for: coTRaCTE predicts co-occurring transcription factors within cell-type specific enhancers
Source: PLoS Comput Biol. 2018 Aug 24;14(8):e1006372. doi: 10.1371/journal.pcbi.1006372 (PMC6126874; doi:10.1371/journal.pcbi.1006372)
Supplement: S3 File — Predicted co-occurring TF pairs in separate files for each cell type. The columns show the following: TF 1 name, TF 2 name, − log10(p-valueCTS), − log10(p-valueubiq), Ll score, frequency of the TF pair in other cell types, known PPI (1 = yes, 0 = no), motif similarity MOSTA. (ZIP) [file pcbi.1006372.s016.zip › File_R_cervical_carcinoma.csv]

TF1	TF2	log_pvalue_CTS	log_pvalue_ubiq	L_score	frequency	PPI	motif_similarity
CDX	POU1F1	10	0.123	10	14	0	3.009
GATA1	EVI1	10	3.128	10	19	0	5.727
HNF1	NKX3-1	10	0.884	10	54	0	4.048
HNF1	TBP	10	0.347	10	44	0	3.381
HNF4A	HIC1	10	0.259	10	28	0	4.893
FOXO3	BPTF	10	0.038	9.962	54	0	5.205
MYC:MAX	LMO2	10	0.131	9.869	18	0	3.481
FOXA	TEF	9.827	1.681	9.827	32	0	4.446
GATA3	EVI1	10	2.267	9.826	25	0	5.265
FOXJ2	TEF	10	0.176	9.824	55	0	4.574
PBX1	CDX	9.819	0.145	9.819	26	0	3.716
TBP	FOXP1	9.728	0.68	9.728	22	0	5.321
HNF1	FOXA	10	2.882	9.682	50	0	3.778
POU3F2	PBX1	10	0.476	9.677	47	0	3.869
GATA6	EVI1	10	1.979	9.675	16	0	5.122
TBP	FOXQ1	10	0.846	9.642	53	0	4.908
SOX5	PBX1	10	0.379	9.621	46	0	4.814
FOXF1	HNF1	10	0.428	9.572	28	0	4.222
TBP	LHX3	9.997	0.426	9.571	32	0	2.617
ALX1	LHX3	10	0.483	9.517	59	0	5.901
POU2F1	LHX3	9.782	1.553	9.487	26	0	4.16
HNF4A	TFAP2A	9.727	0.251	9.476	25	0	3.416
FOXO3	CDX	10	0.54	9.46	4	0	3.596
SRY	PBX1	9.433	0.912	9.433	27	0	4.574
HNF4A	PATZ1	9.519	0.088	9.431	6	0	3.532
HNF1A	NKX6-2	10	1.334	9.39	47	0	4.723
HMGA	NKX6-1	10	0.658	9.342	42	0	4.338
FOXJ2	TBP	10	1.777	9.315	41	0	4.181
PDX1	ALX1	10	0.76	9.24	36	0	5.262
HNF1A	POU6F1	10	0.767	9.233	25	0	3.945
FOXJ2	ONECUT	10	0.784	9.216	52	0	4.253
FOXJ2	NKX3-1	10	0.917	9.112	35	0	4.362
FOXA	NKX6-2	10	2.45	9.068	33	0	4.391
TBX5	T:BRACH	10	1.434	9.068	26	0	7.408
POU2F1	HLF	10	1.161	9.037	27	0	4.022
POU3F2	TBP	10	1.353	8.983	45	1	4.409
FOXF2	POU2F1	9.013	1.959	8.939	5	0	4.05
FOXD3	HNF1	10	1.964	8.928	18	0	3.927
EGR2	GLI	10	1.108	8.892	30	0	5.948
POU3F2	CDX	10	1.736	8.883	44	0	4.056
ATF:CREB	TEF	9.192	0.313	8.878	50	0	5.344
CDX	FOXC1	9.303	0.571	8.863	17	0	3.949
NKX2-5	HOXA3	10	1.154	8.846	37	0	4.493
ONECUT	LHX3	9.885	1.071	8.815	44	0	5.213
FOXF1:FOXJ1	BPTF	10	1.238	8.762	11	0	4.734
MEF2	FOXP1	9.192	0.448	8.743	18	0	5.986
CUX1	ALX1	9.156	1.599	8.727	30	0	4.491
POU3F2	ZBTB16	9.018	1.046	8.717	2	0	4.143
FOXF2	FOXP1	9.286	0.577	8.709	21	0	6.987
NKX6-2	NKX3-1	10	1.303	8.697	47	0	4.349
FOXF2	TEF	10	1.316	8.684	17	0	5.212
PBX1	LHX3	10	1.318	8.682	55	0	4.612
FOXA	ONECUT	10	3.263	8.677	45	1	4.694
FOXA	NKX3-1	9.477	1.109	8.653	27	0	3.768
HNF1	ZBTB16	10	2.189	8.647	45	0	4.506
MEF2A	NKX6-2	10	2.817	8.616	42	0	4.842
FOXP1	FOXC1	8.971	0.394	8.577	6	0	5.456
NKX6-2	NKX2-5	8.571	0	8.571	56	0	4.77
NKX2-5	NKX6-1	9.57	1.008	8.562	17	0	6.061
HNF4A	ZNF148	10	1.444	8.556	2	0	1.889
TBP	FOXI1	10	3.439	8.514	35	0	5.03
HNF4A	LMO2	8.662	0.149	8.513	18	0	3.153
FOXO4	TEF	8.507	3.73	8.503	2	0	4.713
HNF4A	TFAP2C	8.463	0	8.463	29	0	3.697
FOXJ2	HNF1	10	1.858	8.429	37	0	4.089
HNF4A	KLF4	9.764	1.341	8.423	6	0	2.392
HNF1A	PRRX2	9.655	2.947	8.419	32	0	5.269
FOXO4	BPTF	10	3.482	8.396	54	0	5.44
HNF1	PRRX2	10	2.048	8.337	41	0	5.009
SREBF1	PATZ1	10	1.691	8.309	15	0	3.468
POU2F1	TBP	10	2.847	8.289	53	1	3.763
HNF1	POU6F1	10	2.866	8.275	15	0	4.304
POU2F1	FOXA	8.37	2.786	8.26	18	0	4.411
FOXF1	HNF1A	8.228	0	8.228	30	0	3.971
PRRX2	NKX3-1	8.991	0.778	8.214	51	0	4.976
POU2F1	HNF1	8.211	1.11	8.211	57	0	3.721
POU3F2	ONECUT	10	1.791	8.209	53	0	4.194
EN1	ALX1	8.752	0.566	8.186	30	0	3.72
SREBF1	ZEB1	8.666	0.769	8.162	33	0	5.898
EN1	HOXA3	10	1.869	8.131	32	0	4.16
FOXJ2	HNF1A	8.121	0.235	8.121	19	0	3.991
TBP	FOXA	8.109	1.629	8.109	25	0	4.514
HNF1	FOXC1	10	1.906	8.094	12	0	4.744
FOXF1:FOXJ1	CDX	10	1.909	8.091	31	0	3.855
POU2F1	HOXA4	9.131	1.04	8.09	57	0	3.804
POU6F1	LHX3	10	1.947	8.053	44	0	5.793
HNF1	CUX1	9.778	1.725	8.052	30	0	4.349
FOXQ1	TEF	9.606	1.558	8.049	42	0	5.159
PAX2	FOXL1	10	1.955	8.045	15	0	5.058
POU2F1	PAX4	9.043	1.051	7.992	51	0	3.969
PAX2	FOXI1	9.898	1.959	7.94	24	0	5.053
CDX	ZBTB16	8.49	0.721	7.924	16	0	4.525
PBX1	POU6F1	10	2.094	7.906	23	0	4.934
PAX4	POU6F1	10	2.119	7.881	25	0	4.181
FOXO1	BPTF	10	3.527	7.875	42	0	5.142
PAX4	NKX6-1	9.316	1.509	7.807	30	0	4.384
PAX4	ZBTB16	8.069	0.28	7.789	8	0	3.019
MEF2A	FOXL1	10	3.671	7.783	30	0	5.808
FOX	HNF1	8.299	0.54	7.759	44	0	4.035
POU2F1	NKX6-1	7.758	0.918	7.758	37	0	4.134
PBX1	POU1F1	10	2.296	7.704	48	0	4.306
RORA	NR6A1	10	2.296	7.704	27	0	6.767
CDX	TBP	10	2.535	7.699	43	0	4.477
POU2F1	NKX2-5	10	2.318	7.682	47	0	4.151
SREBF	PATZ1	9.043	1.392	7.651	1	0	3.956
TEF	FOXC1	7.647	0	7.647	31	0	4.858
RORA	NR5A1	10	2.382	7.618	46	0	5.578
FOXF1	TBP	10	4.319	7.605	35	0	5.693
FOXI1	TEF	10	2.407	7.593	49	0	5.188
FOX	NKX6-2	10	2.424	7.576	47	0	4.586
FOXO4	SOX5	10	2.434	7.566	21	0	5.74
POU2F1	PRRX2	9.651	4.032	7.551	10	0	4.847
FOXD3	FOXD1	10	2.49	7.51	15	0	6.364
POU2F1	NKX6-2	10	3.128	7.496	38	0	4.259
CDX	NKX6-2	8.399	1.914	7.481	53	0	4.093
FOXD3	NKX6-2	10	2.532	7.468	19	0	4.212
HNF1	NKX6-2	10	5.031	7.468	15	0	4.335
FOXF2	HNF1	8.398	0.944	7.454	15	0	4.518
FOXJ2	SOX5	10	2.55	7.45	34	0	5.451
FOXF1	CDX	10	2.577	7.423	25	0	4.174
PBX1	ONECUT	10	4.279	7.414	39	0	5.968
NR2F	RORA	8.42	1.007	7.413	3	0	5.607
PAX6	POU1F1	7.478	0.092	7.41	17	0	4.124
CUX1	LHX3	8.372	1.587	7.404	52	0	4.98
FOXO1	HNF1	7.444	0.171	7.397	10	0	4.015
ONECUT	FOXL1	10	2.607	7.393	36	0	4.924
POU3F2	LHX3	10	2.612	7.388	40	0	5.456
PBX1	TBP	7.374	0.807	7.374	6	0	4.232
PBX1	ALX1	7.373	0	7.373	20	0	4.167
NKX2-5	ALX1	10	2.639	7.361	15	0	4.227
HNF1A	ALX1	7.291	0	7.291	44	0	4.481
MEF2	NKX6-2	10	2.732	7.268	13	0	4.414
POU3F2	FOXL1	8.436	2.032	7.251	28	0	4.635
NR2F1:HNF4A	NR6A1	7.732	0.517	7.215	19	0	5.811
FOXJ2	POU3F2	7.996	1.463	7.212	20	0	4.407
TBP	POU6F1	10	3.39	7.207	18	0	5.517
HNF1A	TBP	7.17	0.168	7.17	41	0	3.262
PAX4	ALX1	7.902	0.744	7.159	49	0	4.805
FOXF1	ONECUT	7.489	0.333	7.156	24	0	3.974
CEBP	EN1	7.154	1.478	7.154	25	0	2.964
FOXF1:FOXJ1	HNF1	7.365	0.441	7.129	24	0	4.164
NKX6-2	FOXP1	10	2.877	7.123	15	0	4.88
TBP	TEF	10	5.227	7.081	43	0	4.047
PPARG	LEF1:TCF	8.784	1.74	7.044	9	0	5.496
TBP	POU1F1	9.344	2.307	7.037	37	0	3.904
TEF	FOXD1	10	2.976	7.024	16	0	6.393
FOXD3	CDX	10	2.977	7.023	40	0	3.629
CDX	LHX3	7.315	0.322	6.992	34	0	3.695
FOX	ONECUT	8.451	1.46	6.991	52	0	5.824
FOX	TEF	6.959	0	6.959	14	0	3.889
FOXF1	FOXP1	10	3.05	6.95	25	0	7.624
HNF1	POU1F1	10	3.058	6.942	26	0	3.66
PPARA:RXRA	ESR	7.05	0.251	6.936	4	1	5.064
EVI1	LHX3	7.231	0.332	6.899	17	0	3.611
SREBF1	ZIC2	10	3.111	6.889	39	0	4.753
FOX	POU3F2	7.723	0.843	6.88	5	0	3.784
HNF1	ALX1	6.861	1.527	6.861	38	0	4.421
PRRX2	POU6F1	8.95	2.095	6.855	38	0	5.181
FOXD3	HNF1A	6.808	0.062	6.808	13	0	3.929
HMGA	LHX3	7.675	0.874	6.801	3	0	3.942
TBP	FOXC1	8.018	1.224	6.795	12	0	4.867
FOXP1	FOXL1	10	3.254	6.746	25	0	7.45
PAX2	FOXA	9.823	4.68	6.737	8	0	4.345
POU3F2	CUX1	7.251	0.645	6.734	34	0	4.213
HNF1	PBX1	10	3.269	6.731	30	0	3.837
MEF2	LHX3	7.014	0.288	6.726	4	0	4.797
NKX6-2	NKX6-1	10	3.283	6.717	51	0	5.729
USF	ZEB1	6.709	0.369	6.709	11	0	5.051
HNF1A	PBX1	7.374	0.693	6.681	30	0	4.215
HNF1	NKX6-1	9.932	3.273	6.659	37	0	5.251
ABCD4:VSX2	NKX6-2	10	3.373	6.627	46	0	5.947
FOXF1:FOXJ1	TBP	6.858	0.27	6.588	19	0	4.412
CDX	FOXL1	10	3.414	6.586	32	0	4.661
NKX6-2	HOXA4	7.608	1.027	6.581	48	0	4.466
FOXM1	ONECUT	10	3.422	6.578	12	0	4.835
NR2F1:HNF4A	RORA	8.971	2.428	6.543	5	0	5.999
SRY	FOXL1	10	4.499	6.532	13	0	4.956
FOXC1	NKX3-1	7.544	1.023	6.522	8	0	4.83
ONECUT	NKX6-2	7.698	1.182	6.515	54	0	2.615
HNF4A	ZIC1	6.69	0.18	6.51	12	0	3.166
PRRX2	ALX1	10	3.501	6.499	41	0	6.111
FOXO3	NKX3-1	7.126	0.671	6.454	2	0	4.051
TBP	NKX6-2	10	3.553	6.447	28	0	4.675
TFCP2	KLF4	6.428	0.388	6.428	3	0	3.856
NKX3-1	ALX1	7.098	0.69	6.407	16	0	3.636
SOX3	ONECUT	6.386	0	6.386	17	0	5.794
HNF4A	MYC:MAX	6.618	1.078	6.358	1	0	2.812
HNF1A	FOXC1	6.89	1.167	6.338	10	0	5.354
CDX	FOXI1	10	3.663	6.337	31	0	4.025
HNF4:NR2	RORA	8.548	2.238	6.31	3	0	5.282
PPARG	ESRRA	10	3.703	6.297	1	0	5.948
ONECUT	FOXI1	8.414	2.128	6.285	46	0	4.102
FOXJ2	PAX2	10	3.734	6.266	19	0	4.991
FOXF1:FOXJ1	NKX6-2	7.742	1.496	6.246	23	0	4.015
STAT4	TEAD1	10	3.759	6.241	8	0	4.835
POU3F2	FOXA	6.641	1.479	6.239	4	0	3.957
PBX1	NKX6-2	6.237	0	6.237	31	0	4.208
POU2F1	CUX1	6.237	0.829	6.237	31	0	3.539
EVI1	CUX1	6.23	0.762	6.23	3	0	4.389
PBX	ONECUT	7.1	0.877	6.223	1	0	5.291
FOXF1	NKX6-2	7.69	1.478	6.212	20	0	4.821
NKX6-2	FOXC1	9.484	3.292	6.192	29	0	5.49
FOXJ2	ALX1	8.105	1.935	6.17	10	0	3.696
PPAR	ESR	9	2.837	6.163	15	0	5.011
FOXD3	HMGA	8.041	1.879	6.162	10	0	3.627
PRRX2	NKX6-1	10	3.867	6.133	30	0	6.538
FOXD3	NKX3-1	6.25	0.166	6.084	18	0	3.082
POU2F1	STAT5A	6.075	0.948	6.075	16	1	3.313
NKX6-2	PRRX2	10	3.938	6.062	24	0	5.835
FOX	PAX2	8.018	1.959	6.06	25	0	4.496
HOXA4	HOXA3	10	3.968	6.032	44	0	3.508
HNF4A	EBOX:MYC:MYF:MYOD:TAL:USF	6.806	0.789	6.017	6	0	3.648
FOXF1:FOXJ1	ONECUT	7.956	1.941	6.015	18	0	4.235
FOXD3	PBX1	6.558	0.588	5.97	25	0	4.378
HNF1A	FOXA	5.965	0.48	5.965	40	0	3.651
FOXF2	SOX5	10	4.045	5.955	9	0	5.609
CDX	NKX6-1	10	4.655	5.951	2	0	4.439
EN1	PRRX2	7.675	1.736	5.939	18	0	4.362
POU3F2	CDC5L	10	4.061	5.939	33	0	5.466
HNF1	FOXI1	6.644	0.724	5.92	16	0	4.008
NR2F1:HNF4A	ESR	10	5.081	5.9	4	1	5.377
GLI	ZNF148	6.338	0.439	5.899	9	0	5.898
ONECUT	HMGA	5.953	0.08	5.873	16	0	4.105
FOXO4	PAX2	8.382	2.805	5.854	15	0	4.405
FOXF1	PAX2	10	4.171	5.829	29	0	5.354
NR6A1	NR5A1	10	4.174	5.826	44	0	6.48
SRY	FOXD1	7.396	1.593	5.803	20	0	5.493
SRY	ONECUT	5.796	0.367	5.796	14	0	4.134
PPARG	ESR	10	4.409	5.735	24	0	5.822
NR2F	ESRRA	10	4.271	5.729	33	0	5.786
EBOX:MYC:MYF:MYOD:TAL:USF	ZEB1	6.359	1.57	5.705	25	0	6.107
TFAP2C	TFCP2	5.704	0	5.704	1	0	2.173
TBP	GZF1	8.167	2.476	5.691	31	0	4.575
FOXO1	SOX2	10	4.328	5.672	37	0	4.209
EBOX:MYC:MYF:MYOD:TAL:USF	LMO2	10	4.352	5.648	10	1	6.452
NKX6-1	ZBTB16	8.755	3.117	5.638	4	0	4.101
HNF1	FOXL1	10	4.908	5.627	41	0	4.793
OCT4	SOX2	10	4.373	5.627	27	0	5.798
FOXD3	POU3F2	6.721	1.553	5.611	4	0	4.396
AIRE	LHX3	5.669	0.41	5.602	2	0	3.784
ONECUT	FOXP1	6.237	0.66	5.577	26	0	5.042
FOXP1	SOX2	6.065	0.492	5.573	42	0	4.972
BPTF	SOX2	8.745	3.176	5.569	30	0	4.106
HNF4:NR2	ESR	10	4.439	5.561	7	1	4.789
FOXD3	NANOG	10	4.454	5.546	3	0	4.751
FOXD3	TEF	5.541	0	5.541	8	0	4.704
SREBF1	TBX5	10	4.477	5.523	18	0	4.787
ABCD4:VSX2	ALX1	6.926	1.419	5.506	22	0	5.865
PAX4	HOXA4	10	4.498	5.502	32	0	4.269
MEF2A	FOXC1	5.492	0.115	5.492	3	0	4.433
FOXI1	NKX3-1	6.505	1.017	5.488	14	0	4.14
FOXO1	TEF	9.087	3.602	5.486	3	0	4.775
SOX5	NANOG	6.283	0.799	5.484	19	0	5.777
PPARG	NR6A1	7.156	1.688	5.468	6	0	6.223
AR	DBP	8.38	2.925	5.455	7	0	4.864
FOX	CDX	10	4.558	5.442	17	0	3.513
FOXF1:FOXJ1	MEF2A	7.106	1.699	5.406	10	0	5.113
FOX	NANOG	6.424	1.02	5.404	10	0	4.529
MEF2	TEF	7.027	1.627	5.4	18	0	4.75
NKX6-2	POU1F1	6.447	1.073	5.374	23	0	3.544
NKX2-5	HOXA4	6.655	1.307	5.348	7	0	3.847
MEF2	POU6F1	5.389	0.042	5.347	7	0	4.449
FOXQ1	FOXP1	10	4.661	5.339	12	0	6.35
TFAP2A	TFCP2	5.302	0	5.302	2	0	2.036
CUX1	NKX6-2	5.568	0.498	5.294	20	0	3.95
TEF	FOXL1	10	4.719	5.281	15	0	5.075
FOXO3	FOXP1	10	4.733	5.267	27	0	6.157
STAT1	RELA	9.412	4.17	5.242	27	1	5.171
FOXJ2	CDX	10	4.765	5.235	49	0	3.677
HNF4A	NR6A1	10	4.78	5.22	22	0	5.075
HNF4:NR2	ESRRA	10	4.789	5.211	1	0	5.218
MEF2	POU1F1	5.367	0.164	5.203	2	0	3.266
FOXD3	ONECUT	10	4.798	5.202	36	0	5.15
TBP	ZBTB16	6.112	0.915	5.197	12	0	4.797
GLI	TFCP2	7.497	2.312	5.184	3	0	5.009
NKX6-1	POU6F1	5.303	0.124	5.179	29	0	4.847
NKX3-1	LHX3	10	4.85	5.15	40	0	5.452
MEF2	FOXL1	6.727	1.578	5.149	16	0	4.838
GATA6	ALX1	5.366	0.225	5.141	2	0	3.737
MEF2	FOXA	7.236	2.232	5.127	2	0	4.393
FOXF1	POU6F1	6.007	0.884	5.122	21	0	5.561
ATF	ESR	5.898	0.902	5.119	23	0	3.523
HOXA4	ALX1	6.375	1.272	5.103	30	0	3.988
VDR	TFAP2C	5.102	0	5.102	1	0	2.479
TEF	LHX3	5.942	0.86	5.081	8	0	4.191
SREBF1	ZIC1	7.123	2.046	5.077	11	0	4.287
TBP	ONECUT	5.063	0	5.063	15	0	3.563
NR6A1	ESRRA	10	4.944	5.056	1	0	6.318
HNF4A	TCF7L2	6.708	1.924	5.053	3	0	5.48
HNF4A	TFAP2	5.201	0.15	5.051	5	0	2.793
POU3F2	NKX6-1	5.463	0.441	5.049	24	0	4.918
SOX5	TEF	5.033	0	5.033	8	0	3.962
FOXJ2	PBX1	5.127	0.105	5.021	21	0	3.6
PAX4	NKX6-2	10	5.031	4.969	38	0	4.449
SOX3	PBX1	4.919	0	4.919	20	0	4.25
CDX	CUX1	4.911	0.09	4.911	21	0	3.271
HNF4A	MYF:MYOD:TCF3	5.536	0.63	4.906	12	0	3.199
HNF4:NR2F	NR6A1	4.945	0.046	4.899	7	0	5.408
POU2F1	FOXP1	7.413	2.531	4.882	45	0	5.268
PPAR	ESRRA	9.805	4.931	4.875	12	0	5.49
FOX	AIRE	6.296	1.43	4.866	9	0	4.693
FOXO1	CDX	5.743	0.887	4.856	6	0	3.534
BHLHB	NKX2-5	4.846	0	4.846	31	0	4.158
RAR:RXR:THR	NR3C1:PGR	10	5.198	4.802	7	1	4.962
STAT1	NFKB1	5.429	0.64	4.789	19	0	3.822
POU3F2	ALX1	10	5.218	4.782	5	0	4.736
SREBF	ZIC2	10	5.22	4.78	23	0	4.514
FOXF1:FOXJ1	MEF2	6.718	1.95	4.768	2	0	4.454
