# Supplementary material for: coTRaCTE predicts co-occurring transcription factors within cell-type specific enhancers
Source: PLoS Comput Biol. 2018 Aug 24;14(8):e1006372. doi: 10.1371/journal.pcbi.1006372 (PMC6126874; doi:10.1371/journal.pcbi.1006372)
Supplement: S3 File — Predicted co-occurring TF pairs in separate files for each cell type. The columns show the following: TF 1 name, TF 2 name, − log10(p-valueCTS), − log10(p-valueubiq), Ll score, frequency of the TF pair in other cell types, known PPI (1 = yes, 0 = no), motif similarity MOSTA. (ZIP) [file pcbi.1006372.s016.zip › File_S_ciliary_epithelial.csv]

TF1	TF2	log_pvalue_CTS	log_pvalue_ubiq	L_score	frequency	PPI	motif_similarity
EGR4	GLI	10	0	10	20	0	6.172
GATA1	EVI1	10	4.677	10	19	0	5.727
ATF:CREB	TEF	10	0.215	9.785	50	0	5.344
POU2F1	PAX4	10	1.013	9.683	51	0	3.969
HNF1	FOXA	10	2.953	9.512	50	0	3.778
FOXJ2	ONECUT	10	0.638	9.484	52	0	4.253
FOXJ2	TBP	10	3.289	9.418	41	0	4.181
GATA6	EVI1	10	4.114	9.313	16	0	5.122
MEF2A	FOXL1	10	2.893	9.28	30	0	5.808
CEBP	NFIL3	10	6.88	9.265	18	0	5.675
FOXJ2	TEF	10	0.794	9.206	55	0	4.574
STAT5A	REL	10	2.876	9.164	21	0	4.441
STAT5A	RELA	10	1.844	8.825	29	0	4.993
FOXD3	LHX3	10	1.315	8.685	24	0	4.018
STAT5A	NFKB1	10	1.452	8.548	26	0	3.812
EGR2	GLI	9.335	0.818	8.517	30	0	5.948
STAT5A	NFKB:RELA	10	1.557	8.443	26	0	4.241
FOXO3	BPTF	10	1.633	8.367	54	0	5.205
HNF1	NKX3-1	9.415	1.051	8.364	54	0	4.048
POU2F1	CDX	8.693	4.623	8.34	30	0	2.822
MEF2A	CDX	9.37	3.639	8.228	5	0	3.832
PBX1	LHX3	10	1.822	8.178	55	0	4.612
TBP	FOXQ1	10	1.85	8.15	53	0	4.908
FOXA	ONECUT	10	3.857	8.036	45	1	4.694
POU3F2	PBX1	9.261	1.229	8.031	47	0	3.869
POU2F1	NKX2-5	10	2.626	8.025	47	0	4.151
POU3F2	CDX	9.192	1.689	8.005	44	0	4.056
POU2F1	NKX3-1	8.626	1.152	7.94	43	0	3.255
LEF1	SOX:SRY	10	2.068	7.932	27	0	6.402
FOXF2	TEF	10	2.135	7.865	17	0	5.212
TAL1:TCF3	ZEB1	8.413	2.483	7.837	37	0	6.698
CDX	TBP	10	3.567	7.836	43	0	4.477
CUX1	POU6F1	10	2.202	7.798	29	0	5.02
HNF1	NKX6-1	10	2.892	7.777	37	0	5.251
FOXA	LHX3	8.888	5.086	7.72	14	0	3.253
POU2F1	FOXQ1	9.076	4.156	7.619	8	0	3.573
ONECUT	FOXI1	10	2.404	7.596	46	0	4.102
TBP	GZF1	10	2.505	7.495	31	0	4.575
CUX1	PRRX2	10	4.278	7.488	15	0	4.949
FOXA	NKX6-2	10	4.722	7.451	33	0	4.391
FOXQ1	TEF	10	2.658	7.342	42	0	5.159
HNF1	FOXQ1	10	2.663	7.337	18	0	4.677
FOX	ONECUT	10	2.792	7.208	52	0	5.824
HNF1	PRRX2	10	3.576	7.187	41	0	5.009
HNF1	ZBTB16	8.374	2.266	7.118	45	0	4.506
ALX1	LHX3	8.865	1.754	7.111	59	0	5.901
ONECUT	NKX6-2	9.974	2.91	7.065	54	0	2.615
MEF2A	FOXP1	7.045	2.273	7.024	18	0	5.42
STAT3	NFKB:RELA	10	4.256	7.011	27	1	4.944
PAX2	NFE2L1	9.68	2.695	6.984	26	0	4.316
GATA3	EVI1	8.169	2.362	6.981	25	0	5.265
EN1	HOXA3	10	3.027	6.973	32	0	4.16
NKX6-2	POU6F1	10	3.127	6.873	37	0	5.278
HOXA4	HOXA3	10	3.346	6.654	44	0	3.508
NKX2-5	HOXA3	10	3.389	6.611	37	0	4.493
STAT1	RELA	10	3.39	6.61	27	1	5.171
NKX6-2	NKX3-1	10	3.454	6.546	47	0	4.349
TCF3	ZNF238	10	5.011	6.502	19	0	6.64
STAT5A	NFKB	6.979	0.902	6.445	4	0	4.335
FOX	HNF1	6.476	2.092	6.392	44	0	4.035
POU2F1	HNF1	7.018	1.825	6.374	57	0	3.721
FOXO1	SOX2	10	3.721	6.279	37	0	4.209
FOXF2	TBP	6.572	0.461	6.249	26	1	5.724
FOXF1	HNF1	6.672	1.557	6.243	28	0	4.222
TBP	FOXI1	10	3.765	6.235	35	0	5.03
POU6F1	LHX3	10	3.8	6.2	44	0	5.793
FOX	NKX6-2	8.962	2.764	6.198	47	0	4.586
POU2F1	TBP	10	3.854	6.146	53	1	3.763
CDX	LHX3	6.949	0.84	6.109	34	0	3.695
EN1	NFIL3	6.04	0	6.04	37	0	3.973
POU2F1	NKX6-2	10	4.96	6.033	38	0	4.259
STAT3	NFKB	7.052	1.024	6.028	29	1	5.125
POU3F2	PDX1	9.95	3.926	6.023	13	0	4.531
FOXP1	FOXL1	10	4.012	5.988	25	0	7.45
FOXO3	HNF1	7.593	3.223	5.978	4	0	4.321
BHLHB	NKX2-5	5.892	0.14	5.892	31	0	4.158
CUX1	FOXI1	5.963	0.098	5.865	3	0	3.075
FOXJ2	MEF2A	5.838	2.578	5.838	9	0	4.891
HNF1A	FOXA	5.815	0.249	5.815	40	0	3.651
FOXF1:FOXJ1	LHX3	7.149	1.393	5.756	21	0	4.171
NR2F	ESRRA	8.42	4.5	5.736	33	0	5.786
POU2F1	FOXL1	10	4.273	5.727	43	0	3.703
MEF2A	EVI1	7.926	2.512	5.725	19	0	3.646
HNF1A	NKX6-2	10	4.33	5.67	47	0	4.723
MYOD1	ZNF238	8.638	4.391	5.669	17	0	6.575
POU3F2	PRRX2	6.764	1.1	5.664	42	0	5.123
IKZF1	PITX2	8.176	2.514	5.662	21	0	5.041
STAT1	NFKB	7.094	1.485	5.61	12	0	4.317
STAT3	NFKB1	10	4.413	5.587	41	1	4.73
FOXF2	HNF1	5.997	1.053	5.566	15	0	4.518
MEF2A	HOXA4	9.177	3.622	5.555	17	0	5.514
FOXJ2	HNF1	8.748	3.217	5.531	37	0	4.089
PAX4	HNF1	10	6.772	5.48	17	0	4.545
FOXI1	TEF	10	4.534	5.466	49	0	5.188
NKX6-2	NKX6-1	9.203	3.752	5.451	51	0	5.729
SREBF1	ZIC2	8.434	2.986	5.448	39	0	4.753
PBX1	ONECUT	10	5.043	5.438	39	0	5.968
SOX5	PBX1	6.698	1.329	5.368	46	0	4.814
FOXF1	TBP	10	4.647	5.353	35	0	5.693
IKZF2	IKZF1	10	6.859	5.352	30	0	5.763
MEF2A	NKX6-2	6.078	2.152	5.347	42	0	4.842
RUNX1	RREB1	5.333	0	5.333	14	0	5.54
TBP	ZBTB16	7.094	1.824	5.269	12	0	4.797
POU3F2	CDC5L	10	4.742	5.258	33	0	5.466
FOXJ2	POU2F1	5.582	2.686	5.207	50	0	3.35
NKX6-2	ALX1	10	4.804	5.196	49	0	4.954
FOXD3	PBX1	6.271	1.144	5.127	25	0	4.378
TEF	POU6F1	6.932	1.834	5.097	30	0	4.615
NFATC	ZNF384	8.746	3.692	5.054	10	0	5.631
FOXJ2	SOX5	8.413	3.392	5.021	34	0	5.451
FOXF1	TEF	10	4.981	5.019	15	0	5.463
POU3F2	FOXL1	7.433	2.46	4.984	28	0	4.635
CDX	ONECUT	10	5.023	4.977	22	0	4.504
NKX6-2	HOXA4	5.389	0.415	4.974	48	0	4.466
IRF1	NKX2-5	10	5.039	4.961	42	0	4.679
FOXF1:FOXJ1	POU6F1	5.352	0.408	4.944	14	0	5.308
TBP	ONECUT	5.518	0.827	4.929	15	0	3.563
LEF1:TCF	SOX:SRY	5.657	0.75	4.907	28	0	6.318
NKX3-1	POU6F1	5.203	0.305	4.898	31	0	4.87
POU2F1	HOXA4	5.725	1.294	4.878	57	0	3.804
CDX	FOXL1	9.644	4.79	4.854	32	0	4.661
FOXJ2	CDX	8.29	3.717	4.852	49	0	3.677
POU3F2	ONECUT	5.807	1.208	4.846	53	0	4.194
SREBF1	KLF12	5.363	0.786	4.832	9	0	4.355
ONECUT	FOXC1	5.089	0.277	4.813	36	0	4.405
FOXF1	FOXP1	9.322	4.532	4.79	25	0	7.624
RORA	NR6A1	8.106	3.324	4.782	27	0	6.767
MEF2	HNF1A	4.746	0.257	4.746	12	0	3.534
FOXJ2	LHX3	6.496	1.754	4.742	16	0	3.239
PRRX2	ALX1	8.585	3.88	4.705	41	0	6.111
MYC:MAX	LMO2	7.885	3.185	4.699	18	0	3.481
HSF1	HMGA	4.694	0.959	4.694	9	0	3.618
PDX1	ALX1	7.681	3.011	4.67	36	0	5.262
NKX3-1	LHX3	10	5.341	4.659	40	0	5.452
FOXO1	BPTF	10	5.374	4.626	42	0	5.142
FOXD3	ONECUT	10	5.386	4.614	36	0	5.15
FOXL1	POU6F1	8.327	3.717	4.61	28	0	5.461
HNF1	TBP	5.199	1.801	4.61	44	0	3.381
FOXP1	SOX2	5.493	0.903	4.59	42	0	4.972
HNF1	NKX6-2	10	7.186	4.587	15	0	4.335
POU2F1	FOXI1	6.446	1.926	4.579	35	0	4.621
ATF:CREB	EN1	4.567	0	4.567	8	0	3.444
NR2F1:HNF4A	NR6A1	5.728	1.172	4.556	19	0	5.811
POU2F1	FOXP1	7.4	2.854	4.545	45	0	5.268
TBP	NKX6-2	10	5.503	4.497	28	0	4.675
CDX	CUX1	4.644	0.149	4.495	21	0	3.271
FOXL1	FOXD1	10	5.526	4.474	3	0	6.776
POU2F1	NFIL3	5.069	0.947	4.472	39	0	4.355
TBP	FOXA	5.38	2.414	4.465	25	0	4.514
NKX3-1	NKX6-1	8.372	3.92	4.452	17	0	4.696
HNF1	FOXP1	7.881	3.463	4.417	12	0	4.763
CEBPB	NFIL3	6.433	3.638	4.414	31	0	5.986
TP53	REL	4.368	0	4.368	1	0	3.664
CREB1	BACH1	10	5.654	4.346	2	0	6.218
PAX4	NKX6-2	10	5.69	4.31	38	0	4.449
STAT1	NFKB1	4.742	0.435	4.307	19	0	3.822
FOXF1	ONECUT	4.714	0.429	4.285	24	0	3.974
EN1	HLF	4.709	0.429	4.28	23	0	3.473
EGR2	TBX5	4.278	0	4.278	7	0	5.156
FOXJ2	NKX6-2	10	5.732	4.268	15	0	5.018
POU2F1	CUX1	4.267	1.064	4.267	31	0	3.539
ABCD4:VSX2	NKX6-2	10	5.744	4.256	46	0	5.947
HNF1	FOXC1	6.485	2.239	4.246	12	0	4.744
HNF1	FOXL1	9.236	5.023	4.213	41	0	4.793
MEF2	FOXL1	6.637	2.432	4.206	16	0	4.838
PDX1	CDC5L	4.19	0	4.19	27	0	5.169
PAX	NFKB	6.394	2.232	4.162	1	0	4.825
FOXF1:FOXJ1	POU3F2	4.252	1.319	4.155	16	0	4.849
FOXF2	FOXP1	4.511	0.36	4.151	21	0	6.987
TEF	FOXD1	10	5.85	4.15	16	0	6.393
FOXP1	POU6F1	4.128	0	4.128	9	0	6.085
NKX6-2	TEF	7.633	3.508	4.126	13	0	4.268
FOX	LHX3	5.599	1.474	4.125	13	0	3.782
PBX1	FOXP1	4.12	0	4.12	20	0	5.065
ONECUT	FOXL1	10	5.885	4.115	36	0	4.924
PAX6	ESRRA	4.843	0.731	4.112	23	0	5.921
MZF1	KLF12	7.563	3.468	4.095	25	0	3.618
SREBF	ZIC2	9.011	4.936	4.075	23	0	4.514
KIF22:MAZ	ZNF148	5.625	1.561	4.064	3	0	4.549
RREB1	ZIC2	6.765	2.704	4.06	34	0	3.705
GATA4	NANOG	5.663	1.611	4.052	10	0	3.883
ELF:ELK:ETS:FLI1:GABP	MAF	10	5.955	4.045	19	1	5.951
FOXO4	BPTF	7.67	3.644	4.025	54	0	5.44
CDX	NKX6-2	5.866	1.867	3.998	53	0	4.093
FOXO3	FOXP1	10	6.012	3.988	27	0	6.157
GATA1	MZF1	3.945	0.42	3.945	7	0	3.504
HNF1A	FOXI1	3.943	0.762	3.943	14	0	4.156
HNF1	CDX	5.486	2.749	3.935	26	0	3.807
MEF2A	GZF1	3.917	0	3.917	1	0	3.594
HNF1A	PDX1	4.403	1.018	3.903	19	0	4.54
FOXQ1	FOXP1	10	6.138	3.862	12	0	6.35
HNF1	TEF	4.135	0.319	3.847	21	0	2.972
TEF	FOXC1	4.067	0.234	3.833	31	0	4.858
HNF1A	TEF	4.062	0.268	3.794	18	0	3.627
CUX1	AIRE	4.771	0.998	3.79	1	0	4.46
PRRX2	NKX3-1	5.628	1.842	3.786	51	0	4.976
HNF1	PBX1	7.484	3.828	3.78	30	0	3.837
ATF	ESR	5.933	2.169	3.764	23	0	3.523
HMGA	NKX6-1	4.192	0.434	3.758	42	0	4.338
EVI1	LHX3	5.242	1.495	3.747	17	0	3.611
SOX5	FOXD1	6.392	2.654	3.738	5	0	5.615
NR3C1:PGR	AR	10	7.229	3.719	8	1	6.049
TBP	TEF	10	6.283	3.717	43	0	4.047
NR1	ESRRA	6.418	2.707	3.711	31	0	5.541
POU3F2	TBP	4.874	2.147	3.706	45	1	4.409
STAT5A	IRF7	5.575	1.871	3.705	13	0	4.28
LMO2	REST	3.7	0.684	3.7	5	0	3.729
SRY	FOXL1	10	6.316	3.684	13	0	4.956
NKX2-5	POU6F1	5.225	1.553	3.672	37	0	4.831
HNF1A	FOXL1	4.165	0.578	3.628	30	0	4.34
GATA1	SRY	3.62	0.091	3.62	2	0	3.654
STAT1	SOX3	3.617	0	3.617	1	0	1.34
FOX	TEF	3.878	0.268	3.609	14	0	3.889
NR6A1	NR5A1	8.082	4.479	3.603	44	0	6.48
HNF4A	HIC1	4.32	0.784	3.588	28	0	4.893
HMGA	OCT4	3.587	0.375	3.587	12	0	3.487
HNF1A	TBP	3.824	0.562	3.574	41	0	3.262
ATF:CREB	FOXO3	3.565	0	3.565	4	0	5.035
PPARA:RXRA	EGR1	3.564	0	3.564	1	0	3.139
NKX6-1	POU6F1	3.802	0.272	3.531	29	0	4.847
NKX6-2	FOXI1	10	6.48	3.52	19	0	5.206
CUX1	LHX3	5.98	2.468	3.513	52	0	4.98
PAX	RELA	3.901	0.393	3.508	3	0	4.75
OCT:POU2F	GATA6	3.507	0	3.507	5	0	3.609
POU2F1	NKX6-1	4.739	2.01	3.503	37	0	4.134
PPARG	ESR	10	6.664	3.501	24	0	5.822
SRF	HOXA3	7.472	4.213	3.485	19	0	4.266
HNF4A	NR6A1	9.413	5.946	3.468	22	0	5.075
GATA6	LMO2	10	6.545	3.455	14	0	5.703
TAL1	YY1	3.597	0.149	3.447	12	0	5.312
HNF1A	FOXQ1	4.408	0.965	3.443	7	0	4.226
STAT6	NFKB	4.01	0.915	3.441	3	1	4.362
ONECUT	POU1F1	3.881	0.441	3.44	32	0	4.106
NR2F1:HNF4A	TCF7L2	4.336	0.909	3.427	6	0	5.442
ELF1	IKZF2	6.08	2.66	3.42	7	0	5.828
RREB1	FOXP1	3.396	0	3.396	8	0	5.678
FOXF2	GATA	3.387	0.031	3.387	1	0	4.081
FOXF1:FOXJ1	FOXD1	9.889	6.511	3.378	8	0	6.855
HOXA3	HLF	4.422	1.046	3.376	13	0	3.429
PAX	STAT5B	3.371	0	3.371	2	0	4.265
SREBF	TBX5	3.858	0.905	3.339	3	0	4.583
OCT:POU2F	TEF	4.708	1.371	3.337	18	0	4.358
ONECUT	LHX3	6.868	3.535	3.333	44	0	5.213
SREBF1	ZEB1	6.714	3.394	3.321	33	0	5.898
E2F1	ZEB1	3.319	0	3.319	1	0	1.468
EGR1	GLI	3.308	0	3.308	9	0	5.861
FOXF1	ZBTB16	3.434	0.16	3.274	5	0	3.984
FOXO3	PAX2	4.947	1.674	3.273	5	0	4.618
OCT:POU2F	HMGA	3.467	0.589	3.269	6	1	4.054
FOXD3	POU6F1	3.626	0.363	3.264	31	0	4.944
TEF	NKX3-1	4.702	1.439	3.263	43	0	3.624
ATF:CREB	NFE2L1	10	6.742	3.258	7	1	5.49
SRF	MSX1	3.779	0.532	3.246	1	0	4.407
NKX6-2	NKX2-5	3.24	0	3.24	56	0	4.77
SOX5	HNF1	3.593	0.377	3.216	10	0	3.783
EGR1	RUNX1	3.206	0	3.206	1	0	4.549
FOXL1	LHX3	5.761	2.555	3.206	15	0	2.779
OCT4	SOX2	7.358	4.153	3.206	27	0	5.798
POU1F1	HOXA3	3.199	0.212	3.199	3	0	2.751
FOXA	NANOG	10	6.82	3.18	17	0	4.315
IRF2	PRDM1	10	6.856	3.144	21	0	7.508
FOXD3	POU3F2	4.906	1.803	3.103	4	0	4.396
FOXF1	PAX2	6.39	3.289	3.102	29	0	5.354
RREB1	ZIC3	4.273	1.179	3.094	15	0	4.359
CEBP	CBFB:RUNX	8.615	5.541	3.074	6	1	5.097
MYF:MYOD:TCF	TGIF1	6.484	3.429	3.055	10	0	5.172
FOXO3	TEF	9.649	6.608	3.041	9	0	5.812
POU2F1	EVI1	3.629	0.893	3.025	35	0	3.093
ONECUT	TEF	3.024	0	3.024	12	0	2.731
PAX8	ZNF423	3.003	0	3.003	7	0	4.538
FOXF1:FOXJ1	DBP	4.878	1.889	2.989	15	0	4.939
TBP	LHX3	10	7.015	2.985	32	0	2.617
MYC:MAX	RUNX1	2.972	0.021	2.972	12	0	2.552
PAX4	HOXA3	4.694	1.738	2.956	3	0	3.554
ONECUT	POU6F1	5.476	2.542	2.934	22	0	4.268
FOXF2	GATA6	3.247	0.315	2.932	1	0	3.904
TBP	FOXC1	7.241	4.313	2.928	12	0	4.867
FOXF1:FOXJ1	ONECUT	5.573	2.663	2.91	18	0	4.235
ATF:CREB	HOXA3	2.938	0.061	2.877	5	0	4.026
RREB1	BPTF	3.408	0.56	2.849	6	0	5.081
FOS:JUN:AP1	SMAD4	3.862	1.017	2.844	3	1	3.964
PDX1	ALX4	3.331	0.487	2.844	1	0	4.02
FOXJ2	HNF1A	4.12	1.284	2.836	19	0	3.991
FOX	PBX1	3.346	0.512	2.833	24	0	4.314
CEBPA:DDIT3	OCT4	3.104	0.272	2.832	30	0	5.256
FOXD3	FOXD1	9.865	7.046	2.819	15	0	6.364
GATA6	HNF1A	2.834	0.026	2.809	9	0	3.539
FOXJ2	PBX1	3.491	0.698	2.793	21	0	3.6
FOX	PAX2	5.1	2.326	2.774	25	0	4.496
IRF7	PRDM1	10	7.247	2.753	9	0	6.016
NKX6-2	PDX1	3.25	0.499	2.751	31	0	5.504
NR1	RORA	10	7.267	2.733	10	0	6.112
EGR2	ZIC3	2.88	0.154	2.726	1	0	4.415
NKX6-2	FOXP1	6.227	3.514	2.713	15	0	4.88
ETS1	MAF	4.205	1.518	2.687	7	1	6.045
FOXF1:FOXJ1	TEF	4.149	1.469	2.68	29	0	4.9
