# Supplementary material for: coTRaCTE predicts co-occurring transcription factors within cell-type specific enhancers
Source: PLoS Comput Biol. 2018 Aug 24;14(8):e1006372. doi: 10.1371/journal.pcbi.1006372 (PMC6126874; doi:10.1371/journal.pcbi.1006372)
Supplement: S3 File — Predicted co-occurring TF pairs in separate files for each cell type. The columns show the following: TF 1 name, TF 2 name, − log10(p-valueCTS), − log10(p-valueubiq), Ll score, frequency of the TF pair in other cell types, known PPI (1 = yes, 0 = no), motif similarity MOSTA. (ZIP) [file pcbi.1006372.s016.zip › File_T_conjunctival_fibroblast.csv]

TF1	TF2	log_pvalue_CTS	log_pvalue_ubiq	L_score	frequency	PPI	motif_similarity
POU1F1	NKX3-1	10	1.507	10	36	0	3.893
POU2F1	HNF1	10	3.469	10	57	0	3.721
POU2F1	HNF1A	10	4.272	9.94	21	0	3.88
POU2F1	TBP	10	3.789	9.864	53	1	3.763
HMGA	NKX6-1	10	0.803	9.849	42	0	4.338
HNF1A	NKX3-1	10	1.522	9.738	14	0	3.444
CEBPA:DDIT3	OCT4	10	0.368	9.632	30	0	5.256
HNF1	NKX3-1	10	2.975	9.614	54	0	4.048
ONECUT	ZBTB16	9.659	0.143	9.515	3	0	3.562
HNF1A	NKX6-1	10	1.107	9.474	29	0	4.221
SRY	PBX1	10	1.893	9.368	27	0	4.574
STAT5A	EVI1	10	1.37	9.304	30	0	3.039
NKX6-2	NKX2-5	10	0.714	9.286	56	0	4.77
POU3F2	HNF1	10	5.492	9.274	22	0	4.448
EVI1	FOXA	10	5.128	9.21	14	0	3.283
FOXA	ONECUT	10	4.417	9.194	45	1	4.694
EVI1	NKX6-1	10	0.928	9.072	18	0	3.081
RREB1	ZIC2	10	0.931	9.069	34	0	3.705
POU2F1	ZBTB16	9.392	2.099	9.037	22	0	3.622
HNF4A	TFAP2A	9.161	0.17	8.991	25	0	3.416
ETFA:TEAD2	MZF1	10	1.03	8.97	6	0	4.141
HNF1A	PRRX2	10	4.093	8.97	32	0	5.269
FOXJ2	TEF	10	1.045	8.955	55	0	4.574
TBP	FOXA	10	4.571	8.899	25	0	4.514
HNF1A	ALX1	10	1.126	8.874	44	0	4.481
FOXJ2	LHX3	10	1.256	8.794	16	0	3.239
PBX1	FOXP1	9.116	0.342	8.774	20	0	5.065
NKX2-2	LHX3	8.747	0	8.747	13	0	3.777
POU3F2	LHX3	10	4.911	8.657	40	0	5.456
NFKB1	HIC1	9.291	2.278	8.635	3	0	3.882
HNF1A	FOXL1	10	1.879	8.617	30	0	4.34
TEF	NKX3-1	10	1.423	8.577	43	0	3.624
FOXF1	HNF1	10	2.195	8.574	28	0	4.222
MEF2A	NKX6-2	10	5.479	8.529	42	0	4.842
SP1	MZF1	10	1.545	8.455	8	0	4.656
HNF1	FOXA	10	4.838	8.399	50	0	3.778
CUX1	POU1F1	9.993	1.669	8.381	26	0	3.417
ALX1	POU6F1	10	1.652	8.348	35	0	4.788
CDX	LHX3	8.663	1.024	8.331	34	0	3.695
POU2F1	FOXQ1	10	2.608	8.317	8	0	3.573
HNF1	ZBTB16	9.434	2.23	8.313	45	0	4.506
ONECUT	NKX6-2	10	1.724	8.276	54	0	2.615
FOXA	LHX3	10	4.074	8.27	14	0	3.253
HSF1	ZNF238	8.338	0.105	8.232	30	0	5.492
FOXL1	LHX3	10	1.792	8.208	15	0	2.779
PBX1	FOXL1	9.659	1.508	8.151	19	0	4.713
POU2F1	PAX4	10	2.623	8.137	51	0	3.969
HNF1	PRRX2	10	4.623	8.13	41	0	5.009
PAX4	ALX1	10	1.889	8.111	49	0	4.805
POU3F2	HNF1A	10	3.528	8.105	29	0	4.789
FOXJ2	POU2F1	10	4.427	8.093	50	0	3.35
TCF3	ZNF238	10	1.907	8.093	19	0	6.64
ALX1	LHX3	10	1.939	8.061	59	0	5.901
POU2F1	NKX3-1	10	3.607	8.027	43	0	3.255
ONECUT	FOXI1	10	2.008	7.992	46	0	4.102
POU3F2	ONECUT	10	2.019	7.981	53	0	4.194
VDR	PATZ1	10	2.046	7.954	9	0	3.991
POU2F1	NKX6-1	10	2.932	7.952	37	0	4.134
NKX2-5	NKX3-1	10	2.084	7.916	34	0	5.368
FOXJ2	NKX3-1	10	2.486	7.9	35	0	4.362
CUX1	FOXL1	8.672	0.911	7.897	10	0	3.807
POU1F1	LHX3	10	2.925	7.843	27	0	4.075
TAL1:TCF3	YY1	7.837	0.329	7.837	36	0	5.744
POU2F1	HOXA4	10	2.174	7.826	57	0	3.804
PAX4	NKX3-1	10	2.186	7.814	10	0	3.364
STAT1	NFATC	8.508	1.597	7.784	10	0	5.798
FOX	HNF1	10	2.923	7.772	44	0	4.035
POU3F2	FOXI1	8.556	3.416	7.759	4	0	4.686
PPARA:RXRA	ZIC2	9.552	1.795	7.756	6	0	3.673
FOXJ2	CDX	10	2.953	7.722	49	0	3.677
PBX1	NKX6-2	10	2.295	7.705	31	0	4.208
POU3F2	TBP	10	2.64	7.614	45	1	4.409
ONECUT	FOXP1	8.162	0.553	7.609	26	0	5.042
RREB1	ZIC1	8.063	0.46	7.603	10	0	3.686
POU2F1	CUX1	7.688	2.301	7.546	31	0	3.539
EGR	MZF1	8.65	2.187	7.519	11	0	4.217
FOXF1:FOXJ1	LHX3	10	2.502	7.498	21	0	4.171
PAX4	SPZ1	9.496	2.005	7.491	6	0	3.051
CDX	NKX3-1	10	4.046	7.49	17	0	3.834
POU2F1	FOXI1	10	2.515	7.485	35	0	4.621
STAT5A	IKZF2	10	2.58	7.42	10	0	4.743
POU2F1	STAT6	8.479	2.839	7.407	23	0	3.541
SOX5	PBX1	8.08	0.68	7.4	46	0	4.814
FOXF2	POU2F1	7.8	2.602	7.398	5	0	4.05
FOXJ2	ONECUT	8.498	1.139	7.359	52	0	4.253
FOX	CDX	10	2.657	7.343	17	0	3.513
CUX1	NKX6-2	8.696	3.39	7.33	20	0	3.95
PRRX2	NKX3-1	10	2.67	7.33	51	0	4.976
POU3F2	PRRX2	10	2.71	7.29	42	0	5.123
FOXF1	LHX3	8.411	1.158	7.253	9	0	2.88
STAT6	ZNF384	8.37	1.136	7.234	7	0	4.888
FOXF1:FOXJ1	TEF	10	2.784	7.216	29	0	4.9
STAT5A	IRF	10	3.363	7.193	35	0	4.125
SP3	MZF1	8.007	0.836	7.171	6	0	4.06
HNF1	ALX1	10	3.507	7.164	38	0	4.421
RREB1	ZIC3	7.618	0.463	7.156	15	0	4.359
FOX	NKX6-2	10	2.852	7.148	47	0	4.586
FOXJ2	EVI1	7.492	1.593	7.121	7	0	3.612
FOXD3	CDX	10	2.88	7.12	40	0	3.629
CDC5L	LHX3	7.96	0.851	7.109	23	0	4.175
EN1	NKX3-1	7.3	0.219	7.081	33	0	3.852
NKX6-2	NKX6-1	10	2.936	7.064	51	0	5.729
MYOD1	ZNF238	9.92	2.874	7.047	17	0	6.575
POU3F2	CDX	10	5.136	7	44	0	4.056
PBX1	FOXI1	10	3.005	6.995	3	0	4.299
ONECUT	NKX6-1	7.947	0.953	6.994	26	0	5.044
FOXJ2	HNF1	10	5.012	6.985	37	0	4.089
CDC5L	TEF	8.103	1.13	6.973	35	0	4.146
NKX2-5	HMX3	9.497	3.539	6.959	24	0	6.743
HNF1A	PBX1	10	3.06	6.94	30	0	4.215
ONECUT	LHX3	10	3.082	6.918	44	0	5.213
POU2F1	EN1	10	3.082	6.918	27	0	3.039
HNF1	FOXI1	9.942	3.106	6.836	16	0	4.008
TEF	ZBTB16	7.431	0.611	6.82	6	0	3.642
CDX	ZBTB16	7.77	0.968	6.803	16	0	4.525
POU3F2	PAX4	10	3.209	6.791	12	0	4.33
IRF	HMGA	9.257	3.705	6.785	2	1	4.209
POU2F1	FOXP1	9.3	2.529	6.77	45	0	5.268
FOX	PBX1	8.344	1.583	6.761	24	0	4.314
HNF1	HMGA	9.599	2.842	6.757	5	0	3.36
CUX1	TEF	8.308	1.559	6.75	1	0	3.054
NFIL3	LHX3	6.852	0.115	6.737	25	0	3.829
FOXA	NKX3-1	9.265	3.824	6.728	27	0	3.768
NKX6-2	ZBTB16	8.158	1.44	6.718	20	0	4.966
FOXO4	BPTF	10	3.734	6.711	54	0	5.44
NKX6-2	PDX1	8.661	1.951	6.71	31	0	5.504
FOX	ONECUT	10	3.359	6.641	52	0	5.824
VDR	SP3	6.602	0	6.602	1	0	2.946
CEBP	OCT4	10	3.435	6.565	20	0	4.098
PAX4	CDX	7.035	1.533	6.557	2	0	3.036
PBX1	FOXQ1	8.152	1.605	6.547	5	0	5.048
HIF1A	ZEB1	7.868	1.576	6.541	6	0	5.944
NKX3-1	ALX1	10	3.466	6.534	16	0	3.636
SREBF1	ZIC2	9.127	3.092	6.528	39	0	4.753
FOXF1:FOXJ1	POU3F2	7.632	1.338	6.494	16	0	4.849
PAX4	NKX6-1	10	3.543	6.457	30	0	4.384
SREBF1	PATZ1	7.833	1.388	6.445	15	0	3.468
FOXO3	NKX3-1	9.508	3.067	6.442	2	0	4.051
PBX1	ZBTB16	6.649	0.212	6.437	5	0	2.916
POU3F2	FOXC1	7.011	1.451	6.42	2	0	3.759
CDX	FOXI1	10	3.586	6.414	31	0	4.025
POU3F2	NKX3-1	8.81	2.867	6.414	29	0	4.037
TEF	LHX3	9.246	2.866	6.38	8	0	4.191
VDR	ETFA:TEAD2	8.398	2.02	6.378	2	0	2.897
CUX1	LHX3	10	3.64	6.36	52	0	4.98
FOXF1	NKX6-2	10	3.642	6.358	20	0	4.821
FOX	MEF2	9.039	2.716	6.323	1	0	4.106
FOXJ2	ALX1	10	3.679	6.321	10	0	3.696
FOXJ2	PBX1	8.532	2.218	6.314	21	0	3.6
TEF	FOXC1	6.683	0.379	6.304	31	0	4.858
MEF2A	POU6F1	8.036	3.533	6.267	14	0	4.422
POU2F1	CDX	10	4.49	6.197	30	0	2.822
HNF1	TBP	10	3.931	6.194	44	0	3.381
FOXF1	CDX	10	3.829	6.171	25	0	4.174
PAX4	NANOG	10	3.84	6.16	15	0	2.407
PAX4	NKX2-5	10	3.847	6.153	19	0	3.499
FOXL1	ZBTB16	6.147	0	6.147	16	0	4.327
TBP	NKX3-1	10	3.856	6.144	14	0	3.817
FOXF1:FOXJ1	NKX6-1	9.06	2.932	6.128	16	0	4.592
OCT:POU2F	HNF1	6.125	0	6.125	6	0	3.293
VDR	ZNF148	6.663	0.634	6.12	5	0	4.455
PAX4	ZBTB16	6.538	0.438	6.099	8	0	3.019
FOXJ2	PDX1	8.633	2.535	6.098	5	0	5.315
TBP	OCT4	10	3.903	6.097	12	0	3.354
IRF	FOXP1	7.369	1.535	6.089	32	0	4.874
GATA6	PBX1	8.13	2.054	6.076	5	0	4.033
PBX1	CDX	6.994	1.486	6.067	26	0	3.716
ONECUT	FOXC1	6.488	0.44	6.047	36	0	4.405
SRY	HNF1	6.719	1.58	6.017	15	0	3.375
ZIC3	SPZ1	6.338	0.338	6	10	0	4.113
FOXF2	TBP	7.065	1.369	5.97	26	1	5.724
POU3F2	PBX1	10	4.031	5.969	47	0	3.869
HNF1A	POU6F1	10	4.047	5.953	25	0	3.945
NR6A1	NR5A1	9.946	3.997	5.949	44	0	6.48
FOXF1:FOXJ1	POU2F1	6.525	1.397	5.91	30	0	4.342
FOX	HNF1A	5.903	1.129	5.903	20	0	4.056
HNF1	NKX6-1	10	4.266	5.88	37	0	5.251
ATF:CREB	CDC5L	8.257	2.38	5.878	5	0	4.667
OCT:POU2F	PBX1	5.877	0.633	5.877	1	0	2.502
FOXF2	POU3F2	8.216	2.356	5.861	4	0	5.157
HNF1A	FOXI1	5.96	0.384	5.846	14	0	4.156
POU3F2	CUX1	7.712	1.877	5.835	34	0	4.213
FOXD3	ONECUT	10	4.18	5.82	36	0	5.15
CUX1	ALX1	6.681	1.686	5.79	30	0	4.491
HNF1	EVI1	10	4.215	5.785	14	0	2.997
NKX6-1	POU6F1	6.185	0.452	5.733	29	0	4.847
FOXI1	TEF	10	4.273	5.727	49	0	5.188
EVI1	LHX3	7.485	1.767	5.718	17	0	3.611
POU1F1	PRRX2	7.357	1.717	5.692	5	0	4.322
POU2F1	NFIL3	7.501	1.812	5.689	39	0	4.355
HNF1	ONECUT	10	4.838	5.675	17	0	3.928
FOXO3	BPTF	10	4.328	5.672	54	0	5.205
OCT:POU2F	MEF2A	6.488	1.45	5.631	1	0	3.848
PBX1	POU1F1	10	4.38	5.62	48	0	4.306
NKX6-2	HOXA4	7.715	2.099	5.616	48	0	4.466
FOXL1	POU6F1	10	4.389	5.611	28	0	5.461
TAL1:TCF4	YY1	5.932	0.346	5.586	23	0	6.027
PPARA:RXRA	PAX4	10	4.46	5.54	13	0	4.343
RUNX1	TBX5	6.869	1.956	5.536	10	0	4.523
VDR	SPZ1	10	4.468	5.532	6	0	3.567
PPARA:RXRA	SREBF1	6.926	1.405	5.52	19	0	4.918
ATF:CREB	TEF	6.067	0.549	5.518	50	0	5.344
FOXP1	NKX6-1	9.845	4.337	5.508	19	0	4.669
PAX4	POU6F1	8.793	3.284	5.508	25	0	4.181
FOXA	HMGA	9.976	4.473	5.503	6	0	3.759
PPARA:RXRA	ZIC3	7.035	1.531	5.503	1	0	3.932
PAX4	STAT6	8.677	3.192	5.486	12	0	3.291
SOX3	PBX1	5.609	0.143	5.466	20	0	4.25
MEF2A	NKX3-1	9.103	3.825	5.432	5	0	3.789
EGR2	RREB1	5.464	0.047	5.417	22	0	4.122
MEF2A	ZBTB16	10	4.669	5.412	4	0	4.857
CDC5L	NFIL3	6.918	1.508	5.41	4	0	4.088
FOXF1	ONECUT	8.078	2.691	5.387	24	0	3.974
TBP	FOXQ1	10	4.623	5.377	53	0	4.908
OCT:POU2F	POU1F1	6.436	1.061	5.375	24	0	4.933
CDX	ONECUT	10	4.64	5.36	22	0	4.504
VDR	EGR	10	4.64	5.36	6	0	3.643
FOX	AIRE	6.349	1.016	5.333	9	0	4.693
MEF2	FOXI1	8.203	2.872	5.331	1	0	4.859
MEF2	POU6F1	6.522	1.194	5.328	7	0	4.449
FOXO1	BPTF	10	5.458	5.325	42	0	5.142
RREB1	ZNF148	8.543	3.23	5.313	2	0	4.781
FOXF1:FOXJ1	NKX6-2	8.232	2.936	5.295	23	0	4.015
STAT4	IRF7	6.957	1.684	5.273	4	0	4.652
CDX	FOXQ1	9.96	4.697	5.263	6	0	4.055
FOXQ1	TEF	10	4.748	5.252	42	0	5.159
PBX1	POU6F1	10	4.76	5.24	23	0	4.934
MZF1	KLF12	9.742	4.506	5.235	25	0	3.618
VDR	GTF2I	10	4.819	5.181	4	0	4.112
TFAP2A	NFKB1	5.895	0.716	5.179	2	0	3.11
FOXD3	HNF1	10	4.838	5.162	18	0	3.927
FOXO4	IRF	5.147	0.529	5.141	1	0	3.824
POU1F1	NKX2-2	6.082	0.981	5.101	2	0	3.271
FOXD3	ZBTB16	6.826	1.741	5.085	18	0	3.43
HOXA4	ALX1	8.127	3.049	5.078	30	0	3.988
STAT5A	GATA4	8.973	3.899	5.074	10	0	3.682
ABCD4:VSX2	NKX6-2	10	4.943	5.057	46	0	5.947
SP3	PATZ1	10	4.955	5.045	6	0	5.177
CDX	NKX6-2	8.343	3.313	5.03	53	0	4.093
MEF2	TEF	7.747	2.721	5.026	18	0	4.75
FOXJ2	SOX5	8.919	4.442	5.01	34	0	5.451
FOXL1	NKX6-1	5.254	0.265	4.989	8	0	2.525
TFAP4	TBX5	5.375	0.39	4.985	5	0	1.171
MEF2	FOXL1	10	5.035	4.965	16	0	4.838
FOXF1	PBX1	5.473	0.511	4.962	6	0	4.479
HNF1	CDX	9.599	4.817	4.959	26	0	3.807
CEBP	NFATC	7.828	2.876	4.952	26	0	4.629
IRF1	NKX2-5	10	5.57	4.951	42	0	4.679
FOXJ2	HNF1A	8.163	3.213	4.95	19	0	3.991
NKX3-1	LHX3	10	5.052	4.948	40	0	5.452
HNF4A	TFAP2C	5.019	0.076	4.943	29	0	3.697
PDX1	ALX1	9.185	4.271	4.914	36	0	5.262
POU1F1	ALX1	6.22	1.306	4.914	11	0	3.78
HNF1	NKX2-5	10	5.099	4.901	19	0	4.114
PBX1	LHX3	10	5.1	4.9	55	0	4.612
STAT6	NKX6-2	8.301	3.418	4.884	15	0	3.097
CUX1	ZBTB16	5.033	0.152	4.881	2	0	3.018
CUX1	TBP	7.241	2.361	4.879	12	0	2.707
FOXD3	LHX3	6.475	1.614	4.86	24	0	4.018
TBP	TEF	10	5.338	4.84	43	0	4.047
FOXD3	NKX6-1	6.811	1.972	4.838	25	0	4.125
PRRX2	NKX2-2	5.783	0.947	4.836	1	0	2.831
BPTF	SOX2	9.401	4.576	4.825	30	0	4.106
POU2F1	TLX2	6.349	1.615	4.815	20	1	5.019
STAT6	ALX1	4.81	0	4.81	6	0	3.754
EGR4	MZF1	5.008	0.201	4.807	4	0	3.498
GATA4	IRF	8.378	3.573	4.805	13	0	4.032
CDX	FOXL1	10	5.198	4.802	32	0	4.661
ONECUT	POU6F1	6.381	1.583	4.798	22	0	4.268
POU2F1	CDC5L	8.745	3.961	4.784	7	0	3.757
NKX6-2	FOXC1	10	5.222	4.778	29	0	5.49
CDX	FOXC1	5.139	0.697	4.775	17	0	3.949
ONECUT	FOXL1	10	5.237	4.763	36	0	4.924
NKX6-2	POU1F1	7.495	2.737	4.759	23	0	3.544
PDX1	CDC5L	6.553	1.795	4.758	27	0	5.169
FOXO3	CDX	6.632	1.886	4.746	4	0	3.596
GTF2I	PATZ1	7.83	3.091	4.739	7	0	5.09
IRF1	PRDM1	10	5.266	4.734	7	0	6.325
HNF1	FOXC1	7.644	2.924	4.719	12	0	4.744
VDR	EGR4	4.868	0.196	4.672	1	0	3.447
NKX2-5	EN1	4.94	0.276	4.663	10	0	3.478
IRF	OCT4	4.662	0	4.662	13	0	4.037
NKX6-2	EN1	6.037	1.383	4.654	22	0	3.833
HIF1A	XBP1	10	5.363	4.637	24	0	5.997
FOXO1	SOX2	10	5.368	4.632	37	0	4.209
POU2F1	FOXL1	10	5.4	4.6	43	0	3.703
FOXF1:FOXJ1	ONECUT	7.462	2.868	4.595	18	0	4.235
CUX1	NKX6-1	7.752	3.16	4.592	12	0	4.038
FOXO4	SOX5	10	5.411	4.589	21	0	5.74
POU3F2	HOXA4	4.798	0.263	4.588	9	0	4.142
HNF1A	TEF	5.95	1.39	4.56	18	0	3.627
HNF1A	TBP	7.869	3.32	4.549	41	0	3.262
STAT5A	ZNF384	5.364	0.84	4.524	3	0	4.331
FOXJ2	EN1	5.959	1.443	4.516	12	0	3.714
PPARA:RXRA	LEF1:TCF	5.124	0.615	4.509	3	0	5.062
FOXF1	POU2F1	6.764	2.258	4.506	15	0	3.672
FOXD3	PBX1	8.678	4.177	4.501	25	0	4.378
FOXD3	MEF2	5.928	1.451	4.477	5	0	4.211
NR2F	ITGAL	5.813	1.338	4.475	3	0	3.972
EGR4	PATZ1	6.585	2.111	4.474	2	0	4.713
NKX3-1	ZBTB16	6.315	1.855	4.46	6	0	3.671
HOXA4	HOXA3	10	5.549	4.451	44	0	3.508
HNF4A	KLF12	4.439	0	4.439	6	0	2.269
CUX1	POU6F1	10	5.567	4.433	29	0	5.02
FOXI1	NKX3-1	6.442	2.022	4.419	14	0	4.14
RORA	NR5A1	8.374	3.962	4.412	46	0	5.578
HNF4A	ZIC1	4.639	0.228	4.411	12	0	3.166
RREB1	SPZ1	8.434	4.029	4.405	8	0	3.747
AHR	EGR2	7.847	3.443	4.404	18	0	5.654
STAT6	IKZF2	10	5.596	4.404	2	0	4.546
