# Supplementary material for: coTRaCTE predicts co-occurring transcription factors within cell-type specific enhancers
Source: PLoS Comput Biol. 2018 Aug 24;14(8):e1006372. doi: 10.1371/journal.pcbi.1006372 (PMC6126874; doi:10.1371/journal.pcbi.1006372)
Supplement: S3 File — Predicted co-occurring TF pairs in separate files for each cell type. The columns show the following: TF 1 name, TF 2 name, − log10(p-valueCTS), − log10(p-valueubiq), Ll score, frequency of the TF pair in other cell types, known PPI (1 = yes, 0 = no), motif similarity MOSTA. (ZIP) [file pcbi.1006372.s016.zip › File_U_dermal_fibroblasts.csv]

TF1	TF2	log_pvalue_CTS	log_pvalue_ubiq	L_score	frequency	PPI	motif_similarity
EGR2	RREB1	10	0	10	22	0	4.122
POU2F1	HNF1	10	1.734	10	57	0	3.721
POU2F1	PBX1	10	1.282	10	28	0	3.153
TAL1:TCF4	YY1	10	0	10	23	0	6.027
NKX6-2	NKX2-5	10	0.3	9.7	56	0	4.77
POU2F1	ZBTB16	10	3.89	9.379	22	0	3.622
PBX1	NKX6-2	10	1.055	8.945	31	0	4.208
POU2F1	FOXA	10	5.361	8.813	18	0	4.411
POU2F1	HNF1A	8.806	2.969	8.806	21	0	3.88
FOXF1:FOXJ1	POU2F1	9.664	1.034	8.804	30	0	4.342
ALX1	LHX3	10	1.22	8.78	59	0	5.901
HNF1	NKX2-5	9.925	2.403	8.693	19	0	4.114
HNF1A	PBX1	10	1.736	8.63	30	0	4.215
CDX	HMGA	10	1.425	8.575	20	0	2.927
CDC5L	ZBTB16	10	1.438	8.562	22	0	5.013
CDX	TBP	10	6.599	8.544	43	0	4.477
FOXA	TEF	10	4.335	8.496	32	0	4.446
FOXJ2	TEF	10	1.523	8.477	55	0	4.574
POU3F2	ONECUT	10	1.736	8.417	53	0	4.194
PBX1	LHX3	10	1.606	8.394	55	0	4.612
CUX1	LHX3	9.465	1.197	8.268	52	0	4.98
POU2F1	FOXI1	10	1.82	8.18	35	0	4.621
OCT4	SOX2	10	4.363	8.158	27	0	5.798
POU3F2	TBP	10	2.408	8.06	45	1	4.409
PPARA:RXRA	SREBF1	10	1.961	8.039	19	0	4.918
POU2F1	NKX6-1	9.645	3.063	8.018	37	0	4.134
FOX	HNF1	10	3.832	8.008	44	0	4.035
HNF1	FOXA	10	4.734	7.983	50	0	3.778
CEBP	OCT4	8.664	3.981	7.945	20	0	4.098
AHR:ARNT	RREB1	7.902	0	7.902	15	0	3.626
TBP	ONECUT	8.458	1.257	7.862	15	0	3.563
FOXA	AIRE	10	5.05	7.837	12	0	4.189
NKX2-1	NKX2-2	9.45	3.227	7.763	16	0	5.681
PBX1	FOXL1	8.47	0.788	7.752	19	0	4.713
IKZF1	PITX2	10	2.284	7.716	21	0	5.041
HNF1	NKX3-1	8.234	1.947	7.685	54	0	4.048
HNF1A	TBP	9.073	2.382	7.667	41	0	3.262
CDC5L	TEF	10	2.355	7.645	35	0	4.146
MEF2A	PBX1	8.042	1.566	7.626	6	0	3.911
POU6F1	LHX3	10	2.402	7.598	44	0	5.793
CDX	NKX6-2	10	2.818	7.579	53	0	4.093
HNF1	CUX1	10	2.422	7.578	30	0	4.349
POU2F1	NKX2-5	10	2.723	7.519	47	0	4.151
PRRX2	NKX3-1	8.134	0.659	7.475	51	0	4.976
FOXJ2	PBX1	10	2.538	7.462	21	0	3.6
HNF1	NKX6-1	10	5.069	7.452	37	0	5.251
POU2F1	POU6F1	10	4.384	7.412	15	0	3.513
POU2F1	HOXA4	8.545	1.14	7.405	57	0	3.804
POU2F1	CEBP	10	3.211	7.316	19	1	4.386
HNF1	PRRX2	10	6.089	7.315	41	0	5.009
IRF	FOXP1	7.788	1.312	7.301	32	0	4.874
HNF1A	NKX6-2	10	5.445	7.262	47	0	4.723
CUX1	PRRX2	10	3.506	7.144	15	0	4.949
RUNX1	RREB1	7.699	0.565	7.134	14	0	5.54
POU2F1	EVI1	8.403	1.796	7.129	35	0	3.093
TAL1:TCF3	YY1	7.112	0.012	7.1	36	0	5.744
MEF2A	EVI1	8.985	3.289	7.098	19	0	3.646
POU3F2	PBX1	10	2.913	7.087	47	0	3.869
STAT1	REL	10	3.384	7.058	7	0	4.864
NFKB1	NFATC	9.534	2.481	7.053	10	0	4.93
SRF	HOXA3	9.464	5.146	7.007	19	0	4.266
CUX1	POU6F1	10	2.998	7.002	29	0	5.02
SRY	PBX1	7.582	1.786	6.992	27	0	4.574
HNF1A	ALX1	6.98	0.102	6.98	44	0	4.481
HNF1	ZBTB16	8.449	1.638	6.947	45	0	4.506
SOX5	EN1	7.171	0.242	6.929	7	0	3.661
PBX1	POU1F1	10	3.072	6.928	48	0	4.306
FOXJ2	CDX	10	3.091	6.909	49	0	3.677
PBX1	CDX	6.878	2.097	6.878	26	0	3.716
FOXO4	BPTF	10	3.269	6.846	54	0	5.44
ZEB1	ZNF238	10	3.203	6.797	26	0	7.519
TBP	POU1F1	10	3.855	6.785	37	0	3.904
FOXD3	POU2F1	10	3.238	6.762	26	0	4.223
IKZF2	HMGA	8.67	2.639	6.757	25	0	4.568
IKZF2	IKZF1	10	6.7	6.71	30	0	5.763
ONECUT	FOXI1	8.91	2.2	6.71	46	0	4.102
POU3F2	CDX	10	5.346	6.697	44	0	4.056
ONECUT	NKX6-2	9.445	2.846	6.599	54	0	2.615
FOXJ2	ONECUT	7.72	1.769	6.568	52	0	4.253
FOXF1	POU2F1	8.512	2.536	6.486	15	0	3.672
CEBPA:DDIT3	OCT4	6.997	0.545	6.452	30	0	5.256
HNF1	PBX1	10	5.268	6.308	30	0	3.837
FOX	PAX2	10	3.753	6.247	25	0	4.496
POU2F1	TBP	10	4.873	6.225	53	1	3.763
PDX1	CDC5L	6.95	0.727	6.223	27	0	5.169
EN1	NKX3-1	6.391	0.17	6.221	33	0	3.852
HNF1	POU1F1	10	3.794	6.206	26	0	3.66
OCT:POU2F	POU1F1	6.141	1.097	6.141	24	0	4.933
FOXF1	PAX2	10	3.87	6.13	29	0	5.354
POU2F1	PAX4	6.432	1.952	6.066	51	0	3.969
FOX	AIRE	7.825	1.788	6.037	9	0	4.693
FOXJ2	POU2F1	9.302	3.295	6.006	50	0	3.35
POU3F2	LHX3	10	4.013	5.987	40	0	5.456
CEBP	FOXA	9.106	3.607	5.986	17	0	4.583
POU1F1	NKX3-1	6.529	0.544	5.985	36	0	3.893
NKX6-2	NKX6-1	10	4.049	5.951	51	0	5.729
STAT6	NKX6-2	9.573	3.622	5.95	15	0	3.097
FOX	CDX	9.566	3.628	5.938	17	0	3.513
PDX1	PRRX2	5.906	0	5.906	34	0	4.447
AHR:ARNT:HIF1A	HMX3	6.258	0.359	5.9	3	0	5.478
FOXD3	ZBTB16	7.404	1.505	5.898	18	0	3.43
FOXD3	PBX1	7.896	2.005	5.891	25	0	4.378
STAT1	RELA	7.741	1.892	5.848	27	1	5.171
FOXF1	PBX1	6.091	0.246	5.845	6	0	4.479
TBP	FOXI1	10	6.431	5.815	35	0	5.03
HNF4A	PAX5	6.91	1.15	5.76	7	0	3.801
STAT3	NFKB	6.343	0.583	5.76	29	1	5.125
ONECUT	FOXC1	6.75	1.027	5.723	36	0	4.405
CDX	CUX1	6.215	0.543	5.672	21	0	3.271
ABCD4:VSX2	PDX1	9.633	3.966	5.667	17	0	4.956
FOXF1:FOXJ1	AIRE	6.783	1.178	5.605	8	0	3.323
PBX1	FOXI1	8.195	2.605	5.59	3	0	4.299
FOXI1	TEF	10	4.423	5.577	49	0	5.188
FOXF1:FOXJ1	MEF2A	6.041	1.876	5.56	10	0	5.113
PRRX2	POU6F1	8.105	2.555	5.55	38	0	5.181
NKX2-5	HOXA3	9.454	3.905	5.549	37	0	4.493
POU1F1	POU6F1	10	4.454	5.546	27	0	4.264
CDX	FOXI1	10	4.471	5.529	31	0	4.025
PDX1	ALX1	8.339	2.823	5.516	36	0	5.262
PBX1	ONECUT	10	5.12	5.513	39	0	5.968
POU2F1	NKX6-2	10	6.946	5.503	38	0	4.259
POU3F2	PRRX2	7.54	2.103	5.437	42	0	5.123
FOXF1:FOXJ1	CDX	10	4.567	5.433	31	0	3.855
HNF1	CDX	9.097	3.668	5.429	26	0	3.807
HNF1A	TEF	5.942	0.727	5.424	18	0	3.627
FOXQ1	TEF	9.774	4.387	5.387	42	0	5.159
FOXA	ONECUT	10	5.041	5.369	45	1	4.694
RORA	NR5A1	10	4.632	5.368	46	0	5.578
CDX	OCT4	5.387	0.814	5.353	9	0	2.627
POU2F1	CUX1	5.311	1.871	5.311	31	0	3.539
HMGA	NKX6-1	5.759	0.468	5.291	42	0	4.338
PBX1	POU6F1	10	4.72	5.28	23	0	4.934
PBX1	FOXP1	5.294	0.015	5.279	20	0	5.065
TCF3:HAND1	ZNF238	5.274	0	5.274	11	0	5.871
PAX	STAT6	6.076	0.804	5.273	13	0	4.502
EGR4	ZIC1	6.048	0.79	5.258	3	0	4.532
HNF1A	FOXA	5.258	0.673	5.258	40	0	3.651
GLI	TFCP2	8.098	2.846	5.252	3	0	5.009
FOXO1	BPTF	10	4.751	5.249	42	0	5.142
HNF1A	ONECUT	7.457	2.212	5.245	14	0	4.51
EVI1	NKX6-2	6.295	1.49	5.217	13	0	3.946
POU2F1	ONECUT	5.68	0.852	5.179	17	0	2.96
POU2F1	EN1	5.974	1.92	5.166	27	0	3.039
STAT4	CEBPB	5.274	0.138	5.136	4	0	4.435
HNF1A	FOXL1	6.158	1.559	5.076	30	0	4.34
PPAR	ESR	8.825	3.76	5.065	15	0	5.011
FOXD3	CDX	10	4.951	5.049	40	0	3.629
CDX	TEF	6.831	3.664	5.038	23	0	3.807
CDC5L	LHX3	6.338	1.302	5.036	23	0	4.175
FOXF1:FOXJ1	PBX1	6.378	1.35	5.029	19	0	4.144
FOXO3	SOX2	5.331	0.321	5.011	22	0	4.277
MYOD1	ZNF238	5.006	0	5.006	17	0	6.575
POU2F1	FOXL1	10	5.025	4.975	43	0	3.703
SRY	ZBTB16	4.97	1.166	4.97	12	0	3.106
PRRX2	NKX6-1	10	5.049	4.951	30	0	6.538
PBX1	TBP	5.083	0.475	4.935	6	0	4.232
FOX	NKX6-2	8.073	3.144	4.93	47	0	4.586
POU2F1	FOXP1	8.641	3.72	4.921	45	0	5.268
NR2F	PAX5	4.964	0.045	4.919	1	0	3.711
TEF	NKX6-1	5.039	0.121	4.918	8	0	3.684
FOXJ2	PAX2	9.332	4.425	4.907	19	0	4.991
ABCD4:VSX2	NKX6-2	10	5.094	4.906	46	0	5.947
PAX4	STAT6	6.903	2.001	4.902	12	0	3.291
HNF1A	FOXC1	5.382	1.882	4.885	10	0	5.354
FOX	HNF1A	4.88	0.952	4.88	20	0	4.056
STAT5A	HSF1	5.343	0.692	4.863	27	0	4.381
TFCP2	KLF4	4.855	0	4.855	3	0	3.856
EGR2	GLI	6.667	1.817	4.85	30	0	5.948
POU2F1	MEF2	6.757	3.591	4.841	9	0	3.641
PDX1	HOXA4	5.289	0.46	4.829	9	0	4.633
FOXJ2	POU1F1	9.148	4.344	4.804	18	0	3.39
NR6A1	NR5A1	10	5.196	4.804	44	0	6.48
STAT1	IKZF2	10	5.216	4.784	26	0	4.772
RUNX1	TBX5	6.324	1.554	4.769	10	0	4.523
CDX	LHX3	4.767	0.876	4.767	34	0	3.695
STAT5A	NKX6-2	7.961	3.197	4.765	10	0	2.621
MEF2	FOXP1	7.408	2.653	4.755	18	0	5.986
ATF:CREB	NFE2L1	10	5.336	4.664	7	1	5.49
ATF:CREB	TEF	5.471	0.813	4.657	50	0	5.344
FOX	PBX1	5.206	0.549	4.656	24	0	4.314
FOXD3	NKX6-1	5.688	1.032	4.656	25	0	4.125
HNF1A	POU1F1	7.754	4.591	4.656	14	0	3.864
SOX5	FOXP1	4.64	0	4.64	3	0	5.215
PBX1	FOXA	6.947	3.574	4.635	6	0	3.876
PBX1	ZBTB16	4.635	0	4.635	5	0	2.916
NKX6-2	POU6F1	10	5.371	4.629	37	0	5.278
NFIL3	TEF	6.05	1.451	4.599	21	0	5.688
TAL1	FOXM1	4.947	0.355	4.592	1	0	4.652
FOXF1:FOXJ1	POU3F2	6.53	1.94	4.591	16	0	4.849
ESR	NR5A1	8.237	3.666	4.571	18	0	4.626
NKX2-5	POU1F1	7.209	2.74	4.568	10	0	4.392
SOX5	PBX1	5.949	1.39	4.559	46	0	4.814
FOXP1	SOX2	5.88	1.326	4.554	42	0	4.972
NKX6-2	ALX1	10	5.461	4.539	49	0	4.954
MEF2	TEF	6.769	2.25	4.519	18	0	4.75
FOXD3	NKX3-1	5.528	1.01	4.518	18	0	3.082
FOXO3	BPTF	8.733	4.236	4.497	54	0	5.205
POU3F2	NKX2-5	5.572	1.105	4.467	41	0	4.511
SREBF1	TBX5	10	5.555	4.445	18	0	4.787
HSF1	ZNF238	4.695	0.254	4.441	30	0	5.492
PBX1	CDC5L	4.44	0	4.44	4	0	3.313
PBX1	TEF	4.4	0	4.4	6	0	3.302
NKX6-2	PDX1	5.152	0.759	4.392	31	0	5.504
IRF	BPTF	4.429	1.198	4.374	2	0	2.73
ONECUT	POU1F1	5.557	1.197	4.36	32	0	4.106
MZF1	KLF12	8.363	4.007	4.356	25	0	3.618
CEBPB	NFIL3	8.828	4.476	4.352	31	0	5.986
NKX6-2	NKX3-1	10	5.696	4.304	47	0	4.349
FOXF1	CEBP	4.328	0.457	4.289	1	0	4.061
IRF1	FOXP1	5.14	0.857	4.283	7	0	5.546
FOXF1	HNF1	6.241	2.276	4.245	28	0	4.222
NKX6-2	HOXA4	6.611	2.374	4.237	48	0	4.466
NKX2-5	NKX3-1	8.223	4.009	4.214	34	0	5.368
TBP	TEF	10	6.739	4.205	43	0	4.047
TEF	POU6F1	5.674	1.47	4.203	30	0	4.615
IRF8	HNF1	4.938	0.736	4.202	1	0	4.225
TAL1:TCF4	GATA1	4.208	0.142	4.178	4	0	4.666
FOXD3	POU6F1	4.42	0.252	4.168	31	0	4.944
HOXA4	HOXA3	10	5.836	4.164	44	0	3.508
CDX	ZBTB16	5.17	1.111	4.162	16	0	4.525
POU3F2	HNF1A	7.242	3.085	4.157	29	0	4.789
HNF1	TEF	5.178	1.124	4.155	21	0	2.972
FOX	POU2F1	6.233	2.085	4.148	14	0	3.74
HNF4A	NR5A1	10	6.192	4.142	15	0	4.087
PAX4	NANOG	9.771	5.652	4.12	15	0	2.407
AHR:ARNT	HMX3	4.268	0.708	4.114	2	0	6.801
PBX1	PRRX2	6.782	2.673	4.109	32	0	5.191
ONECUT	CDC5L	4.754	0.647	4.107	3	0	3.505
FOXO1	PBX1	4.69	0.852	4.093	4	0	3.862
HNF1	AIRE	6.926	2.842	4.083	5	0	4.765
AHR	HMX3	4.063	0	4.063	1	0	5.403
FOXJ2	HNF1	10	5.94	4.06	37	0	4.089
NKX6-2	PRRX2	10	5.944	4.056	24	0	5.835
ONECUT	NKX6-1	4.181	0.138	4.043	26	0	5.044
FOXO1	SOX:SRY	4.031	0	4.031	1	0	4.53
NKX3-1	LHX3	10	5.982	4.018	40	0	5.452
NR2F	ESRRA	9.235	5.225	4.01	33	0	5.786
STAT5B	HSF1	4.652	0.654	3.998	25	0	5.665
IRF1	NKX2-5	6.999	3.826	3.995	42	0	4.679
PAX4	PBX1	4.502	0.536	3.966	5	0	3.474
CEBP	FOXI1	5.283	1.364	3.933	5	0	4.923
NFE2L1	HOXA9:MEIS1	4.179	0.247	3.931	4	0	5.324
FOXO1	SOX2	10	6.099	3.901	37	0	4.209
SRY	HNF1	4.167	0.954	3.9	15	0	3.375
SOX3	ONECUT	5.641	1.744	3.896	17	0	5.794
FOXJ2	DBP	6.069	2.186	3.883	4	0	4.072
CUX1	ALX1	4.329	1.057	3.825	30	0	4.491
FOXJ2	CUX1	5.086	1.276	3.81	13	0	3.942
KIF22:MAZ	EBF	3.809	0	3.809	1	0	4.698
SRY	ONECUT	5.862	2.065	3.797	14	0	4.134
EN1	ALX1	5.768	1.978	3.79	30	0	3.72
FOXF1	NKX6-1	6.144	2.354	3.79	1	0	2.97
PAX6	ESRRA	4.219	0.439	3.78	23	0	5.921
PAX4	NKX6-1	7.438	3.677	3.76	30	0	4.384
ONECUT	FOXL1	10	6.255	3.745	36	0	4.924
SOX3	PBX1	3.917	0.185	3.731	20	0	4.25
ALX1	POU6F1	5.978	2.249	3.729	35	0	4.788
EN1	HOXA3	7.877	4.149	3.728	32	0	4.16
FOXF1	NKX6-2	6.808	3.08	3.728	20	0	4.821
NKX6-2	TEF	8.758	5.031	3.728	13	0	4.268
FOXJ2	ZBTB16	7.204	3.482	3.722	5	0	4.417
AHR	EGR2	6.257	2.538	3.719	18	0	5.654
FOXA	ZBTB16	3.961	0.482	3.715	12	0	3.415
CUX1	MSX1	4.213	0.502	3.711	1	0	4.692
HNF1A	PRRX2	8.535	4.856	3.679	32	0	5.269
OCT:POU2F	ABCD4:VSX2	4.7	1.045	3.655	9	0	4.535
NKX2-5	NFIL3	6.457	2.832	3.625	10	0	4.054
ONECUT	TEF	3.614	0	3.614	12	0	2.731
STAT6	NFKB	4.094	0.609	3.583	3	1	4.362
STAT1	IKZF1	6.031	2.514	3.575	17	0	4.784
TBP	GZF1	6.232	2.662	3.57	31	0	4.575
EGR4	GLI	3.554	0	3.554	20	0	6.172
IRF	EVI1	9.483	5.935	3.548	18	0	3.542
FOXO4	PAX2	6.715	3.379	3.545	15	0	4.405
PRRX2	ALX1	10	6.461	3.539	41	0	6.111
HNF4A	NR6A1	10	6.468	3.532	22	0	5.075
GATA6	MEF2A	3.529	0.062	3.529	3	0	2.536
CRX:RAX	PDX1	4.373	0.846	3.526	2	0	4.515
FOXA	NKX3-1	7.161	3.637	3.524	27	0	3.768
NKX6-2	FOXC1	7.141	3.632	3.509	29	0	5.49
FOXP1	NKX6-1	7.691	4.183	3.508	19	0	4.669
PDX1	LHX3	4.675	1.171	3.504	5	0	4.345
TAL1:TCF3	ZEB1	3.76	0.524	3.497	37	0	6.698
IRF1	NANOG	3.895	0.446	3.449	13	0	4.613
HMGA	HOXA4	7.489	4.066	3.422	7	0	3.431
ZBTB16	OCT4	5.264	1.856	3.408	15	0	3.557
OCT:POU2F	FOXC1	3.917	0.631	3.376	14	0	4.812
NKX2-5	POU6F1	6.502	3.127	3.375	37	0	4.831
SREBF1	ZIC2	6.238	2.871	3.367	39	0	4.753
PBX1	ALX1	3.641	0.302	3.339	20	0	4.167
CUX1	NKX6-1	4.124	0.79	3.334	12	0	4.038
GLI	KLF4	3.402	0.08	3.321	1	0	5.78
SOX:SRY	FOXC1	4.41	1.101	3.309	1	0	4.508
ONECUT	LHX3	5.562	2.261	3.301	44	0	5.213
TEF	FOXP1	3.903	0.604	3.299	15	0	5.083
NKX3-1	ZBTB16	5.6	2.306	3.294	6	0	3.671
POU3F2	ABCD4:VSX2	6.448	3.159	3.29	17	0	4.477
PAX4	ALX1	4.039	0.755	3.284	49	0	4.805
NKX2-1	ZNF423	3.771	0.492	3.28	1	0	5.096
STAT1	NFKB:RELA	6.003	2.752	3.276	12	1	4.473
IKZF2	CRX:RAX	4.723	1.463	3.261	1	0	3.446
FOXF1	ONECUT	6.112	2.871	3.241	24	0	3.974
MEF2	HNF1	6.018	2.785	3.233	14	0	3.88
PAX8	AHR:ARNT:HIF1A	3.307	0.1	3.208	3	0	4.737
PPAR	ESRRA	10	6.794	3.206	12	0	5.49
IRF	ZNF384	3.185	0	3.185	7	0	4.111
STAT6	PRRX2	3.167	0.092	3.167	1	0	1.447
CDX	ONECUT	7.496	4.33	3.165	22	0	4.504
PAX4	HOXA4	10	6.84	3.16	32	0	4.269
EGR1	RREB1	3.203	0.045	3.158	5	0	3.532
NR2F	ESR	10	6.844	3.156	4	1	5.735
EGR4	ZIC2	3.848	0.725	3.122	2	0	4.655
RAR:RXR:THR	NR5A1	4.707	1.588	3.119	6	0	5.265
VDR	ESR	3.555	0.439	3.116	3	0	4.845
HNF1	FOXL1	8.482	5.368	3.115	41	0	4.793
FOXJ2	HMGA	4.475	1.363	3.112	1	0	3.424
ONECUT	FOXP1	4.099	0.994	3.105	26	0	5.042
NR1H4	NR6A1	3.612	0.513	3.099	8	0	5.16
HIF1A	ZEB1	4.416	1.335	3.081	6	0	5.944
POU3F2	PDX1	7.205	4.14	3.065	13	0	4.531
