# Supplementary material for: coTRaCTE predicts co-occurring transcription factors within cell-type specific enhancers
Source: PLoS Comput Biol. 2018 Aug 24;14(8):e1006372. doi: 10.1371/journal.pcbi.1006372 (PMC6126874; doi:10.1371/journal.pcbi.1006372)
Supplement: S3 File — Predicted co-occurring TF pairs in separate files for each cell type. The columns show the following: TF 1 name, TF 2 name, − log10(p-valueCTS), − log10(p-valueubiq), Ll score, frequency of the TF pair in other cell types, known PPI (1 = yes, 0 = no), motif similarity MOSTA. (ZIP) [file pcbi.1006372.s016.zip › File_V_diff_ESC.csv]

TF1	TF2	log_pvalue_CTS	log_pvalue_ubiq	L_score	frequency	PPI	motif_similarity
GATA1	EVI1	10	5.928	10	19	0	5.727
GATA3	EVI1	10	2.194	10	25	0	5.265
LMO2	EVI1	10	2.59	9.675	12	0	5.047
MYOD1	TGIF1	10	0.59	9.542	19	0	5.353
IRF	FOXP1	9.952	4.428	9.264	32	0	4.874
TFAP2	E2F1	10	4.745	9.028	1	0	3.028
LEF1:TCF	SOX:SRY	9.883	1.391	8.86	28	0	6.318
TBX5	TGIF1	10	1.151	8.849	12	0	5.199
RAR:RXR:NR2F:NR1	ESR	8.963	0.37	8.592	13	1	4.477
TAL1:TCF3	YY1	10	1.478	8.522	36	0	5.744
TFAP2	KIF22:MAZ	10	4.104	8.379	1	0	3.794
LMO2	SRF	8.196	0.839	8.196	3	0	3.348
TAL1:TCF4	YY1	8.653	0.988	8.138	23	0	6.027
LEF1	SOX3	8.724	0.772	7.953	3	0	4.801
RAR:RXR:THR	NR3C1	8.175	1.125	7.936	6	1	4.719
TFAP2A	E2F1	10	6.731	7.831	1	0	2.687
EGR3	ETFA:TEAD2	9.478	1.732	7.745	1	0	5.514
HNF1	ABCD4:VSX2	9.604	3.469	7.705	14	0	4.595
NR2F	RORA	10	2.379	7.621	3	0	5.607
LEF1:TCF	SOX3	8.681	1.182	7.498	13	0	5.628
RREB1	FOXP1	10	2.818	7.182	8	0	5.678
TFAP2	EGR1	8.668	3.485	7.106	1	0	3.427
MYOD1	ZEB1	10	6.298	7.105	6	0	6.195
GATA1	SRF	7.095	1.044	7.095	2	0	3.106
E2F1	ETFA:TEAD2	10	2.93	7.07	2	0	3.499
SP3	MZF1	7.854	0.807	7.046	6	0	4.06
HNF1A	ABCD4:VSX2	10	2.959	7.041	10	0	5.093
MYC:MAX	ETFA:TEAD2	10	2.986	7.014	3	0	2.602
GATA	SRF	6.884	0	6.884	1	1	2.378
TFAP2C	EGR	9.668	3.292	6.872	1	0	4.036
MAF	KLF4	6.854	0	6.854	4	0	5.732
VDR	SPZ1	9.384	2.617	6.767	6	0	3.567
HNF1	HOXA4	7.67	1.568	6.689	6	0	3.147
TFAP4	TGIF1	7.802	1.505	6.675	5	0	4.487
CUX1	NKX3-1	10	3.401	6.599	2	0	3.651
ZEB1	FOXA	10	4.204	6.599	4	0	5.082
EGR	MZF1	6.644	1.079	6.492	11	0	4.217
GTF2I	SPZ1	9.52	3.047	6.473	2	0	4.462
NR1	ESRRA	10	3.533	6.467	31	0	5.541
PPAR	RORA	10	3.556	6.444	2	0	5.41
MYC:MAX	TFAP2	9.935	4.813	6.37	2	1	3.053
SP3	KIF22:MAZ	10	3.708	6.292	1	0	5.348
PAX4	EGR	10	3.731	6.269	5	0	4.095
TFAP2	PATZ1	6.258	1.732	6.258	1	0	4.348
TFAP2A	EGR1	6.681	0.43	6.252	1	0	2.061
HIC1	ETFA:TEAD2	7.07	0.835	6.235	2	0	2.526
HOXA3	ALX1	10	3.784	6.216	5	0	3.617
KIF22:MAZ	SPZ1	10	3.855	6.145	3	0	4.346
GATA4	FOXA	6.111	1.456	6.111	1	0	2.797
EGR	RREB1	8.603	2.512	6.09	6	0	4.393
SP1	MZF1	6.668	1.19	6.044	8	0	4.656
GATA6	IKZF2	6.184	0.19	5.994	1	0	2.934
TFAP2A	EGR	10	4.111	5.964	2	0	3.486
FOXC1	NANOG	8.191	2.259	5.932	2	0	4.232
STAT5A	EVI1	10	4.967	5.868	30	0	3.039
PPAR	ESR	10	4.143	5.857	15	0	5.011
POU2F1	PBX1	7.129	3.562	5.798	28	0	3.153
PPARA:RXRA	KLF4	6.583	0.808	5.775	1	0	3.746
TEF	FOXC1	10	4.236	5.764	31	0	4.858
LEF1:TCF	SOX2	5.972	0.376	5.596	19	0	5.995
SP3	PATZ1	5.977	0.387	5.59	6	0	5.177
MYC:MAX	SP1	10	6.805	5.523	1	1	1.939
SPZ1	KLF4	10	4.567	5.433	3	0	4.518
GATA6	SRF	5.607	0.181	5.426	2	0	1.711
NFKB1	HIC1	5.952	0.588	5.364	3	0	3.882
NKX2-5	HMX3	10	4.796	5.328	24	0	6.743
NR2F1:HNF4A	ESR	9.811	4.485	5.326	4	1	5.377
TAL1:TCF3	LMO2	9.406	4.733	5.27	3	1	6.7
RAR:RXR:THR	RORA	6.148	0.884	5.264	24	0	5.87
FOXQ1	NANOG	9.012	3.757	5.255	2	0	4.797
E2F1	HMGA	5.539	0.784	5.246	6	0	4.749
VDR	ESR	5.655	0.466	5.19	3	0	4.845
TFAP2C	E2F1	6.452	3.329	5.167	3	0	2.737
ATF:CREB	NKX3-1	5.708	0.57	5.137	7	0	4.129
ETFA:TEAD2	NRF1	5.217	0.159	5.059	1	0	2.427
ONECUT	ALX1	8.14	3.085	5.055	2	0	3.386
TCF3:HAND1	SMAD	8.868	3.819	5.049	11	0	5.717
VDR	MAF	5.016	0.174	5.016	1	0	4.303
GATA	ZBTB16	5.088	0.306	4.968	1	1	4.369
NR2F1:HNF4A	LEF1:TCF	6.877	3.035	4.932	4	0	5.05
SREBF1	TBX5	10	5.068	4.932	18	0	4.787
HNF4:NR2	RORA	10	5.09	4.91	3	0	5.282
FOXF1:FOXJ1	ALX1	5.58	0.687	4.893	2	0	2.976
PAX4	ZNF148	10	5.137	4.863	9	0	5.111
EGR	HIC1	5.742	2.271	4.858	5	0	4.085
HNF1	NKX2-2	5.811	2.482	4.845	3	0	3.491
FOXA	AIRE	7.634	4.637	4.841	12	0	4.189
HNF4A	LEF1:TCF	10	5.18	4.82	5	0	5.32
HNF1	FOXI1	9.662	4.884	4.778	16	0	4.008
MYC:MAX	EGR1	7.053	2.28	4.774	1	0	4.249
EGR1	ZFP161	10	6.163	4.772	1	0	3.911
GATA	NKX2-2	4.917	0.159	4.759	4	0	4.041
SRY	ALX1	5.196	1.22	4.741	2	0	3.168
TFAP2	EGR4	8.396	3.675	4.72	1	0	3.194
PPARA:RXRA	ITGAL	4.715	0.031	4.685	3	0	3.856
HOXA4	ALX1	10	5.342	4.658	30	0	3.988
SOX:SRY	NANOG	10	5.358	4.642	14	0	6.156
PAX	STAT6	7.559	2.922	4.637	13	0	4.502
TFAP2A	KIF22:MAZ	8.099	3.464	4.636	1	0	2.84
MYF:MYOD:TCF	TGIF1	5.177	0.672	4.634	10	0	5.172
PAX4	EGR4	4.589	0.187	4.589	1	0	4.14
PDX1	POU6F1	8.426	3.846	4.58	5	0	4.044
RORA	NR5A1	10	5.431	4.569	46	0	5.578
ESR	NR5A1	8.053	3.557	4.496	18	0	4.626
BHLHB	NKX2-5	4.453	0	4.453	31	0	4.158
PPAR	ESRRA	10	5.551	4.449	12	0	5.49
GTF2I	PATZ1	5.206	0.764	4.443	7	0	5.09
TCF3	ZNF238	10	5.56	4.44	19	0	6.64
FOXL1	ZBTB16	8.459	4.032	4.427	16	0	4.327
FOXC1	SOX2	4.904	0.488	4.416	1	0	2.359
GATA1	ZBTB16	4.403	0.207	4.403	1	1	4.722
LEF1:TCF	NANOG	6.239	1.855	4.383	19	0	5.569
MZF1	GTF2I	8.558	4.188	4.37	2	0	4.257
MZF1	SPZ1	10	5.635	4.365	1	0	3.892
NR1	ESR	4.82	0.46	4.36	2	0	5.5
GATA	POU6F1	5.133	1.995	4.319	2	0	4.292
IKZF2	HOXA3	4.373	1.083	4.292	4	0	3.207
NR2F	ESRRA	10	5.721	4.279	33	0	5.786
GATA	HNF1	4.278	0	4.278	3	0	3.131
PPARA:RXRA	EGR	5.014	1.592	4.276	3	0	3.822
ZIC3	SPZ1	4.275	0	4.275	10	0	4.113
GFI1B	CUX1	5.307	1.04	4.268	1	0	3.709
ZEB1	FOXI1	6.972	2.735	4.237	1	0	5.59
HNF4:NR2	ESR	10	5.812	4.188	7	1	4.789
GATA4	IRF	9.479	5.316	4.163	13	0	4.032
EVI1	NFIL3	5.24	1.296	4.122	3	0	2.497
FOXI1	ALX1	6.881	2.792	4.089	1	0	3.318
SOX3	AR	4.429	0.377	4.052	1	0	5.16
CRX:RAX	PRRX2	4.953	0.991	3.962	2	0	4.092
NKX2-1	NKX2-2	9.168	5.217	3.951	16	0	5.681
NKX2-5	MSX1	5.834	1.883	3.951	2	0	4.104
LEF1	SOX2	5.535	1.611	3.923	7	0	5.872
GATA4	FOXL1	3.921	0	3.921	1	0	3.133
BHLHB	LMO2	3.919	0	3.919	9	0	5.609
HNF4A	KLF12	3.9	0	3.9	6	0	2.269
HNF1A	FOXA	10	6.559	3.891	40	0	3.651
E2F1	EGR4	5.687	1.842	3.845	1	0	3.248
GATA6	POU6F1	8.34	4.504	3.836	3	0	4.205
TFAP2A	NFKB1	4.981	1.151	3.829	2	0	3.11
EGR2	KLF4	6.429	2.669	3.76	1	0	5.84
SOX5	ONECUT	10	6.247	3.753	7	0	3.811
NR2F1:HNF4A	RORA	8.058	4.312	3.746	5	0	5.999
EGR4	ZFP161	8.856	5.117	3.738	2	0	3.675
POU3F2	SRF	6.996	3.26	3.736	1	0	3.269
MYC:MAX	TFAP2A	7.826	4.095	3.732	4	0	4.123
PAX2	NFE2L1	7.673	3.947	3.726	26	0	4.316
MYC:MAX	TFAP2C	6.279	2.587	3.692	3	0	3.313
GABP	E2F1	6.511	2.831	3.68	1	0	4.876
RAR:RXR:THR	NR3C1:PGR	10	6.321	3.679	7	1	4.962
TBP	NFIL3	3.704	0.436	3.651	1	0	1.717
TFAP2	NRF1	4.058	0.411	3.647	1	0	3.57
FOX	GATA4	3.752	0.113	3.639	1	0	2.623
SOX5	ALX1	4.527	0.889	3.638	3	0	3.621
GATA1	SRY	3.634	0	3.634	2	0	3.654
E2F1	PATZ1	3.633	0.664	3.633	2	0	2.37
CDX	ALX1	7.513	3.885	3.627	7	0	3.353
AHR:ARNT:HIF1A	EGR1	5.763	2.141	3.622	1	0	4.958
GATA4	FOXC1	3.595	0	3.595	1	0	3.306
HNF4A	TCF7L2	5.377	2.198	3.594	3	0	5.48
GATA3	SRF	3.59	0	3.59	1	0	2.751
TFAP2C	NFKB1	3.772	0.181	3.59	1	0	3.025
LEF1	SOX:SRY	10	6.416	3.584	27	0	6.402
PBX1	ALX1	7.404	3.822	3.582	20	0	4.167
HNF4:NR2	NR6A1	4.015	0.443	3.571	3	0	4.788
TBX5	T:BRACH	5.367	2.478	3.568	26	0	7.408
FOXL1	NANOG	6.437	2.873	3.564	3	0	3.906
PAX4	PBX1	9.585	6.025	3.56	5	0	3.474
TGIF1	T:BRACH	3.555	0	3.555	3	0	6.217
EGR1	HIC1	3.725	0.188	3.537	1	0	3.181
NR3C1	ESRRA	3.536	0.47	3.536	2	0	4.889
FOXP1	FOXC1	8.868	5.398	3.47	6	0	5.456
TFAP2C	EGR1	3.699	0.252	3.446	1	0	2.01
FOXO4	GATA4	3.432	0	3.432	1	0	2.781
NR2F	ESR	10	6.578	3.422	4	1	5.735
GATA	NKX2-1	3.518	0.116	3.402	1	0	3.005
STAT	HSF1	3.76	0.691	3.402	6	1	4.813
TFAP2A	PATZ1	3.665	0.265	3.4	1	0	2.794
ALX1	POU6F1	10	6.608	3.392	35	0	4.788
ONECUT	POU6F1	10	6.629	3.371	22	0	4.268
SP1	NRF1	3.369	0.038	3.369	1	0	2.293
PPARA:RXRA	LEF1:TCF	4.241	0.887	3.354	3	0	5.062
GATA1	NKX2-1	3.351	0.289	3.351	1	0	2.568
SREBF1	ZEB1	7.674	4.328	3.346	33	0	5.898
FOXO3	SOX2	9.397	6.054	3.344	22	0	4.277
SRY	PBX1	6.76	3.908	3.337	27	0	4.574
PAX6	RORA	4.213	0.904	3.31	15	0	6.295
HOXA5	HOXA4	3.981	0.68	3.301	1	0	4.867
PAX2	MEIS1	3.288	0	3.288	1	0	3.931
ATF	ESR	5.388	2.131	3.257	23	0	3.523
NFE2L1	SREBF1	3.253	0.018	3.253	1	0	4.038
EGR2	GLI	4.172	0.926	3.246	30	0	5.948
PBX1	CRX:RAX	3.293	0.056	3.236	2	0	3.494
FOXF1	NANOG	4.171	0.951	3.22	3	0	4.384
GFI1	ONECUT	7.648	4.43	3.218	5	0	5.708
IRF8	SOX5	3.186	0	3.186	1	0	2.029
FOXF1	GATA1	3.177	0.169	3.177	1	0	4.006
HNF1A	HOXA4	4.935	1.992	3.163	4	0	3.003
VDR	SP1	4.552	1.428	3.124	6	0	3.562
EGR3	ZFP161	9.371	6.257	3.113	1	0	3.739
FOXC1	NKX6-1	5.264	2.161	3.103	1	0	2.867
GATA4	SRY	3.1	0	3.1	1	0	2.545
PPARA:RXRA	TCF7L2	3.078	0	3.078	1	0	4.601
EVI1	TEF	6.752	3.675	3.077	10	0	4.059
EBF	ZNF423	3.063	0	3.063	5	0	5.05
SRF	NFIL3	4.064	1.004	3.06	1	0	1.001
CDC5L	NFIL3	5.67	2.611	3.059	4	0	4.088
HSF1	HMGA	5.774	2.739	3.036	9	0	3.618
FOX	POU3F2	9.167	6.137	3.03	5	0	3.784
FOXO3	STAT4	3.46	0.432	3.028	2	0	3.448
GATA6	FOXI1	3.942	0.929	3.013	1	0	2.65
PAX2	SREBF1	3.694	0.691	3.004	1	0	4.249
NFKB:RELA	NFATC	8.802	5.806	2.997	10	0	5.099
NR3C1	NANOG	7.741	4.772	2.97	3	0	4.698
LEF1:TCF	ESRRA	2.964	0	2.964	1	0	3.555
TAL1:TCF3	FOXM1	2.973	0.009	2.964	1	0	4.192
E2F1	HIC1	6.762	3.821	2.941	1	0	3.086
RAR:RXR:NR2F:NR1	ESRRA	4.63	1.689	2.941	8	0	4.803
AIRE	FOXQ1	9.284	6.344	2.94	6	0	5.006
FOXD3	ONECUT	10	7.062	2.938	36	0	5.15
MYOD1	MEIS1	3.943	1.021	2.922	12	0	4.621
EGR4	KLF4	9.109	6.19	2.919	2	0	5.738
GFI1B	ONECUT	6.027	3.121	2.905	9	0	6.029
PAX6	ESRRA	3.674	0.783	2.89	23	0	5.921
YY1	NKX3-1	3.04	0.158	2.882	1	0	2.192
TEF	T:BRACH	3.474	0.595	2.879	1	0	2.362
IKZF2	AIRE	4.052	1.176	2.876	2	0	4.202
POU2F1	HSF1	6.076	3.209	2.866	20	0	4.934
EGR3	KLF4	8.946	6.083	2.862	1	0	6.035
EGR1	KIF22:MAZ	4.501	1.641	2.859	3	0	5.026
SREBF	RREB1	10	7.141	2.859	3	0	4.736
