# Supplementary material for: coTRaCTE predicts co-occurring transcription factors within cell-type specific enhancers
Source: PLoS Comput Biol. 2018 Aug 24;14(8):e1006372. doi: 10.1371/journal.pcbi.1006372 (PMC6126874; doi:10.1371/journal.pcbi.1006372)
Supplement: S3 File — Predicted co-occurring TF pairs in separate files for each cell type. The columns show the following: TF 1 name, TF 2 name, − log10(p-valueCTS), − log10(p-valueubiq), Ll score, frequency of the TF pair in other cell types, known PPI (1 = yes, 0 = no), motif similarity MOSTA. (ZIP) [file pcbi.1006372.s016.zip › File_W_embryonic_lung_fibroblast.csv]

TF1	TF2	log_pvalue_CTS	log_pvalue_ubiq	L_score	frequency	PPI	motif_similarity
FOXA	TEF	10	2.905	10	32	0	4.446
FOXF2	TBP	10	0.501	10	26	1	5.724
FOXO1	TBP	10	1.126	10	9	0	4.541
HNF1A	FOXA	10	0.839	10	40	0	3.651
FOX	HNF1	10	2.148	9.676	44	0	4.035
FOXJ2	TBP	10	2.983	9.658	41	0	4.181
RAR:RXR:THR	RORA	10	0.364	9.636	24	0	5.87
FOXJ2	ONECUT	10	1.406	9.634	52	0	4.253
ATF:CREB	TEF	10	0.376	9.624	50	0	5.344
FOXF1	PAX2	10	0.397	9.603	29	0	5.354
FOXJ2	TEF	10	0.61	9.532	55	0	4.574
TBP	FOXP1	10	1.464	9.473	22	0	5.321
FOXP1	FOXL1	10	0.532	9.468	25	0	7.45
FOXL1	POU6F1	10	0.562	9.438	28	0	5.461
TBP	POU1F1	10	2.198	9.427	37	0	3.904
POU2F1	TBP	10	3.334	9.319	53	1	3.763
TBP	FOXQ1	10	0.702	9.298	53	0	4.908
HNF1	FOXA	10	3.297	9.291	50	0	3.778
MEF2A	FOXL1	10	3.315	9.267	30	0	5.808
BHLHB	NKX2-5	9.254	0.015	9.254	31	0	4.158
HNF1A	ZBTB16	10	2.431	9.206	16	0	5.083
HNF1	FOXQ1	9.85	1.617	9.197	18	0	4.677
POU3F2	ONECUT	10	1.183	9.027	53	0	4.194
FOXO4	BPTF	9.965	2.478	8.974	54	0	5.44
SRY	FOXL1	10	4.081	8.956	13	0	4.956
EN1	NFIL3	9.1	0.304	8.796	37	0	3.973
ALX1	LHX3	10	1.239	8.761	59	0	5.901
IRF7	HMGA	9.457	1.88	8.752	11	0	4.742
FOXA	NKX6-2	10	6.093	8.724	33	0	4.391
FOXJ2	SOX5	8.9	5.172	8.552	34	0	5.451
FOXJ2	POU6F1	9.441	1.304	8.495	20	0	4.844
FOXO4	TBP	9.668	1.226	8.492	11	0	4.195
SOX5	PBX1	10	1.542	8.458	46	0	4.814
EGR4	GLI	8.593	0.152	8.441	20	0	6.172
FOXA	ONECUT	10	3.677	8.372	45	1	4.694
HMGA	NKX6-1	8.497	0.547	8.372	42	0	4.338
ONECUT	FOXI1	10	1.684	8.316	46	0	4.102
FOXP1	SOX2	9.411	1.127	8.284	42	0	4.972
POU1F1	FOXL1	9.642	4.081	8.187	9	0	4.421
HNF1	NKX3-1	8.257	0.822	8.124	54	0	4.048
POU2F1	FOXA	8.255	2.624	8.081	18	0	4.411
PRRX2	NKX3-1	10	1.937	8.063	51	0	4.976
FOXD3	POU2F1	9.73	1.69	8.04	26	0	4.223
FOXF2	TEF	10	1.978	8.022	17	0	5.212
CDX	FOXL1	10	1.983	8.017	32	0	4.661
NFIL3	TEF	10	2.093	7.907	21	0	5.688
ONECUT	NKX6-2	10	2.095	7.905	54	0	2.615
FOXF1:FOXJ1	CDX	10	2.125	7.875	31	0	3.855
TBP	TEF	10	5.984	7.866	43	0	4.047
FOXQ1	TEF	10	2.225	7.775	42	0	5.159
FOX	ONECUT	10	2.252	7.748	52	0	5.824
PAX2	FOXL1	8.737	1.003	7.734	15	0	5.058
PAX2	FOXA	10	5.039	7.667	8	0	4.345
FOXJ2	POU1F1	7.817	1.084	7.577	18	0	3.39
CDX	TBP	10	2.533	7.57	43	0	4.477
ALX1	POU6F1	9.532	1.965	7.567	35	0	4.788
FOXO4	SOX5	10	2.456	7.544	21	0	5.74
STAT1	RELA	10	2.464	7.536	27	1	5.171
FOXF1	CDX	10	2.476	7.524	25	0	4.174
TEF	FOXC1	8.009	0.487	7.522	31	0	4.858
FOXJ2	POU3F2	7.977	1.945	7.476	20	0	4.407
SRY	FOXD1	10	2.556	7.444	20	0	5.493
MEF2A	POU6F1	7.536	2.368	7.402	14	0	4.422
POU2F1	FOXP1	10	2.617	7.383	45	0	5.268
FOXJ2	HNF1	10	2.649	7.351	37	0	4.089
FOXF1	POU1F1	7.287	2.858	7.287	4	0	4.208
ELK1	STAT6	10	2.738	7.262	10	0	4.912
FOXJ2	POU2F1	7.557	2.934	7.248	50	0	3.35
PAX2	FOXI1	9.349	2.13	7.219	24	0	5.053
FOXA	NKX3-1	7.146	2.039	7.128	27	0	3.768
PAX4	ALX1	8.646	1.546	7.1	49	0	4.805
TEF	NKX3-1	8.316	1.264	7.052	43	0	3.624
RORA	NR5A1	10	2.964	7.036	46	0	5.578
FOXI1	TEF	10	2.977	7.023	49	0	5.188
TBP	FOXA	7.51	2.399	7.018	25	0	4.514
NR1	ESRRA	10	3.005	6.995	31	0	5.541
HNF1	TBP	8.46	1.472	6.988	44	0	3.381
POU1F1	TEF	9.792	3.967	6.986	14	0	4.564
FOXF1	MEF2A	7.615	0.691	6.925	4	0	5.464
FOXO1	BPTF	10	3.106	6.894	42	0	5.142
HNF1	ZBTB16	7.731	1.713	6.832	45	0	4.506
FOXF1	TBP	10	3.29	6.807	35	0	5.693
POU3F2	FOXL1	10	3.24	6.76	28	0	4.635
FOXJ2	PAX2	10	3.251	6.749	19	0	4.991
PPAR	ESR	7.315	3.475	6.735	15	0	5.011
ONECUT	FOXL1	9.946	3.213	6.733	36	0	4.924
LEF1:TCF	SOX:SRY	7.165	0.45	6.715	28	0	6.318
HNF1A	FOXL1	7.692	1.152	6.69	30	0	4.34
PDX1	PRRX2	7.594	0.908	6.687	34	0	4.447
POU2F1	MEF2A	8.672	3.17	6.608	16	0	3.86
NFIL3	NKX3-1	8.526	1.939	6.587	2	0	4.594
STAT5A	IRF	10	3.421	6.579	35	0	4.125
FOXJ2	HNF1A	7.242	0.858	6.518	19	0	3.991
GATA	NKX6-2	6.991	0.49	6.501	3	0	4.538
NR6A1	NR5A1	10	3.5	6.5	44	0	6.48
SREBF1	ZIC2	8.94	2.476	6.464	39	0	4.753
FOXO3	PAX2	6.939	0.488	6.451	5	0	4.618
FOXF1:FOXJ1	TBP	7.961	1.511	6.45	19	0	4.412
HNF1A	TBP	6.931	0.547	6.429	41	0	3.262
FOXF1	FOXP1	10	3.586	6.414	25	0	7.624
FOXD3	POU1F1	6.903	0.534	6.368	10	0	3.651
STAT1	PRDM1	10	3.864	6.353	13	0	5.077
HNF4A	ITGAL	6.743	0.45	6.294	20	0	3.636
FOXO4	TEF	6.738	2.841	6.289	2	0	4.713
HNF1A	FOXC1	7.101	0.873	6.228	10	0	5.354
EGR2	GLI	6.231	0.026	6.205	30	0	5.948
FOXP1	NKX6-1	9.906	3.748	6.157	19	0	4.669
MEF2A	FOXQ1	8.074	1.926	6.149	3	0	4.32
POU2F1	FOXC1	6.489	1.878	6.134	19	0	4.651
SOX5	CUX1	6.105	0.287	6.105	12	0	4.143
NKX6-2	NKX3-1	10	3.904	6.096	47	0	4.349
FOXF2	SOX5	10	3.912	6.088	9	0	5.609
TAL1:TCF3	YY1	6.081	0.669	6.081	36	0	5.744
HNF1A	NKX6-2	10	3.941	6.059	47	0	4.723
MYF:MYOD:TCF	MEIS1	6.73	0.697	6.034	5	0	4.516
NKX6-2	NKX2-5	6.27	0.274	5.996	56	0	4.77
NKX2-5	NKX3-1	7.068	1.479	5.977	34	0	5.368
NR1	ITGAL	6.148	0.176	5.972	14	0	4.397
FOXO4	PAX2	9.613	3.674	5.94	15	0	4.405
SRY	HNF1A	7.015	1.088	5.927	1	0	3.451
RREB1	ZIC2	7.442	1.522	5.92	34	0	3.705
PAX6	ESRRA	6.4	0.507	5.893	23	0	5.921
CEBP	NFATC	10	4.122	5.878	26	0	4.629
POU3F2	NKX2-5	6.864	1.059	5.805	41	0	4.511
MEF2A	HOXA4	10	5.013	5.797	17	0	5.514
MEF2A	TEF	9.428	3.764	5.782	16	0	4.492
FOXO3	FOXP1	9.63	3.88	5.75	27	0	6.157
POU3F2	CUX1	7.301	1.563	5.738	34	0	4.213
POU2F1	NKX3-1	6.705	1.572	5.736	43	0	3.255
FOX	NKX6-2	10	4.266	5.734	47	0	4.586
FOXF1	POU2F1	7.235	1.509	5.727	15	0	3.672
CUX1	POU1F1	5.925	1.988	5.699	26	0	3.417
FOXO1	PAX2	10	4.328	5.672	8	0	4.86
FOX	PAX2	8.385	2.731	5.654	25	0	4.496
FOXD3	MEF2A	5.639	1.511	5.639	3	0	4.101
SOX3	HNF1	5.637	0.11	5.637	3	0	3.108
FOXC1	ZBTB16	5.729	0.104	5.625	3	0	5.095
MYF:MYOD:TCF	TGIF1	8.501	2.889	5.612	10	0	5.172
TBP	FOXC1	9.439	3.834	5.605	12	0	4.867
PAX6	ESR	7.65	2.112	5.538	12	0	5.611
FOXQ1	POU6F1	8.56	3.051	5.509	11	0	5.739
POU2F1	NFIL3	5.804	1.611	5.504	39	0	4.355
OCT:POU2F	FOXC1	5.766	0.651	5.494	14	0	4.812
POU2F1	PAX4	7.33	3.344	5.474	51	0	3.969
OCT:POU2F	TEF	7.686	2.22	5.466	18	0	4.358
ATF:CREB	EN1	5.57	0.128	5.442	8	0	3.444
TBP	FOXI1	10	5.085	5.395	35	0	5.03
HNF4A	NR5A1	10	4.616	5.384	15	0	4.087
FOXA	AIRE	6.375	2.267	5.378	12	0	4.189
TEF	FOXD1	10	4.627	5.373	16	0	6.393
NKX6-2	ALX1	10	4.631	5.369	49	0	4.954
POU3F2	CDC5L	10	4.631	5.369	33	0	5.466
NKX6-2	POU1F1	6.238	1.609	5.365	23	0	3.544
NKX2-5	HOXA3	9.241	3.911	5.33	37	0	4.493
MYOD1	TGIF1	6.486	1.794	5.327	19	0	5.353
HNF1	NKX6-1	7.817	3.259	5.31	37	0	5.251
FOXD3	POU6F1	6.204	0.917	5.287	31	0	4.944
MEF2A	NKX6-2	7.004	3.179	5.272	42	0	4.842
EGR4	ZIC1	5.604	0.342	5.262	3	0	4.532
PAX2	NFE2L1	8.151	2.927	5.224	26	0	4.316
BPTF	SOX2	10	4.779	5.221	30	0	4.106
EBOX:MYC:MYF:MYOD:TAL:USF	ZEB1	10	4.796	5.204	25	0	6.107
FOXJ2	CDX	10	4.805	5.195	49	0	3.677
TEF	POU6F1	8.115	2.924	5.191	30	0	4.615
NKX6-2	ZBTB16	6.405	1.226	5.179	20	0	4.966
GATA	TBP	10	4.833	5.167	11	0	4.71
PBX1	ONECUT	10	4.85	5.15	39	0	5.968
STAT3	NFKB1	8.801	3.681	5.12	41	1	4.73
ATF	NFE2L2	8.138	3.081	5.058	4	1	5.35
FOXO1	AIRE	5.054	0.088	5.054	6	0	3.606
NR2F	ESR	10	4.99	5.01	4	1	5.735
NFIL3	POU6F1	4.976	0	4.976	15	0	3.426
CDX	LHX3	5.713	1.591	4.975	34	0	3.695
FOXD3	ZBTB16	4.975	0	4.975	18	0	3.43
ONECUT	LHX3	8.188	3.221	4.967	44	0	5.213
POU2F1	ONECUT	4.963	0.543	4.963	17	0	2.96
PAX6	RORA	5.152	0.198	4.954	15	0	6.295
SRY	HNF1	5.499	0.557	4.942	15	0	3.375
FOXD3	POU3F2	6.634	1.704	4.93	4	0	4.396
STAT5A	IKZF2	8.622	3.698	4.923	10	0	4.743
FOXF1:FOXJ1	HNF1	5.295	1.154	4.92	24	0	4.164
PBX1	POU1F1	7.027	3.11	4.912	48	0	4.306
POU2F1	HNF1	5.851	1.537	4.908	57	0	3.721
NR1	RORA	10	5.121	4.879	10	0	6.112
SOX:SRY	NANOG	8.543	3.667	4.876	14	0	6.156
FOXO3	NANOG	8.018	3.171	4.847	25	0	5.604
TAL1:TCF4	YY1	5.204	0.367	4.836	23	0	6.027
MEF2	FOXL1	6.471	1.636	4.834	16	0	4.838
NKX6-2	FOXP1	8.11	3.281	4.828	15	0	4.88
STAT5A	GATA4	7.128	2.305	4.823	10	0	3.682
POU3F2	TBP	6.033	1.561	4.803	45	1	4.409
FOXF1:FOXJ1	SOX5	5.517	0.734	4.783	10	0	5.383
NKX6-2	FOXC1	9.511	4.73	4.781	29	0	5.49
POU3F2	HNF1A	6.308	1.88	4.77	29	0	4.789
AIRE	FOXP1	7.909	3.14	4.769	13	0	6.671
PPARG	ESR	10	5.232	4.768	24	0	5.822
ONECUT	POU1F1	5.155	0.404	4.751	32	0	4.106
POU1F1	ALX1	4.787	0.201	4.751	11	0	3.78
RAR:RXR:THR	NR3C1:PGR	10	5.285	4.715	7	1	4.962
SREBF	ZIC2	8.321	3.65	4.67	23	0	4.514
ELF:ELK:ETS:FLI1:GABP	MAF	9.275	4.621	4.654	19	1	5.951
FOXP1	POU6F1	4.711	0.065	4.646	9	0	6.085
FOXJ2	FOXD1	10	5.355	4.645	2	0	5.518
GATA4	NANOG	7.238	2.621	4.618	10	0	3.883
POU2F1	FOXL1	10	5.427	4.573	43	0	3.703
CDX	NKX6-2	5.868	1.738	4.571	53	0	4.093
POU2F1	NKX6-2	10	5.591	4.563	38	0	4.259
FOXF1:FOXJ1	TEF	6.26	1.704	4.556	29	0	4.9
FOXF2	HNF1	5.105	0.549	4.556	15	0	4.518
NKX3-1	LHX3	10	5.444	4.556	40	0	5.452
CDX	FOXI1	7.954	3.429	4.525	31	0	4.025
FOXF1	TEF	10	5.494	4.506	15	0	5.463
HNF1A	FOXQ1	4.72	0.301	4.505	7	0	4.226
POU6F1	LHX3	10	5.502	4.498	44	0	5.793
FOXJ2	NKX3-1	6.458	1.986	4.472	35	0	4.362
POU2F1	CDC5L	8.442	3.988	4.454	7	0	3.757
FOXO4	NANOG	10	5.564	4.436	13	0	5.098
FOXJ2	CDC5L	5.629	1.212	4.417	10	0	3.778
PDX1	HOXA5	4.903	0.513	4.39	4	0	5.943
OCT4	SOX2	8.217	3.831	4.386	27	0	5.798
LEF1:TCF	NANOG	5.31	0.932	4.378	19	0	5.569
FOXD3	PBX1	5.769	1.394	4.375	25	0	4.378
EN1	HLF	8.526	4.156	4.371	23	0	3.473
NKX6-2	NKX6-1	8.312	3.964	4.348	51	0	5.729
ZBTB16	OCT4	5.482	1.139	4.343	15	0	3.557
NR2F1:HNF4A	LEF1:TCF	7.406	3.064	4.341	4	0	5.05
FOXL1	NKX3-1	4.735	0.44	4.295	11	0	3.563
ATF:CREB	FOXD1	4.29	0	4.29	1	0	5.591
PAX4	NKX6-2	10	5.733	4.267	38	0	4.449
MEF2A	EVI1	6.471	2.21	4.261	19	0	3.646
RAR:RXR:THR	PAX6	8.595	4.337	4.258	1	0	5.247
FOXF2	CDC5L	4.248	0	4.248	4	0	4.563
NKX6-2	POU6F1	10	5.778	4.222	37	0	5.278
FOXF1:FOXJ1	AIRE	5.051	0.836	4.216	8	0	3.323
PAX2	ZEB1	4.576	0.37	4.207	11	0	5.157
CDX	HMGA	5.208	1.003	4.205	20	0	2.927
SOX:SRY	OCT4	4.2	0.401	4.2	2	0	5.057
MEF2	POU6F1	5.043	0.854	4.188	7	0	4.449
NKX3-1	POU6F1	5.521	1.354	4.167	31	0	4.87
STAT4	GFI1	6.634	2.484	4.151	5	0	4.301
POU3F1	TBP	4.221	0.086	4.135	4	0	4.062
SOX5	FOXA	6.07	1.952	4.133	6	0	5.023
FOXL1	ZBTB16	4.123	0	4.123	16	0	4.327
MYOD1	MEIS1	4.944	0.839	4.106	12	0	4.621
POU2F1	HLF	5.349	1.245	4.105	27	0	4.022
FOXO3	TEF	10	5.934	4.066	9	0	5.812
STAT5A	IRF2	4.707	0.642	4.065	3	0	4.37
TEF	FOXL1	10	5.945	4.055	15	0	5.075
TAL1	GATA1	4.031	0	4.031	4	0	4.038
HNF4A	PAX5	5.274	1.246	4.028	7	0	3.801
HIF1A	XBP1	10	5.984	4.016	24	0	5.997
ESR	NR5A1	7.294	3.288	4.006	18	0	4.626
FOXO1	CDX	4.532	0.529	4.004	6	0	3.534
STAT6	IKZF1	6.266	2.28	3.986	8	0	4.98
MEF2	POU1F1	4.278	0.33	3.948	2	0	3.266
FOXP1	NKX3-1	4.366	0.419	3.947	8	0	3.907
HNF1	FOXL1	10	6.053	3.947	41	0	4.793
ONECUT	TEF	3.942	0	3.942	12	0	2.731
FOX	HNF1A	3.936	0.039	3.936	20	0	4.056
ABCD4:VSX2	NKX6-2	10	6.079	3.921	46	0	5.947
FOXF1:FOXJ1	PAX2	10	6.082	3.918	10	0	5.431
EVI1	NKX6-1	4.554	0.684	3.917	18	0	3.081
FOXD3	TEF	4.784	0.878	3.906	8	0	4.704
PAX4	TLX2	4.401	0.506	3.895	10	0	4.225
IKZF2	IKZF1	10	6.114	3.886	30	0	5.763
MYF:MYOD:TCF	ZNF238	5.31	1.438	3.872	4	0	6.448
EN1	NKX3-1	3.982	0.122	3.86	33	0	3.852
SOX3	CUX1	3.907	0.139	3.847	3	0	4.466
STAT1	NFKB1	4.026	0.18	3.847	19	0	3.822
FOXO3	BPTF	3.837	0	3.837	54	0	5.205
FOXD3	DBP	3.831	0	3.831	3	0	3.493
FOXA	NANOG	10	6.174	3.826	17	0	4.315
SOX5	NKX6-1	3.817	0	3.817	6	0	4.337
ZEB1	ZNF238	10	6.224	3.776	26	0	7.519
FOXM1	PBX1	4.429	0.661	3.768	1	0	4.436
SRY	CDC5L	7.79	4.027	3.763	2	0	4.061
FOXF1:FOXJ1	ONECUT	5.528	1.769	3.759	18	0	4.235
ONECUT	FOXP1	4.431	0.684	3.747	26	0	5.042
FOXO3	AIRE	3.73	0	3.73	3	0	3.328
STAT1	IKZF2	7.983	4.257	3.727	26	0	4.772
SOX3	PBX1	4.248	0.539	3.709	20	0	4.25
HSF1	ZNF238	4.471	0.764	3.707	30	0	5.492
ELF2	EP300	6.791	3.103	3.688	7	0	5.074
NR2F1:HNF4A	TCF7L2	4.052	0.373	3.679	6	0	5.442
STAT3	NFKB:RELA	7.766	4.1	3.666	27	1	4.944
