# Supplementary material for: coTRaCTE predicts co-occurring transcription factors within cell-type specific enhancers
Source: PLoS Comput Biol. 2018 Aug 24;14(8):e1006372. doi: 10.1371/journal.pcbi.1006372 (PMC6126874; doi:10.1371/journal.pcbi.1006372)
Supplement: S3 File — Predicted co-occurring TF pairs in separate files for each cell type. The columns show the following: TF 1 name, TF 2 name, − log10(p-valueCTS), − log10(p-valueubiq), Ll score, frequency of the TF pair in other cell types, known PPI (1 = yes, 0 = no), motif similarity MOSTA. (ZIP) [file pcbi.1006372.s016.zip › File_X_epithelial.csv]

TF1	TF2	log_pvalue_CTS	log_pvalue_ubiq	L_score	frequency	PPI	motif_similarity
SREBF1	ZEB1	10	1.093	9.74	33	0	5.898
NKX6-2	NKX2-5	10	0.349	9.651	56	0	4.77
POU3F2	EN1	9.466	3.061	9.466	3	0	1.911
ATF:CREB	TEF	10	0.618	9.382	50	0	5.344
POU2F1	HNF1	10	2.027	9.379	57	0	3.721
POU2F1	LHX3	10	6.177	9.059	26	0	4.16
HNF1A	PRRX2	10	5.675	8.808	32	0	5.269
ALX1	LHX3	10	1.196	8.804	59	0	5.901
FOXJ2	TBP	10	4.924	8.775	41	0	4.181
FOXJ2	POU2F1	10	3.046	8.748	50	0	3.35
TCF3	TBX5	10	2.653	8.623	19	0	5.731
POU2F1	HOXA4	10	2.23	8.5	57	0	3.804
TAL1:TCF3	ZEB1	8.864	2.885	8.376	37	0	6.698
POU2F1	HNF1A	9.143	3.142	8.344	21	0	3.88
POU3F2	PAX8	9.06	1.902	8.263	5	0	3.685
ONECUT	NKX6-1	9.023	0.766	8.257	26	0	5.044
FOXJ2	ONECUT	9.945	1.702	8.243	52	0	4.253
POU3F2	CDX	10	5.126	8.236	44	0	4.056
POU3F2	ONECUT	10	1.764	8.236	53	0	4.194
HNF1	FOXA	10	4.871	8.231	50	0	3.778
FOXF1:FOXJ1	DBP	9.947	1.761	8.186	15	0	4.939
MYF:MYOD:TCF	SREBF1	8.209	0.109	8.185	10	0	5.437
HMGA	NKX6-1	8.888	0.705	8.184	42	0	4.338
EBOX:MYC:MYF:MYOD:TAL:USF	ZEB1	9.755	1.623	8.132	25	0	6.107
TEF	NKX3-1	9.202	1.205	7.997	43	0	3.624
FOXF1	HNF1	10	2.043	7.957	28	0	4.222
CEBPB	NFIL3	10	4.407	7.913	31	0	5.986
POU3F2	PRRX2	10	2.096	7.904	42	0	5.123
POU3F2	PBX1	10	2.15	7.85	47	0	3.869
ZEB1	TBX5	10	5.023	7.81	17	0	6.078
POU2F1	PAX4	10	4.167	7.791	51	0	3.969
FOX	HNF1	10	3.21	7.778	44	0	4.035
POU2F1	NKX2-5	10	3.2	7.739	47	0	4.151
CDX	NKX6-2	10	3.104	7.68	53	0	4.093
POU1F1	LHX3	10	2.421	7.579	27	0	4.075
FOXA	TEF	8.496	3.976	7.541	32	0	4.446
SREBF1	ZIC2	10	2.514	7.486	39	0	4.753
EBOX:MYC:MYF:MYOD:TAL:USF	LMO2	10	2.548	7.452	10	1	6.452
FOXJ2	NKX3-1	8.589	2.669	7.438	35	0	4.362
PBX1	LHX3	10	2.568	7.432	55	0	4.612
GATA3	EVI1	9.562	3.386	7.389	25	0	5.265
TBP	POU1F1	9.942	2.588	7.353	37	0	3.904
PAX4	NKX2-5	10	2.664	7.336	19	0	3.499
EN1	ALX1	9.089	1.786	7.303	30	0	3.72
ALX1	POU6F1	9.575	2.309	7.266	35	0	4.788
POU2F1	FOXI1	10	2.873	7.127	35	0	4.621
HNF1	PRRX2	10	6.379	7.123	41	0	5.009
NFIL3	LHX3	7.77	0.741	7.029	25	0	3.829
ELK1	STAT6	10	2.984	7.016	10	0	4.912
FOXA	ONECUT	10	5.635	6.987	45	1	4.694
FOXJ2	POU6F1	8.042	3.974	6.916	20	0	4.844
ONECUT	NKX6-2	10	3.104	6.896	54	0	2.615
PBX1	POU1F1	10	3.132	6.868	48	0	4.306
SOX5	PBX1	8.339	1.497	6.841	46	0	4.814
CUX1	POU6F1	10	3.2	6.8	29	0	5.02
NFIL3	TEF	8.751	1.985	6.766	21	0	5.688
PDX1	PRRX2	7.127	0.422	6.705	34	0	4.447
NKX2-5	HOXA3	9.985	3.358	6.627	37	0	4.493
POU2F1	TBP	10	4.953	6.555	53	1	3.763
HNF1	TBP	9.985	4.771	6.532	44	0	3.381
PAX8	POU1F1	6.559	0.721	6.52	8	0	3.543
IRF1	NKX2-5	9.985	3.952	6.519	42	0	4.679
FOXD3	POU6F1	6.642	0.123	6.518	31	0	4.944
FOXF1:FOXJ1	CEBP	8.343	3.081	6.444	8	0	5.675
POU2F1	NFIL3	7.458	1.345	6.441	39	0	4.355
PAX2	NFE2L1	10	3.573	6.427	26	0	4.316
HNF1A	FOXC1	7.427	1.044	6.383	10	0	5.354
FOXJ2	CUX1	7.16	1.481	6.357	13	0	3.942
HNF4A	TCF3	7.351	1.003	6.347	18	0	3.32
FOXO1	HNF1	6.457	3.048	6.32	10	0	4.015
FOXO3	HNF1	8.662	2.83	6.296	4	0	4.321
POU2F1	HLF	7.197	2.306	6.257	27	0	4.022
FOXD3	POU2F1	8.969	2.743	6.226	26	0	4.223
HNF1A	NKX6-2	10	4.703	6.199	47	0	4.723
HNF1	POU1F1	10	3.802	6.198	26	0	3.66
FOXF1:FOXJ1	POU2F1	7.234	1.041	6.193	30	0	4.342
NKX6-2	POU1F1	7.613	1.456	6.157	23	0	3.544
MEF2A	EVI1	9.137	4.255	6.067	19	0	3.646
FOXJ2	POU1F1	7.477	1.574	6.049	18	0	3.39
FOXF1:FOXJ1	MEF2A	6.179	2.051	6.028	10	0	5.113
POU3F2	ABCD4:VSX2	10	3.974	6.026	17	0	4.477
POU3F2	LHX3	10	4.96	6.024	40	0	5.456
PBX1	ONECUT	10	5.755	6.023	39	0	5.968
CDC5L	TEF	8.161	2.154	6.007	35	0	4.146
PBX1	NKX6-2	6.407	0.444	5.976	31	0	4.208
POU2F1	FOXA	7.001	3.641	5.945	18	0	4.411
TBP	FOXQ1	10	4.057	5.943	53	0	4.908
OCT:POU2F	HNF1A	5.914	0.33	5.914	1	0	3.591
POU1F1	ALX1	5.908	0.424	5.899	11	0	3.78
NKX6-2	NKX6-1	10	4.109	5.891	51	0	5.729
HNF1	TEF	6.416	0.755	5.855	21	0	2.972
FOXJ2	POU3F2	8.673	4.473	5.841	20	0	4.407
FOX	ONECUT	10	4.165	5.835	52	0	5.824
ONECUT	LHX3	9.925	4.138	5.787	44	0	5.213
POU3F2	NKX6-1	6.934	1.421	5.74	24	0	4.918
FOXJ2	HNF1A	7.513	1.81	5.703	19	0	3.991
USF	ZEB1	5.665	0	5.665	11	0	5.051
NKX6-2	PDX1	6.989	1.339	5.651	31	0	5.504
MYC:MAX	LMO2	5.624	0	5.624	18	0	3.481
POU3F2	CUX1	5.937	1.26	5.616	34	0	4.213
SREBF	ZIC2	10	4.393	5.607	23	0	4.514
PAX4	ALX1	7.231	1.659	5.572	49	0	4.805
TEF	FOXC1	5.858	0.29	5.568	31	0	4.858
MEF2A	TEF	10	4.727	5.56	16	0	4.492
POU2F1	FOXP1	9.073	3.567	5.506	45	0	5.268
FOXJ2	OCT4	6.823	1.386	5.495	9	0	3.957
MEF2A	POU1F1	5.49	2.126	5.49	6	0	3.522
FOX	NKX6-2	9.319	3.832	5.487	47	0	4.586
FOXF1	HNF1A	5.574	0.094	5.479	30	0	3.971
FOXJ2	TEF	5.926	0.469	5.457	55	0	4.574
NFE2L2	FOXP3	5.763	0.307	5.456	4	0	5.173
PRRX2	ALX1	10	4.567	5.433	41	0	6.111
HIF1A	XBP1	10	6.422	5.426	24	0	5.997
FOXF1:FOXJ1	HNF1	8.726	3.831	5.41	24	0	4.164
NFE2L1	MEIS1	5.999	0.595	5.404	2	0	5.322
NKX6-2	ALX1	10	4.638	5.362	49	0	4.954
FOXO3	BPTF	10	4.646	5.354	54	0	5.205
POU1F1	NKX3-1	5.935	0.621	5.314	36	0	3.893
OCT:POU2F	HNF1	5.3	0	5.3	6	0	3.293
TBX5	T:BRACH	6.745	1.45	5.295	26	0	7.408
NKX2-5	NKX3-1	8.007	2.724	5.283	34	0	5.368
ELK1	STAT5A	5.347	0.081	5.266	2	0	4.467
NFIL3	ALX1	5.257	0	5.257	11	0	3.869
POU1F1	POU6F1	10	4.745	5.255	27	0	4.264
HNF4A	HIC1	5.994	0.745	5.249	28	0	4.893
EN1	NFIL3	5.246	0	5.246	37	0	3.973
TBP	GZF1	6.384	2.753	5.233	31	0	4.575
HNF1	ALX1	5.185	1.37	5.185	38	0	4.421
HNF4A	MYOG	7.11	1.944	5.166	9	0	3.329
CUX1	ALX1	5.72	0.556	5.164	30	0	4.491
FOXF1:FOXJ1	CDX	10	4.859	5.141	31	0	3.855
SRY	PBX1	6.113	1.778	5.135	27	0	4.574
OCT4	SOX2	10	4.875	5.125	27	0	5.798
FOXD3	CDX	9.983	4.886	5.097	40	0	3.629
FOX	CDX	8.579	3.511	5.069	17	0	3.513
EN1	HOXA3	8.034	3.031	5.004	32	0	4.16
NKX2-5	NKX6-1	10	5.004	4.996	17	0	6.061
HNF1A	POU6F1	6.828	1.836	4.992	25	0	3.945
HNF4A	TFAP2C	4.962	0	4.962	29	0	3.697
FOXI1	TEF	9.987	5.03	4.957	49	0	5.188
BHLHB	IRF1	5.773	0.863	4.91	31	0	5.279
FOXD3	NKX6-1	6.828	1.968	4.86	25	0	4.125
HNF1	FOXL1	10	5.797	4.849	41	0	4.793
POU3F2	NKX3-1	5.96	2.43	4.841	29	0	4.037
POU2F1	FOXL1	10	5.928	4.832	43	0	3.703
HNF4A	MYF:MYOD:TCF	5.173	0.646	4.819	12	0	3.302
NKX6-2	EN1	6.211	1.392	4.819	22	0	3.833
FOXO4	BPTF	10	6.102	4.779	54	0	5.44
FOXQ1	TEF	10	5.258	4.742	42	0	5.159
PRRX2	NKX3-1	7.261	2.533	4.728	51	0	4.976
HNF1	HOXA4	4.715	0.525	4.715	6	0	3.147
FOXJ2	HNF1	10	5.296	4.704	37	0	4.089
MYF:MYOD:TCF	TBX5	6.899	2.767	4.68	3	0	5.178
PPARA:RXRA	SREBF1	5.026	1.599	4.679	19	0	4.918
PBX1	PRRX2	6.495	1.995	4.667	32	0	5.191
OCT:POU2F	NKX6-1	4.654	0	4.654	5	0	3.65
POU2F1	NKX3-1	7.115	3.742	4.648	43	0	3.255
HNF1	ZBTB16	6.558	3.078	4.626	45	0	4.506
FOXA	EN1	4.596	0	4.596	5	0	3.916
OCT:POU2F	FOXL1	5.778	1.613	4.561	3	0	4.101
ABCD4:VSX2	TLX2	6.031	1.507	4.525	35	0	5.029
HNF1A	TBP	6.624	2.1	4.524	41	0	3.262
HNF4A	EBOX:MYC:MYF:MYOD:TAL:USF	5.37	0.862	4.509	6	0	3.648
HNF1A	FOXA	4.65	0.552	4.5	40	0	3.651
POU2F1	EN1	6.525	2.032	4.492	27	0	3.039
OCT:POU2F	TEF	7.343	2.867	4.476	18	0	4.358
GATA6	HNF1A	6.2	1.729	4.471	9	0	3.539
HNF1	FOXC1	7.659	3.316	4.45	12	0	4.744
OCT:POU2F	FOXI1	5.226	1.076	4.443	8	0	5.199
ELF:ELK:ETS:FLI1:GABP	MAF	10	5.564	4.436	19	1	5.951
BHLHB	ZEB1	4.377	0.041	4.377	7	0	3.873
FOXI1	NKX3-1	6.962	2.597	4.365	14	0	4.14
STAT5A	REL	7.033	2.674	4.359	21	0	4.441
NKX2-5	POU6F1	7.296	2.949	4.347	37	0	4.831
EGR	REST	4.342	0	4.342	1	0	2.451
TBP	FOXI1	10	5.664	4.336	35	0	5.03
STAT5A	HSF1	5.325	1.012	4.313	27	0	4.381
POU2F1	FOXC1	5.25	1.698	4.311	19	0	4.651
POU3F2	NKX2-5	5.444	1.135	4.309	41	0	4.511
NKX3-1	LHX3	10	5.693	4.307	40	0	5.452
ONECUT	POU6F1	6.553	2.249	4.303	22	0	4.268
PAX4	NKX6-2	10	5.702	4.298	38	0	4.449
POU3F2	NFIL3	5.483	1.189	4.294	4	0	4.493
EN1	HLF	5.684	1.402	4.283	23	0	3.473
HNF1A	FOXI1	4.318	0.767	4.273	14	0	4.156
NR1	ONECUT	4.309	0.068	4.242	1	0	4.671
NFKB1	EBF	4.951	1.184	4.24	2	0	5.013
EN1	NKX3-1	4.421	0.196	4.225	33	0	3.852
FOXF2	FOXP1	5.099	0.932	4.166	21	0	6.987
ONECUT	FOXC1	4.766	0.602	4.165	36	0	4.405
LEF1:TCF	SOX:SRY	5.274	1.71	4.146	28	0	6.318
POU2F1	HOXA5	4.854	0.711	4.142	16	0	5.622
FOX	HNF1A	4.75	0.618	4.132	20	0	4.056
PAX4	KLF4	9.349	5.223	4.126	6	0	5.227
FOXF1:FOXJ1	BPTF	9.726	5.658	4.068	11	0	4.734
HLF	TEF	6.574	2.515	4.059	9	0	4.824
POU3F2	HOXA3	7.376	3.32	4.056	5	0	3.778
LMO2	TBX5	4.802	0.747	4.055	1	0	5.206
EN1	NKX2-2	6.222	2.198	4.024	2	0	3.938
TBP	TEF	10	5.978	4.022	43	0	4.047
SOX5	NANOG	6.958	2.941	4.017	19	0	5.777
OCT:POU2F	FOXC1	4.623	0.95	3.991	14	0	4.812
STAT5A	IRF	8.858	4.87	3.988	35	0	4.125
ABCD4:VSX2	NKX6-2	10	6.018	3.982	46	0	5.947
TBX5	PITX2	4.172	0.215	3.957	1	0	3.39
PBX1	POU6F1	10	6.053	3.947	23	0	4.934
TFCP2	ITGAL	3.946	0	3.946	1	0	2.524
FOXJ2	PAX2	7.896	3.965	3.931	19	0	4.991
MYF:MYOD:TCF	ARNT	3.918	0	3.918	1	0	2.688
FOXJ2	CDX	7.864	4.097	3.901	49	0	3.677
NFIL3	POU6F1	3.894	0	3.894	15	0	3.426
FOXD3	POU1F1	5.7	1.882	3.885	10	0	3.651
NKX6-2	FOXC1	10	6.123	3.877	29	0	5.49
ONECUT	POU1F1	4.88	1.025	3.856	32	0	4.106
FOXP1	FOXC1	5.017	1.169	3.848	6	0	5.456
EGR2	GLI	4.809	0.973	3.835	30	0	5.948
HOXA4	HOXA3	8.211	4.379	3.832	44	0	3.508
TAL1:TCF4	LMO2	4.323	0.498	3.825	5	1	6.428
ATF:CREB	POU2F1	3.823	0.03	3.823	16	0	3.367
SOX:SRY	NANOG	7.907	4.084	3.823	14	0	6.156
NKX6-2	NKX3-1	10	6.181	3.819	47	0	4.349
PDX1	ALX1	6.749	2.96	3.789	36	0	5.262
POU3F2	HOXA4	4.116	0.51	3.776	9	0	4.142
FOXP1	SOX2	5.017	1.258	3.759	42	0	4.972
OCT:POU2F	NFIL3	3.744	0	3.744	3	0	4.729
PAX8	PBX1	4.42	0.689	3.73	3	0	3.351
PAX2	ZEB1	5.5	1.799	3.701	11	0	5.157
EGR1	GLI	3.694	0	3.694	9	0	5.861
HOXA4	MSX1	6.666	2.975	3.691	1	0	3.998
HNF1A	NKX6-1	5.276	1.598	3.679	29	0	4.221
HNF4A	MYF:MYOD:TCF3	3.913	0.236	3.677	12	0	3.199
ONECUT	FOXI1	5.239	1.569	3.67	46	0	4.102
PDX1	CDC5L	5.807	2.154	3.653	27	0	5.169
NKX6-1	POU6F1	4.054	0.406	3.648	29	0	4.847
FOXF1:FOXJ1	POU6F1	5.389	1.745	3.644	14	0	5.308
ONECUT	FOXQ1	4.99	1.347	3.642	3	0	4.401
RAR:RXR:THR	NR3C1	4.482	1.003	3.632	6	1	4.719
POU6F1	LHX3	10	6.371	3.629	44	0	5.793
TBP	ONECUT	5.216	1.59	3.626	15	0	3.563
STAT6	RELA	5.581	1.963	3.617	11	1	4.938
TEF	POU6F1	5.317	1.701	3.615	30	0	4.615
HNF1	CUX1	6.072	2.466	3.606	30	0	4.349
SOX5	HNF1	4.078	0.49	3.589	10	0	3.783
PDX1	LHX3	6.325	2.743	3.583	5	0	4.345
ATF	HIF1A	7.956	4.402	3.554	3	0	5.497
CEBPA:DDIT3	OCT4	4.047	0.499	3.548	30	0	5.256
ZIC2	SPZ1	3.547	0	3.547	7	0	3.577
HNF4:NR2F	LEF1:TCF	3.544	0	3.544	1	0	3.428
FOXF1	PAX2	8.076	4.535	3.541	29	0	5.354
POU3F1	POU1F1	4.073	0.555	3.519	5	0	4.385
EGR4	GLI	3.509	0	3.509	20	0	6.172
HNF4:NR2F	NR6A1	3.889	0.388	3.502	7	0	5.408
NKX6-2	HOXA4	6.502	3.001	3.5	48	0	4.466
HOXA3	TEF	3.547	0.091	3.457	10	0	2.868
GATA6	PBX1	5.409	2.051	3.451	5	0	4.033
FOXJ2	OCT:POU2F	3.45	0.006	3.45	4	0	4.708
OCT:POU2F	PRRX2	3.626	0.204	3.449	3	0	3.62
BHLHB	NKX2-5	3.442	0	3.442	31	0	4.158
IRF2	PRDM1	10	6.569	3.431	21	0	7.508
PAX6	ESR	5.361	1.93	3.431	12	0	5.611
BACH2	ZEB1	3.528	0.101	3.427	2	0	3.918
ONECUT	FOXP1	4.585	1.184	3.401	26	0	5.042
EGR4	ZIC3	3.705	0.305	3.4	4	0	4.803
HNF4A	TFAP2A	3.56	0.162	3.398	25	0	3.416
FOXD3	ONECUT	9.742	6.346	3.396	36	0	5.15
IKZF1	PITX2	6.386	3.001	3.385	21	0	5.041
FOXF1:FOXJ1	TBP	6.403	3.02	3.383	19	0	4.412
ATF:CREB	POU3F2	4.199	0.84	3.358	3	0	5.514
TEF	FOXP1	4.144	0.791	3.353	15	0	5.083
HNF1	ABCD4:VSX2	5.899	2.564	3.336	14	0	4.595
