# Supplementary material for: coTRaCTE predicts co-occurring transcription factors within cell-type specific enhancers
Source: PLoS Comput Biol. 2018 Aug 24;14(8):e1006372. doi: 10.1371/journal.pcbi.1006372 (PMC6126874; doi:10.1371/journal.pcbi.1006372)
Supplement: S3 File — Predicted co-occurring TF pairs in separate files for each cell type. The columns show the following: TF 1 name, TF 2 name, − log10(p-valueCTS), − log10(p-valueubiq), Ll score, frequency of the TF pair in other cell types, known PPI (1 = yes, 0 = no), motif similarity MOSTA. (ZIP) [file pcbi.1006372.s016.zip › File_Y_ESC.csv]

TF1	TF2	log_pvalue_CTS	log_pvalue_ubiq	L_score	frequency	PPI	motif_similarity
BHLHB	ZEB1	10	0.705	10	7	0	3.873
EBOX:MYC:MYF:MYOD:TAL:USF	LMO2	10	0	10	10	1	6.452
NKX3-1	OCT4	10	2.393	10	5	0	2.638
CEBP	OCT4	10	5.509	9.933	20	0	4.098
EBOX:MYC:MYF:MYOD:TAL:USF	ZEB1	10	0.611	9.856	25	0	6.107
PRRX2	OCT4	9.841	1.607	9.709	3	0	3.212
ATF:CREB	NKX3-1	10	0.307	9.693	7	0	4.129
SOX5	ALX1	9.702	0.031	9.67	3	0	3.621
LEF1:TCF	SOX3	10	0.591	9.409	13	0	5.628
USF2	LMO2	9.386	0	9.386	1	0	5.781
OCT:POU2F	CEBP	10	2.032	9.309	12	1	4.337
LEF1:TCF	SOX2	10	0.801	9.199	19	0	5.995
ATF:CREB	TEF	10	0.942	9.058	50	0	5.344
OCT:POU2F	ABCD4:VSX2	10	0.971	9.029	9	0	4.535
SREBF1	ZEB1	10	1.093	8.907	33	0	5.898
STAT6	YY1	9.802	0.931	8.871	1	0	2.419
NR3C1	SOX3	9.657	0.794	8.862	12	0	4.886
MEF2A	OCT4	8.99	2.778	8.846	3	0	3.211
LHX3	OCT4	8.826	0.879	8.826	10	0	2.939
STAT3	IKZF1	10	5.419	8.801	27	0	5.616
FOXO3	SOX2	10	1.282	8.718	22	0	4.277
TBP	OCT4	10	1.294	8.706	12	0	3.354
FOXD1	NANOG	10	1.382	8.618	1	0	5.013
HNF1A	ABCD4:VSX2	10	2.938	8.605	10	0	5.093
LEF1:TCF	NANOG	10	1.438	8.562	19	0	5.569
NR1	ITGAL	10	1.501	8.499	14	0	4.397
OCT4	SOX2	10	3.986	8.495	27	0	5.798
NKX2-5	OCT4	9.412	2.202	8.452	1	0	3.242
OCT:POU2F	POU1F1	10	3.113	8.396	24	0	4.933
ALX1	OCT4	10	5.571	8.372	1	0	3.805
FOXA	AIRE	10	5.458	8.364	12	0	4.189
ZBTB16	NANOG	9.784	1.422	8.362	2	0	2.909
ZBTB16	OCT4	8.358	0.98	8.358	15	0	3.557
OCT4	NANOG	10	2.892	8.338	16	0	5.881
POU2F1	ONECUT	9.229	4.187	8.272	17	0	2.96
SOX:SRY	OCT4	8.234	0.305	8.219	2	0	5.057
CEBP	SOX5	10	3.025	8.183	2	0	2.732
SP3	PATZ1	8.374	0.245	8.129	6	0	5.177
NFIL3	NKX6-1	8.883	0.79	8.093	6	0	4.98
SOX5	HNF1	10	2.047	8.074	10	0	3.783
RREB1	ZIC2	10	1.991	8.009	34	0	3.705
TAL1:TCF3	YY1	8.502	1.352	7.994	36	0	5.744
TAL1:TCF3	LMO2	8.829	0.911	7.918	3	1	6.7
IRF1	NANOG	10	2.118	7.882	13	0	4.613
ONECUT	NKX6-1	10	2.255	7.745	26	0	5.044
FOXJ2	LHX3	10	3.294	7.686	16	0	3.239
IRF	FOXP1	9.017	3.29	7.646	32	0	4.874
LEF1	SOX3	7.63	0	7.63	3	0	4.801
RAR:RXR:THR	RORA	8.825	1.195	7.63	24	0	5.87
NFIL3	OCT4	7.618	0.324	7.618	5	0	4.626
SRY	ZBTB16	10	3.678	7.597	12	0	3.106
SOX5	NANOG	9.713	2.133	7.58	19	0	5.777
STAT3	NFKB1	8.073	0.501	7.573	41	1	4.73
TAL1:TCF4	YY1	8.183	0.702	7.573	23	0	6.027
ATF:CREB	CEBP	10	2.815	7.543	18	1	4.997
HLF	OCT4	8.63	1.09	7.54	4	0	3.686
SRY	OCT4	8.099	2.736	7.522	2	0	3.96
PBX1	NKX2-5	10	4.027	7.515	4	0	4.852
LEF1:TCF	SOX:SRY	8.51	1.711	7.504	28	0	6.318
POU3F1	ALX1	10	2.52	7.48	1	0	3.949
LEF1	SOX2	8.978	1.513	7.465	7	0	5.872
CEBP	SOX2	9.569	2.127	7.442	2	0	2.875
OCT:POU2F	HLF	7.437	0.017	7.437	7	0	3.905
HMGA	OCT4	7.772	0.483	7.396	12	0	3.487
POU2F1	ZBTB16	10	4.271	7.385	22	0	3.622
OCT:POU2F	FOXI1	10	2.661	7.339	8	0	5.199
IRF1	SRY	9.51	2.216	7.294	28	0	3.874
PGR	SOX3	7.675	0.386	7.289	3	0	5.17
GFI1B	ONECUT	10	2.75	7.25	9	0	6.029
PAX2	CEBP	9.897	3.216	7.237	1	0	3.396
STAT5A	FOXP1	8.397	1.856	7.232	2	0	3.071
CUX1	OCT4	7.206	1.692	7.206	1	0	2.827
SREBF1	ZIC2	10	2.799	7.201	39	0	4.753
HNF1A	ALX1	10	2.816	7.184	44	0	4.481
SRY	PBX1	8.824	3.166	7.179	27	0	4.574
CEBP	ZBTB16	8.949	3.767	7.131	2	0	2.973
HNF4A	ITGAL	7.089	0.046	7.089	20	0	3.636
PAX4	ZBTB16	8.515	1.446	7.068	8	0	3.019
SOX5	CDX	7.842	2.441	7.027	3	0	3.572
POU3F1	OCT4	6.973	0.412	6.973	3	0	3.273
BHLHB	LMO2	6.96	0	6.96	9	0	5.609
POU2F1	NANOG	10	3.068	6.932	2	0	3.1
FOXL1	NANOG	10	3.08	6.92	3	0	3.906
CEBP	NANOG	7.635	1.908	6.907	1	0	2.67
ATF:CREB	FOXL1	6.881	0	6.881	5	0	4.703
SOX5	OCT4	6.859	0.934	6.859	4	0	4.452
SREBF	ZIC1	9.878	3.056	6.821	3	0	4.36
TBX5	T:BRACH	9.404	2.601	6.803	26	0	7.408
PAX4	EGR	10	3.49	6.795	5	0	4.095
TEF	NKX6-1	10	3.233	6.767	8	0	3.684
ZEB1	TBX5	10	4.237	6.737	17	0	6.078
ABCD4:VSX2	TLX2	9.874	3.167	6.707	35	0	5.029
LEF1	NANOG	7.37	0.67	6.7	7	0	5.416
NR3C1	SOX2	7.756	1.064	6.692	2	0	4.876
POU2F1	HOXA4	10	5.304	6.685	57	0	3.804
ABCD4:VSX2	OCT4	6.675	0	6.675	2	0	3.563
HNF1	PDX1	10	5.031	6.654	5	0	4.483
SREBF1	ZIC1	8.989	2.377	6.612	11	0	4.287
SRY	NKX6-1	8.218	2.959	6.605	6	0	3.536
SRY	AIRE	10	3.412	6.588	1	0	3.115
FOXO4	SOX2	10	3.414	6.586	7	0	4.454
OCT:POU2F	TBP	10	3.425	6.575	3	1	3.334
HNF1	ABCD4:VSX2	8.538	3.932	6.549	14	0	4.595
FOXJ2	SOX3	10	3.487	6.513	6	0	5.037
SRY	POU1F1	7.948	2.911	6.493	1	0	2.984
SP1	ITGAL	8.355	1.888	6.468	1	0	3.198
SRY	EN1	6.813	1.625	6.447	1	0	2.657
POU1F1	OCT4	10	4.673	6.435	2	0	4.049
POU2F1	RFX1	6.434	0.805	6.434	3	0	4.63
AR	SOX2	6.452	0.025	6.427	1	0	4.626
FOXF1	LHX3	8.469	2.085	6.384	9	0	2.88
NKX3-1	MSX1	7.551	1.176	6.375	1	0	3.603
TCF3	TBX5	10	3.677	6.323	19	0	5.731
MSX1	LHX3	6.604	0.307	6.297	1	0	3.671
NKX2-2	LHX3	8.008	1.715	6.293	13	0	3.777
FOXO1	IRF1	8.689	2.398	6.291	3	0	3.548
FOXI1	LHX3	8.203	1.929	6.274	6	0	2.833
SOX3	CDX	7.667	1.435	6.232	3	0	3.461
ONECUT	ALX1	9.34	3.116	6.224	2	0	3.386
FOXQ1	LHX3	8.163	1.944	6.219	5	0	3.419
CDX	OCT4	6.188	1.114	6.188	9	0	2.627
GATA1	OCT4	6.188	0.622	6.188	1	0	2.824
MYOG	HIC1	7.535	1.357	6.178	5	0	4.049
OCT:POU2F	HNF1	6.158	0.531	6.158	6	0	3.293
CEBP	SRY	10	4.424	6.118	1	0	3.043
FOXJ2	OCT4	7.531	2.585	6.065	9	0	3.957
FOXJ2	NANOG	10	3.937	6.063	2	0	3.961
POU2F1	TLX2	8.751	3.184	6.003	20	1	5.019
LEF1:TCF	OCT4	5.995	1.102	5.995	1	0	4.045
CDX	FOXC1	9.097	3.114	5.983	17	0	3.949
CUX1	ALX1	10	4.029	5.971	30	0	4.491
PDX1	OCT4	6.465	1.242	5.962	1	0	3.639
SRY	HNF1	10	4.236	5.944	15	0	3.375
FOXL1	OCT4	7.461	2.663	5.907	1	0	3.465
CDC5L	POU6F1	8.379	2.501	5.878	6	0	3.909
FOXF1:FOXJ1	AIRE	9.091	3.216	5.875	8	0	3.323
MYB	RREB1	5.873	0	5.873	3	0	4.356
ATF:CREB	OCT4	5.802	0	5.802	1	0	4.344
OCT:POU2F	ONECUT	5.773	1.102	5.773	1	0	2.603
ONECUT	POU6F1	10	4.247	5.753	22	0	4.268
CDX	ABCD4:VSX2	7.399	2.396	5.743	1	0	4.857
NR3C1	NANOG	9.017	3.281	5.736	3	0	4.698
IRF1	OCT4	5.705	0.738	5.705	7	0	4.078
USF	ZEB1	5.693	0	5.693	11	0	5.051
NKX6-1	MSX1	9.617	3.934	5.683	2	0	4.896
FOXO1	HNF1	10	4.466	5.653	10	0	4.015
MYF:MYOD:TCF3	ZEB1	10	4.355	5.645	4	0	6.436
FOXD1	SOX2	5.643	0	5.643	1	0	2.528
PRRX2	ZBTB16	6.997	1.384	5.614	1	0	2.636
STAT1	IKZF2	10	4.406	5.594	26	0	4.772
PRRX2	FOXC1	6.3	0.726	5.574	1	0	3.197
FOXF2	OCT4	5.571	0.629	5.571	1	0	3.91
STAT5A	HOXA4	6.381	0.833	5.548	1	0	3.332
ATF:CREB	POU2F1	5.686	1.042	5.542	16	0	3.367
POU3F1	PRRX2	5.539	0	5.539	1	0	4.262
FOXF1	NANOG	7.361	1.849	5.512	3	0	4.384
FOXA	LHX3	10	4.503	5.497	14	0	3.253
POU2F1	SOX2	5.958	1.079	5.496	1	0	2.823
PAX4	PDX1	10	4.517	5.483	15	0	4.579
PAX2	PBX1	6.479	0.999	5.481	1	0	3.287
OCT:POU2F	LHX3	6.766	1.337	5.429	2	0	3.497
PRRX2	FOXD1	5.661	0.257	5.404	1	0	2.698
SP3	MZF1	6.292	0.92	5.372	6	0	4.06
POU3F2	ABCD4:VSX2	10	4.671	5.329	17	0	4.477
SRY	PRRX2	5.501	0.228	5.273	2	0	4.276
EVI1	SOX2	5.272	0.538	5.272	2	0	3.512
FOXJ2	ONECUT	10	5.138	5.255	52	0	4.253
SREBF	ZIC2	9.769	4.518	5.252	23	0	4.514
STAT	HSF1	5.571	0.676	5.203	6	1	4.813
OCT:POU2F	PDX1	6.813	2.103	5.188	1	0	3.552
NKX6-1	POU6F1	6.689	1.533	5.156	29	0	4.847
PPARA:RXRA	SREBF1	6.709	1.582	5.128	19	0	4.918
SPZ1	KLF4	10	4.872	5.128	3	0	4.518
MYF:MYOD:TCF	HIC1	5.204	0.235	5.125	6	0	4.138
NKX3-1	SOX2	5.521	0.413	5.109	1	0	2.687
CDC5L	OCT4	5.773	0.671	5.102	5	0	3.84
FOXD3	AIRE	10	4.912	5.088	2	0	4.487
PAX4	ZNF148	10	4.928	5.072	9	0	5.111
FOX	NANOG	10	4.933	5.067	10	0	4.529
STAT5A	YY1	7.085	2.026	5.06	1	0	2.482
POU3F2	PRRX2	10	4.944	5.056	42	0	5.123
HOXA4	OCT4	5.046	0.099	5.046	1	0	2.696
FOXD3	NKX3-1	9.116	4.071	5.045	18	0	3.082
CDX	PRRX2	10	5.032	5.04	5	0	4.772
AIRE	NANOG	5.993	0.964	5.029	4	0	2.751
LEF1	SOX:SRY	10	4.973	5.027	27	0	6.402
SOX3	ALX1	5.006	0	5.006	1	0	3.51
SOX:SRY	NANOG	10	5.026	4.974	14	0	6.156
FOXF1	PBX1	10	5.029	4.971	6	0	4.479
EVI1	ONECUT	8.299	3.331	4.967	2	0	2.809
OCT:POU2F	ZBTB16	5.993	1.036	4.957	3	0	3.494
SOX3	OCT4	4.955	0.581	4.955	2	0	4.789
STAT6	HOXA4	5.54	0.589	4.952	2	0	3.354
PAX6	ESRRA	5.988	1.044	4.944	23	0	5.921
RAR:RXR:NR2F:NR1	ITGAL	6.518	1.597	4.921	1	0	3.705
POU2F1	FOXC1	7.504	2.587	4.917	19	0	4.651
PAX4	ALX1	10	5.132	4.868	49	0	4.805
IRF1	POU1F1	4.884	0.036	4.849	2	0	3.243
LMO2	REST	4.841	0	4.841	5	0	3.729
FOXF1:FOXJ1	LHX3	10	5.173	4.827	21	0	4.171
GATA4	NANOG	7.461	2.651	4.81	10	0	3.883
ATF:CREB	FOXO3	4.806	0	4.806	4	0	5.035
FOXF2	ONECUT	5.647	0.844	4.803	3	0	3.633
CDC5L	NKX3-1	7.294	2.525	4.769	4	0	2.869
STAT6	IRF7	9.412	4.648	4.764	2	0	4.206
ONECUT	NKX6-2	10	5.244	4.756	54	0	2.615
HNF1	FOXI1	10	5.245	4.755	16	0	4.008
STAT4	IKZF2	6.91	2.173	4.737	3	0	4.706
HMGA	LHX3	9.482	4.747	4.734	3	0	3.942
POU2F1	PBX1	6.029	1.494	4.733	28	0	3.153
ALX1	ZBTB16	5.623	0.901	4.722	1	0	2.852
AIRE	ZBTB16	5.435	0.716	4.719	2	0	2.812
ONECUT	FOXC1	6.382	1.666	4.716	36	0	4.405
PAX2	NFE2L1	9.776	5.067	4.708	26	0	4.316
SRY	ONECUT	7.108	2.406	4.702	14	0	4.134
FOXL1	LHX3	10	5.306	4.694	15	0	2.779
PAX2	TBP	8.223	3.529	4.693	4	0	4.768
OCT:POU2F	FOXC1	5.963	1.393	4.655	14	0	4.812
ZBTB16	SOX2	6.111	1.461	4.65	1	0	2.878
FOXP1	SOX2	7.185	2.545	4.641	42	0	4.972
OCT:POU2F	PRRX2	6.075	1.448	4.627	3	0	3.62
HOXA4	HOXA3	10	5.403	4.597	44	0	3.508
ZNF384	NANOG	8.851	4.262	4.589	5	0	4.78
CEBP	FOXI1	7.87	3.283	4.587	5	0	4.923
ONECUT	FOXI1	10	5.415	4.585	46	0	4.102
CDC5L	FOXL1	9.909	5.336	4.574	3	0	4.043
IRF1	GFI1B	4.561	0	4.561	1	0	1.41
HMGA	ALX1	8.104	3.546	4.558	2	0	3.439
FOXF1:FOXJ1	ZNF384	4.898	0.346	4.552	2	0	2.888
NR1H4	PRRX2	4.628	0.084	4.544	1	0	3.982
FOXI1	OCT4	10	5.464	4.536	4	0	4.291
SOX5	NKX6-1	4.531	0	4.531	6	0	4.337
HIC1	ZEB1	6.282	1.76	4.522	2	0	3.697
FOXP1	FOXD1	5.969	1.475	4.493	1	0	5.533
PBX1	FOXL1	9.805	5.321	4.484	19	0	4.713
FOXP1	ZBTB16	10	5.527	4.473	3	0	3.549
HMGA	NKX6-1	10	5.534	4.466	42	0	4.338
OCT:POU2F	SOX2	4.462	0	4.462	1	0	2.995
PBX1	ALX1	7.002	2.579	4.424	20	0	4.167
RAR:RXR:THR	NR3C1:PGR	10	5.586	4.414	7	1	4.962
NKX6-2	FOXQ1	10	5.597	4.403	3	0	2.298
ALX1	POU6F1	10	5.601	4.399	35	0	4.788
MYOG	ZEB1	4.382	0	4.382	4	0	6.281
