# Supplementary material for: coTRaCTE predicts co-occurring transcription factors within cell-type specific enhancers
Source: PLoS Comput Biol. 2018 Aug 24;14(8):e1006372. doi: 10.1371/journal.pcbi.1006372 (PMC6126874; doi:10.1371/journal.pcbi.1006372)
Supplement: S3 File — Predicted co-occurring TF pairs in separate files for each cell type. The columns show the following: TF 1 name, TF 2 name, − log10(p-valueCTS), − log10(p-valueubiq), Ll score, frequency of the TF pair in other cell types, known PPI (1 = yes, 0 = no), motif similarity MOSTA. (ZIP) [file pcbi.1006372.s016.zip › File_Z_esophageal_epithelial.csv]

TF1	TF2	log_pvalue_CTS	log_pvalue_ubiq	L_score	frequency	PPI	motif_similarity
SREBF1	ZEB1	10	0.657	9.829	33	0	5.898
POU2F1	HNF1	10	1.861	9.514	57	0	3.721
NKX6-2	NKX2-5	10	0.527	9.473	56	0	4.77
ATF:CREB	TEF	10	0.645	9.355	50	0	5.344
POU2F1	LHX3	10	5.862	8.847	26	0	4.16
HNF1	NKX3-1	9.502	2.724	8.83	54	0	4.048
ALX1	LHX3	10	1.412	8.588	59	0	5.901
POU2F1	HOXA4	10	2.058	8.495	57	0	3.804
HNF1A	PRRX2	10	6.747	8.374	32	0	5.269
POU2F1	NFIL3	9.079	1.072	8.313	39	0	4.355
HNF1	NKX2-5	9.306	4.357	8.278	19	0	4.114
POU1F1	NKX3-1	8.128	0.452	8.128	36	0	3.893
HNF1	FOXA	10	4.686	8.051	50	0	3.778
SOX5	PBX1	9.292	1.263	8.029	46	0	4.814
CEBP	NFIL3	10	6.404	8.025	18	0	5.675
CEBPB	NFIL3	10	3.568	7.933	31	0	5.986
FOXD3	POU6F1	9.076	1.193	7.883	31	0	4.944
NFIL3	LHX3	8.503	0.709	7.794	25	0	3.829
POU2F1	NKX2-5	10	2.929	7.794	47	0	4.151
ZEB1	TBX5	10	4.862	7.689	17	0	6.078
CUX1	POU1F1	9.335	1.675	7.66	26	0	3.417
SREBF1	ZIC2	10	2.368	7.632	39	0	4.753
TCF3	TBX5	9.953	2.342	7.611	19	0	5.731
TAL1:TCF3	ZEB1	8.075	2.315	7.553	37	0	6.698
FOXJ2	POU2F1	10	3.355	7.543	50	0	3.35
POU2F1	PAX4	10	4.073	7.43	51	0	3.969
PAX4	ALX1	9.382	1.969	7.413	49	0	4.805
FOXJ2	NKX3-1	9.224	2.724	7.334	35	0	4.362
HNF4A	TFAP2C	7.302	0	7.302	29	0	3.697
TBX5	T:BRACH	8.657	1.42	7.237	26	0	7.408
POU1F1	ALX1	7.397	0.957	7.232	11	0	3.78
POU2F1	CUX1	7.212	1.353	7.212	31	0	3.539
FOXD3	POU2F1	9.933	2.729	7.203	26	0	4.223
ABCD4:VSX2	TLX2	8.59	1.395	7.195	35	0	5.029
TBP	POU1F1	9.916	3.514	7.162	37	0	3.904
HMGA	NKX6-1	7.966	0.899	7.067	42	0	4.338
HNF1	TBP	10	4.26	7.019	44	0	3.381
PAX4	CEBP	7.809	4.568	7.013	5	0	3.397
USF	ZEB1	6.979	0	6.979	11	0	5.051
FOXA	TEF	7.928	3.776	6.976	32	0	4.446
EBOX:MYC:MYF:MYOD:TAL:USF	LMO2	10	3.03	6.97	10	1	6.452
POU3F2	NKX3-1	8.681	2.162	6.912	29	0	4.037
POU3F2	EN1	6.907	3.074	6.876	3	0	1.911
PBX1	LHX3	10	3.128	6.872	55	0	4.612
POU3F2	PBX1	10	3.128	6.872	47	0	3.869
FOXD3	PBX1	8.239	1.415	6.824	25	0	4.378
POU2F1	CEBP	10	3.548	6.702	19	1	4.386
FOXJ2	CDX	9.487	5.261	6.682	49	0	3.677
SOX5	NANOG	10	3.378	6.622	19	0	5.777
HNF1A	PDX1	7.809	1.193	6.616	19	0	4.54
POU1F1	LHX3	10	3.397	6.603	27	0	4.075
FOXF1:FOXJ1	CEBP	8.213	3.793	6.563	8	0	5.675
CEBP	EN1	8.992	2.76	6.541	25	0	2.964
ALX1	POU6F1	9.409	2.875	6.534	35	0	4.788
FOXJ2	HNF1	10	6.445	6.505	37	0	4.089
POU3F2	CUX1	7.362	1.315	6.5	34	0	4.213
PBX1	CDX	6.653	1.756	6.48	26	0	3.716
HNF1	CUX1	8.813	2.373	6.44	30	0	4.349
NFE2L2	FOXP3	7.467	1.071	6.395	4	0	5.173
FOX	HNF1	9.369	3.389	6.33	44	0	4.035
POU3F2	ONECUT	7.947	1.659	6.288	53	0	4.194
TEF	NKX6-1	7.966	1.723	6.243	8	0	3.684
POU2F1	HLF	7.412	2.187	6.241	27	0	4.022
PBX1	POU1F1	10	3.762	6.238	48	0	4.306
CEBP	FOXL1	7.11	1.471	6.219	1	0	3.317
FOXJ2	HNF1A	9.098	3.099	6.216	19	0	3.991
CEBP	NFATC	10	3.788	6.212	26	0	4.629
IRF1	SRY	6.443	2.246	6.196	28	0	3.874
POU2F1	FOXI1	8.477	2.315	6.162	35	0	4.621
HNF1A	NKX6-2	10	5.798	6.107	47	0	4.723
HNF1	ALX1	6.107	1.512	6.077	38	0	4.421
POU2F1	HNF1A	6.536	2.98	6.062	21	0	3.88
MYB	HOXA9:MEIS1	6.039	1.778	6.039	1	0	4.989
CEBP	HOXA3	6.39	3.187	6.012	3	0	2.479
CDX	NKX3-1	8.943	5.421	5.959	17	0	3.834
OCT:POU2F	HNF1	5.955	0.002	5.955	6	0	3.293
FOXF1	PAX2	10	4.08	5.92	29	0	5.354
POU2F1	NKX3-1	10	4.116	5.884	43	0	3.255
ELK1	STAT6	8.579	2.796	5.783	10	0	4.912
NKX2-1	NKX2-2	7.574	2.983	5.731	16	0	5.681
MZF1	KLF12	10	4.297	5.703	25	0	3.618
SRY	PBX1	6.805	1.49	5.655	27	0	4.574
PBX1	PRRX2	8.008	2.362	5.646	32	0	5.191
STAT3	NFKB1	8.838	4.105	5.598	41	1	4.73
NFE2L1	MEIS1	6.123	0.553	5.57	2	0	5.322
PDX1	ALX1	8.798	3.307	5.491	36	0	5.262
HNF1A	NKX2-5	7.662	3.595	5.49	6	0	4.691
POU2F1	TBP	10	6.086	5.459	53	1	3.763
HNF4A	MYF:MYOD:TCF3	5.519	0.069	5.45	12	0	3.199
EVI1	NKX3-1	5.445	0.293	5.445	6	0	3.211
HNF1	POU1F1	10	4.578	5.422	26	0	3.66
POU3F2	TBP	7.795	2.42	5.422	45	1	4.409
NKX2-5	NKX3-1	7.383	4.175	5.405	34	0	5.368
OCT4	SOX2	10	4.602	5.398	27	0	5.798
PAX2	NFE2L1	9.188	3.796	5.391	26	0	4.316
TEF	ALX1	6.558	1.182	5.375	14	0	3.76
FOXJ2	TEF	6.512	1.77	5.361	55	0	4.574
FOXJ2	TBP	9.572	6.145	5.354	41	0	4.181
PAX4	TLX2	5.836	0.482	5.354	10	0	4.225
POU3F1	CRX:RAX	5.353	0	5.353	1	0	3.613
CDX	NKX6-2	8.624	5.214	5.341	53	0	4.093
LHX3	OCT4	5.71	0.749	5.332	10	0	2.939
POU3F2	LHX3	10	6.63	5.324	40	0	5.456
NKX6-2	NKX6-1	10	4.69	5.31	51	0	5.729
NKX6-2	ALX1	10	4.703	5.297	49	0	4.954
PBX1	ONECUT	10	5.722	5.278	39	0	5.968
FOXJ2	EN1	7.277	2.017	5.26	12	0	3.714
FOXO4	PAX2	9.642	5.401	5.257	15	0	4.405
FOXD3	ONECUT	10	4.744	5.256	36	0	5.15
PBX1	NKX6-2	6.452	1.215	5.237	31	0	4.208
HNF1A	FOXC1	5.667	1.156	5.235	10	0	5.354
FOXF1:FOXJ1	POU2F1	5.999	1.772	5.231	30	0	4.342
PAX	NFKB:RELA	6.819	1.716	5.23	2	0	4.234
CDX	LHX3	6.46	1.231	5.229	34	0	3.695
FOX	ONECUT	10	4.781	5.219	52	0	5.824
ONECUT	NKX6-1	5.893	0.698	5.195	26	0	5.044
FOXO3	BPTF	10	4.848	5.152	54	0	5.205
CUX1	POU6F1	10	4.858	5.142	29	0	5.02
ONECUT	FOXQ1	7.33	2.194	5.137	3	0	4.401
FOXD3	LHX3	7.886	2.809	5.077	24	0	4.018
PDX1	PRRX2	5.955	0.895	5.06	34	0	4.447
TBX5	TGIF1	6.076	1.996	5.052	12	0	5.199
FOX	NKX6-2	9.258	4.208	5.05	47	0	4.586
NFIL3	TEF	7.089	2.058	5.031	21	0	5.688
FOXJ2	ONECUT	6.651	1.644	5.007	52	0	4.253
TBP	FOXQ1	10	4.995	5.005	53	0	4.908
FOXD3	TEF	7.928	2.933	4.995	8	0	4.704
EBOX:MYC:MYF:MYOD:TAL:USF	ZEB1	6.848	1.859	4.989	25	0	6.107
POU2F1	FOXL1	10	5.464	4.986	43	0	3.703
BHLHB	ZEB1	4.969	0.111	4.969	7	0	3.873
FOXF1	HNF1	6.958	1.993	4.965	28	0	4.222
TEF	NKX3-1	6.021	1.067	4.953	43	0	3.624
EN1	ALX1	6.89	1.946	4.944	30	0	3.72
HNF1	HOXA4	4.937	0.425	4.937	6	0	3.147
IRF1	NKX2-5	8.267	4.886	4.937	42	0	4.679
GATA3	EVI1	7.872	3.421	4.92	25	0	5.265
POU3F2	PAX8	6.069	1.775	4.917	5	0	3.685
GATA1	MZF1	4.89	0.354	4.89	7	0	3.504
POU3F2	FOXP1	6.666	2.278	4.88	4	0	4.971
MYF:MYOD:TCF	TBX5	7.484	2.605	4.879	3	0	5.178
GABP	NKX2-5	7.729	2.881	4.847	2	0	6.039
HNF4A	EBOX:MYC:MYF:MYOD:TAL:USF	5.491	0.648	4.843	6	0	3.648
HNF4A	TCF3	6.048	1.21	4.839	18	0	3.32
HNF1A	FOXA	5.241	1.463	4.774	40	0	3.651
CDC5L	TEF	6.756	2.001	4.755	35	0	4.146
POU1F1	TEF	10	5.245	4.755	14	0	4.564
HNF1A	PBX1	6.335	2.854	4.744	30	0	4.215
LEF1:TCF	NANOG	5.499	0.778	4.722	19	0	5.569
PDX1	CDC5L	6.719	2.001	4.718	27	0	5.169
FOXJ2	OCT4	7.19	2.489	4.701	9	0	3.957
ELF:ELK:ETS:FLI1:GABP	MAF	10	5.341	4.659	19	1	5.951
FOX	HNF1A	5.914	1.283	4.631	20	0	4.056
NKX6-2	EN1	5.688	1.087	4.601	22	0	3.833
TEF	FOXP1	5.552	0.967	4.585	15	0	5.083
SREBF	ZIC2	8.229	3.653	4.576	23	0	4.514
FOXQ1	TEF	9.54	4.97	4.57	42	0	5.159
HNF1A	ALX1	5.253	0.689	4.565	44	0	4.481
PRRX2	NKX3-1	7.389	2.865	4.524	51	0	4.976
RORA	SRF	5.386	2.042	4.499	2	0	5.84
TBP	TEF	10	6.935	4.499	43	0	4.047
ATF:CREB	POU2F1	4.494	0.006	4.494	16	0	3.367
POU1F1	POU6F1	9.21	4.725	4.486	27	0	4.264
PAX8	POU1F1	5.164	0.719	4.444	8	0	3.543
PRRX2	ALX1	10	5.584	4.416	41	0	6.111
STAT5A	HSF1	5.213	0.919	4.365	27	0	4.381
HNF1	EVI1	8.76	4.787	4.358	14	0	2.997
HNF4A	MYF:MYOD:TCF	4.612	0.983	4.355	12	0	3.302
MYF:MYOD:TCF	SREBF1	5.108	0.761	4.346	10	0	5.437
NKX3-1	LHX3	9.471	5.125	4.346	40	0	5.452
FOXD3	CDX	10	5.658	4.342	40	0	3.629
FOXD3	POU1F1	6.639	2.297	4.341	10	0	3.651
FOX	NANOG	8.933	4.596	4.337	10	0	4.529
ONECUT	POU6F1	5.89	1.553	4.337	22	0	4.268
SOX5	CUX1	4.318	0.409	4.314	12	0	4.143
EN1	NKX3-1	4.404	0.093	4.311	33	0	3.852
POU2F1	EVI1	5.558	1.567	4.284	35	0	3.093
HLF	NKX6-1	4.28	0	4.28	2	0	3.908
STAT5A	IRF	9.871	5.605	4.266	35	0	4.125
ONECUT	NKX6-2	7.2	2.946	4.255	54	0	2.615
HNF1	FOXI1	6.938	3.572	4.252	16	0	4.008
HNF1	TEF	4.682	0.921	4.225	21	0	2.972
FOXO3	HNF1	6.942	3.091	4.202	4	0	4.321
POU3F2	NKX2-5	5.22	1.17	4.192	41	0	4.511
HNF4A	TFAP2A	4.61	0.433	4.177	25	0	3.416
CDX	CUX1	5.068	1.07	4.176	21	0	3.271
HNF1A	NKX6-1	5.963	1.804	4.16	29	0	4.221
BHLHB	LMO2	4.159	0	4.159	9	0	5.609
POU3F1	AIRE	4.155	0.133	4.155	2	0	2.724
NFIL3	NKX6-1	4.639	0.504	4.135	6	0	4.98
POU3F2	FOXL1	10	5.891	4.109	28	0	4.635
POU3F2	PRRX2	7.102	2.995	4.107	42	0	5.123
CUX1	LHX3	7.438	3.354	4.084	52	0	4.98
STAT5A	IRF1	5.821	2.197	4.084	5	0	3.834
FOXJ2	POU1F1	6.919	2.856	4.063	18	0	3.39
MEF2A	PRRX2	4.814	1.53	4.005	5	0	4.336
TAL1:TCF4	LMO2	4.41	0.408	4.002	5	1	6.428
FOXA	NKX6-1	9.285	6.009	3.981	1	0	3.103
FOXJ2	SOX5	9.207	5.227	3.981	34	0	5.451
MYC:MAX	LMO2	3.972	0	3.972	18	0	3.481
OCT:POU2F	PAX4	4.427	0.455	3.972	5	0	3.632
OCT:POU2F	TEF	7.224	3.259	3.965	18	0	4.358
IRF	FOXP1	5.07	1.113	3.957	32	0	4.874
HNF1A	HOXA4	3.919	0	3.919	4	0	3.003
HNF1A	CDC5L	7.043	3.134	3.909	7	0	3.733
OCT:POU2F	HLF	3.894	0	3.894	7	0	3.905
FOXJ2	LHX3	5.234	1.577	3.882	16	0	3.239
HNF1	FOXL1	10	6.126	3.874	41	0	4.793
HNF1	PBX1	9.802	5.938	3.864	30	0	3.837
FOXI1	TEF	8.812	4.951	3.861	49	0	5.188
PAX2	NKX2-5	4.027	0.91	3.853	1	0	2.894
ONECUT	FOXP1	5.313	1.461	3.852	26	0	5.042
PAX2	POU1F1	4.644	1.527	3.832	2	0	2.676
ALX1	MSX1	3.822	0	3.822	5	0	3.597
CUX1	ALX1	4.506	0.688	3.818	30	0	4.491
FOXF1:FOXJ1	NKX3-1	6.71	2.9	3.81	8	0	4.273
NFIL3	ALX1	3.797	0	3.797	11	0	3.869
FOXD3	NKX6-1	7.362	3.584	3.778	25	0	4.125
NR3C1	SOX3	3.875	0.508	3.773	12	0	4.886
AIRE	POU6F1	3.765	0.02	3.765	3	0	3.303
EVI1	NKX6-1	5.51	2.072	3.761	18	0	3.081
OCT:POU2F	FOXI1	4.24	0.764	3.748	8	0	5.199
PAX4	KLF4	9.158	5.428	3.73	6	0	5.227
HIF1A	XBP1	10	6.314	3.686	24	0	5.997
FOXD3	NKX3-1	4.378	0.693	3.685	18	0	3.082
MEF2A	TEF	10	6.322	3.678	16	0	4.492
FOXF1:FOXJ1	TEF	6.585	2.956	3.63	29	0	4.9
MEF2A	NKX6-2	9.743	6.13	3.613	42	0	4.842
ONECUT	FOXC1	4.01	0.398	3.612	36	0	4.405
NKX2-5	TEF	4.205	0.603	3.602	4	0	3.579
SOX:SRY	NANOG	7.155	3.566	3.59	14	0	6.156
RREB1	PATZ1	10	6.435	3.565	2	0	5.054
ZIC1	ZNF148	3.538	0	3.538	3	0	4.029
IRF	ZNF384	3.882	0.36	3.522	7	0	4.111
POU1F1	CDC5L	6.404	2.882	3.522	2	0	4.102
NKX6-2	POU1F1	5.343	2.255	3.521	23	0	3.544
HNF1A	TBP	6.492	2.972	3.52	41	0	3.262
PAX4	NKX2-5	6.651	3.146	3.506	19	0	3.499
POU2F1	GATA6	8.713	5.213	3.5	8	0	3.279
ABCD4:VSX2	ALX1	10	6.512	3.488	22	0	5.865
FOXF1:FOXJ1	CDX	9.331	5.843	3.488	31	0	3.855
HNF4A	MYOG	5.112	1.635	3.477	9	0	3.329
RREB1	ZIC2	5.428	1.965	3.463	34	0	3.705
HNF1	OCT4	5.687	2.232	3.455	1	0	2.844
TEF	OCT4	9.29	5.843	3.447	5	0	4.256
NKX6-2	HOXA4	7.272	3.826	3.446	48	0	4.466
POU3F2	ABCD4:VSX2	7.795	4.376	3.419	17	0	4.477
FOXF1:FOXJ1	HNF1	6.539	3.134	3.405	24	0	4.164
PAX8	ZNF423	3.4	0.041	3.4	7	0	4.538
TAL1	ZNF238	4.291	0.894	3.396	5	0	6.146
LEF1:TCF	SOX2	4.127	0.732	3.395	19	0	5.995
CEBP	TEF	5.591	2.218	3.373	19	0	3.937
HOXA4	LHX3	5.28	1.915	3.365	3	0	2.87
FOXF1:FOXJ1	ZBTB16	3.991	0.639	3.352	15	0	3.704
PRRX2	TEF	3.683	0.334	3.349	2	0	3.367
ATF:CREB	NKX3-1	3.338	0	3.338	7	0	4.129
STAT1	EBF	3.326	0.205	3.326	1	0	4.813
HIC1	ZEB1	3.771	0.461	3.31	2	0	3.697
HNF1A	ABCD4:VSX2	6.812	3.502	3.309	10	0	5.093
POU3F1	STAT6	7.409	4.1	3.309	9	0	4.358
ATF:CREB	FOXL1	3.303	0	3.303	5	0	4.703
FOXD3	HNF1	10	6.7	3.3	18	0	3.927
YY1	TBP	3.669	0.396	3.273	1	0	3.551
PAX4	NKX6-2	10	6.758	3.242	38	0	4.449
ZIC2	SPZ1	3.227	0	3.227	7	0	3.577
CDX	HMGA	5.193	1.972	3.221	20	0	2.927
TEF	FOXC1	3.519	0.302	3.217	31	0	4.858
STAT6	RELA	5.42	2.207	3.213	11	1	4.938
PAX	RELA	3.59	0.38	3.21	3	0	4.75
EN1	HOXA3	8.037	4.83	3.207	32	0	4.16
HOXA4	ALX1	6.801	3.596	3.205	30	0	3.988
PBX1	POU6F1	8.618	5.413	3.205	23	0	4.934
HOXA4	TEF	3.442	0.257	3.185	1	0	3.396
FOXO4	TBP	4.853	1.671	3.182	11	0	4.195
OCT:POU2F	NFIL3	3.163	0	3.163	3	0	4.729
BPTF	SOX2	8.795	5.633	3.162	30	0	4.106
PAX8	PBX1	4.059	0.899	3.159	3	0	3.351
FOXJ2	PAX2	6.675	3.519	3.156	19	0	4.991
ETV4	MAF	10	6.867	3.133	11	0	5.879
NFE2L1	HOXA9:MEIS1	3.517	0.387	3.131	4	0	5.324
STAT5B	HSF1	3.312	0.213	3.099	25	0	5.665
PAX6	ESR	4.868	1.771	3.097	12	0	5.611
POU3F1	STAT5A	8.266	5.169	3.097	9	0	4.11
ELK1	STAT5A	3.296	0.209	3.088	2	0	4.467
POU2F1	FOXP1	7.496	4.414	3.081	45	0	5.268
IKZF1	PITX2	4.61	1.531	3.079	21	0	5.041
IRF1	NANOG	3.764	0.684	3.079	13	0	4.613
ABCD4:VSX2	NKX6-2	10	6.941	3.059	46	0	5.947
