# Supplementary material for: coTRaCTE predicts co-occurring transcription factors within cell-type specific enhancers
Source: PLoS Comput Biol. 2018 Aug 24;14(8):e1006372. doi: 10.1371/journal.pcbi.1006372 (PMC6126874; doi:10.1371/journal.pcbi.1006372)
Supplement: S4 File — Predicted co-occurring TF pairs that are comparable with the ENCODE predictions. The columns show the following: TF 1 name, TF 2 name, prediction by ENCODE, known PPI (1 = yes, 0 = no), Ensembl ID1, Ensembl ID2 and other experimental evidence. (XLSX) [file pcbi.1006372.s017.xlsx]

## Sheet: CoTRaCTE_ENCODE.csv
TF.name1	TF.name2	ENCODE_predicted	PPI	ensembl_id1	ensembl_id2	Type of interaction	Literature
HNF4A	SP1	yes	1	ENSG00000101076	ENSG00000185591	predicted, high confident
MYC:MAX	YY1	yes	1	ENSG00000125952	ENSG00000100811	predicted, high confident
E2F	NRF1	yes	0	ENSG00000101412	ENSG00000106459	predicted, high confident
E2F	NRF1	yes	0	ENSG00000112242	ENSG00000106459	predicted, high confident
E2F	NRF1	yes	0	ENSG00000205250	ENSG00000106459	predicted, high confident
E2F	NRF1	yes	0	ENSG00000198176	ENSG00000106459	predicted, high confident
E2F	NRF1	yes	0	ENSG00000165891	ENSG00000106459	predicted, high confident
GATA1	TBP	yes	0	ENSG00000102145	ENSG00000112592	predicted, high confident
HNF4A	ESRRA	yes	0	ENSG00000101076	ENSG00000173153	predicted, high confident
HNF4A	ESRRA	yes	0	ENSG00000164749	ENSG00000173153	predicted, high confident
HNF4A	TCF12	yes	0	ENSG00000101076	ENSG00000140262	predicted, high confident
IRF	MEF2A	yes	0	ENSG00000140968	ENSG00000068305	predicted, high confident
IRF	MEF2A	yes	0	ENSG00000125347	ENSG00000068305	predicted, high confident
IRF	MEF2A	yes	0	ENSG00000168310	ENSG00000068305	predicted, high confident
IRF	MEF2A	yes	0	ENSG00000126456	ENSG00000068305	predicted, high confident
IRF	MEF2A	yes	0	ENSG00000137265	ENSG00000068305	predicted, high confident
IRF	MEF2A	yes	0	ENSG00000128604	ENSG00000068305	predicted, high confident
IRF	MEF2A	yes	0	ENSG00000117595	ENSG00000068305	predicted, high confident
IRF	MEF2A	yes	0	ENSG00000185507	ENSG00000068305	predicted, high confident
PPARA:RXRA	TCF7L2	yes	0	ENSG00000186951	ENSG00000148737	predicted, high confident
STAT1	CEBPB	yes	0	ENSG00000115415	ENSG00000172216	predicted, high confident
YY1	TBP	yes	0	ENSG00000100811	ENSG00000112592	predicted, high confident
OCT4	NANOG	no	1	ENSG00000204531	ENSG00000111704	PPI
ATF:CREB	CEBPB	no	1	ENSG00000115966	ENSG00000172216	PPI
E2F	SP1	no	1	ENSG00000101412	ENSG00000185591	PPI
E2F	SP1	no	1	ENSG00000101412	ENSG00000167182	PPI
E2F	SP1	no	1	ENSG00000101412	ENSG00000172845	PPI
E2F	SP1	no	1	ENSG00000101412	ENSG00000105866	PPI
E2F	SP1	no	1	ENSG00000112242	ENSG00000185591	PPI
E2F	SP1	no	1	ENSG00000112242	ENSG00000167182	PPI
E2F	SP1	no	1	ENSG00000112242	ENSG00000172845	PPI
E2F	SP1	no	1	ENSG00000112242	ENSG00000105866	PPI
E2F	SP1	no	1	ENSG00000205250	ENSG00000185591	PPI
E2F	SP1	no	1	ENSG00000205250	ENSG00000167182	PPI
E2F	SP1	no	1	ENSG00000205250	ENSG00000172845	PPI
E2F	SP1	no	1	ENSG00000205250	ENSG00000105866	PPI
E2F	SP1	no	1	ENSG00000198176	ENSG00000185591	PPI
E2F	SP1	no	1	ENSG00000198176	ENSG00000167182	PPI
E2F	SP1	no	1	ENSG00000198176	ENSG00000172845	PPI
E2F	SP1	no	1	ENSG00000198176	ENSG00000105866	PPI
E2F	SP1	no	1	ENSG00000165891	ENSG00000185591	PPI
HMGA	OCT4	no	1	ENSG00000149948	ENSG00000204531	PPI
HNF4A	SREBF1	no	1	ENSG00000101076	ENSG00000072310	PPI
MEF2A	TBP	no	1	ENSG00000068305	ENSG00000112592	PPI
MYC:MAX	TFAP2A	no	1	ENSG00000125952	ENSG00000137203	PPI
NFKB1	HMGA	no	1	ENSG00000109320	ENSG00000149948	PPI
PPARA:RXRA	SP1	no	1	ENSG00000186951	ENSG00000185591	PPI
PPARA:RXRA	SP1	no	1	ENSG00000186951	ENSG00000167182	PPI
PPARA:RXRA	SP1	no	1	ENSG00000186951	ENSG00000172845	PPI
PPARA:RXRA	SP1	no	1	ENSG00000186951	ENSG00000105866	PPI
PPARA:RXRA	SP1	no	1	ENSG00000186350	ENSG00000185591	PPI
PPARA:RXRA	SP1	no	1	ENSG00000186350	ENSG00000167182	PPI
PPARA:RXRA	SP1	no	1	ENSG00000186350	ENSG00000172845	PPI
PPARA:RXRA	SP1	no	1	ENSG00000186350	ENSG00000105866	PPI
SP1	NRF1	no	1	ENSG00000185591	ENSG00000106459	PPI
SP1	NRF1	no	1	ENSG00000167182	ENSG00000106459	PPI
SP1	NRF1	no	1	ENSG00000172845	ENSG00000106459	PPI
SP1	NRF1	no	1	ENSG00000105866	ENSG00000106459	PPI
STAT	HSF1	no	1	ENSG00000115415	ENSG00000185122	PPI
STAT	HSF1	no	1	ENSG00000170581	ENSG00000185122	PPI
STAT	HSF1	no	1	ENSG00000168610	ENSG00000185122	PPI
STAT	HSF1	no	1	ENSG00000138378	ENSG00000185122	PPI
STAT	HSF1	no	1	ENSG00000126561	ENSG00000185122	PPI
STAT	HSF1	no	1	ENSG00000173757	ENSG00000185122	PPI
STAT	HSF1	no	1	ENSG00000166888	ENSG00000185122	PPI
STAT1	E2F	no	1	ENSG00000115415	ENSG00000101412	PPI
STAT1	E2F	no	1	ENSG00000115415	ENSG00000007968	PPI
STAT1	E2F	no	1	ENSG00000115415	ENSG00000112242	PPI
STAT1	E2F	no	1	ENSG00000115415	ENSG00000205250	PPI
STAT1	E2F	no	1	ENSG00000115415	ENSG00000133740	PPI
STAT1	E2F	no	1	ENSG00000115415	ENSG00000198176	PPI
STAT1	IRF	no	1	ENSG00000115415	ENSG00000140968	PPI
STAT1	IRF	no	1	ENSG00000115415	ENSG00000125347	PPI
STAT1	IRF	no	1	ENSG00000115415	ENSG00000168310	PPI
STAT1	IRF	no	1	ENSG00000115415	ENSG00000126456	PPI
STAT1	IRF	no	1	ENSG00000115415	ENSG00000137265	PPI
STAT1	IRF	no	1	ENSG00000115415	ENSG00000128604	PPI
STAT1	IRF	no	1	ENSG00000115415	ENSG00000185507	PPI
TFAP2A	SP1	no	1	ENSG00000137203	ENSG00000185591	PPI
TFAP2A	SP1	no	1	ENSG00000137203	ENSG00000167182	PPI
TFAP2A	SP1	no	1	ENSG00000137203	ENSG00000172845	PPI
TFAP2A	SP1	no	1	ENSG00000137203	ENSG00000105866	PPI
IRF	HMGA	no	1	ENSG00000140968	ENSG00000149948	IRF1:HMGA1 PPI, IRF3:HMGA1 co-expressed	BIOGRID
IRF	HMGA	no	1	ENSG00000125347	ENSG00000149948	IRF1:HMGA1 PPI, IRF3:HMGA1 co-expressed	BIOGRID
IRF	HMGA	no	1	ENSG00000168310	ENSG00000149948	IRF1:HMGA1 PPI, IRF3:HMGA1 co-expressed	BIOGRID
IRF	HMGA	no	1	ENSG00000126456	ENSG00000149948	IRF1:HMGA1 PPI, IRF3:HMGA1 co-expressed	BIOGRID
IRF	HMGA	no	1	ENSG00000137265	ENSG00000149948	IRF1:HMGA1 PPI, IRF3:HMGA1 co-expressed	BIOGRID
IRF	HMGA	no	1	ENSG00000128604	ENSG00000149948	IRF1:HMGA1 PPI, IRF3:HMGA1 co-expressed	BIOGRID
IRF	HMGA	no	1	ENSG00000117595	ENSG00000149948	IRF1:HMGA1 PPI, IRF3:HMGA1 co-expressed	BIOGRID
IRF	HMGA	no	1	ENSG00000185507	ENSG00000149948	IRF1:HMGA1 PPI, IRF3:HMGA1 co-expressed	BIOGRID
TFAP2A	NFKB1	no	1	ENSG00000137203	ENSG00000109320	PPI	BIOGRID
FOXA	HMGA	no	1	ENSG00000129514	ENSG00000149948	FOXA1:HMGA PPI	Li et al., 2015, Mol Syst Biol.
FOXA	HMGA	no	1	ENSG00000125798	ENSG00000149948	FOXA1:HMGA PPI	Li et al., 2015, Mol Syst Biol.
FOXA	HMGA	no	1	ENSG00000170608	ENSG00000149948	FOXA1:HMGA PPI	Li et al., 2015, Mol Syst Biol.
GATA1	ZBTB16	no	1	ENSG00000102145	ENSG00000109906	PPI	BIOGRID
HMGA	NANOG	no	1	ENSG00000149948	ENSG00000111704	PPI	Oliviero et al., 2015, Sci Rep
MYC:MAX	SP1	no	1	ENSG00000125952	ENSG00000185591	MYC:SP1 PPI	BIOGRID
MYC:MAX	SP1	no	1	ENSG00000125952	ENSG00000167182	MYC:SP1 PPI	BIOGRID
MYC:MAX	SP1	no	1	ENSG00000125952	ENSG00000172845	MYC:SP1 PPI	BIOGRID
MYC:MAX	SP1	no	1	ENSG00000125952	ENSG00000105866	MYC:SP1 PPI	BIOGRID
ATF:CREB	OCT4	no	0	ENSG00000115966	ENSG00000204531	-
ATF:CREB	SREBF1	no	0	ENSG00000123268	ENSG00000072310	SREB1 co-expressed with FOSL2, co-factor of ATF1, ATF2	Dobbin et al., 2005, Clinical Cancer Res., Li et al., 2015, Mol Syst Biol.
ATF:CREB	SREBF1	no	0	ENSG00000162772	ENSG00000072310	SREB1 co-expressed with FOSL2, co-factor of ATF1, ATF2	Dobbin et al., 2005, Clinical Cancer Res., Li et al., 2015, Mol Syst Biol.
ATF:CREB	SREBF1	no	0	ENSG00000128272	ENSG00000072310	SREB1 co-expressed with FOSL2, co-factor of ATF1, ATF2	Dobbin et al., 2005, Clinical Cancer Res., Li et al., 2015, Mol Syst Biol.
ATF:CREB	SREBF1	no	0	ENSG00000118260	ENSG00000072310	SREB1 co-expressed with FOSL2, co-factor of ATF1, ATF2	Dobbin et al., 2005, Clinical Cancer Res., Li et al., 2015, Mol Syst Biol.
ATF:CREB	SREBF1	no	0	ENSG00000115966	ENSG00000072310	SREB1 co-expressed with FOSL2, co-factor of ATF1, ATF2	Dobbin et al., 2005, Clinical Cancer Res., Li et al., 2015, Mol Syst Biol.
ATF:CREB	SREBF1	no	0	ENSG00000095794	ENSG00000072310	SREB1 co-expressed with FOSL2, co-factor of ATF1, ATF2	Dobbin et al., 2005, Clinical Cancer Res., Li et al., 2015, Mol Syst Biol.
ATF:CREB	SREBF1	no	0	ENSG00000170653	ENSG00000072310	SREB1 co-expressed with FOSL2, co-factor of ATF1, ATF2	Dobbin et al., 2005, Clinical Cancer Res., Li et al., 2015, Mol Syst Biol.
ATF:CREB	SREBF1	no	0	ENSG00000169136	ENSG00000072310	SREB1 co-expressed with FOSL2, co-factor of ATF1, ATF2	Dobbin et al., 2005, Clinical Cancer Res., Li et al., 2015, Mol Syst Biol.
ATF:CREB	SREBF1	no	0	ENSG00000118217	ENSG00000072310	SREB1 co-expressed with FOSL2, co-factor of ATF1, ATF2	Dobbin et al., 2005, Clinical Cancer Res., Li et al., 2015, Mol Syst Biol.
ATF:JUN	SREBF1	no	0	ENSG00000115966	ENSG00000072310	SREB1 co-expressed with FOSL2, co-factor of ATF1, ATF2 and JUNB	Dobbin et al., 2005, Clinical Cancer Res., Li et al., 2015, Mol Syst Biol., BIOGRID
ATF:JUN	SREBF1	no	0	ENSG00000177606	ENSG00000072310	SREB1 co-expressed with FOSL2, co-factor of ATF1, ATF2 and JUNB	Dobbin et al., 2005, Clinical Cancer Res., Li et al., 2015, Mol Syst Biol., BIOGRID
CEBPB	OCT4	no	0	ENSG00000172216	ENSG00000204531	functional pathway	Wu et al., 2010, Genome Biol.
E2F	REST	no	0	ENSG00000101412	ENSG00000084093	REST co-expressed with RYBP,a co-factor of E2F2	Perou et al., 2000, Nature; BIOGRID
E2F	REST	no	0	ENSG00000112242	ENSG00000084093	REST co-expressed with RYBP,a co-factor of E2F2	Perou et al., 2000, Nature; BIOGRID
E2F	REST	no	0	ENSG00000205250	ENSG00000084093	REST co-expressed with RYBP,a co-factor of E2F2	Perou et al., 2000, Nature; BIOGRID
E2F	REST	no	0	ENSG00000198176	ENSG00000084093	REST co-expressed with RYBP,a co-factor of E2F2	Perou et al., 2000, Nature; BIOGRID
ELF1	HMGA	no	0	ENSG00000120690	ENSG00000149948	PPI	BIOGRID
ELF1	NANOG	no	0	ENSG00000120690	ENSG00000111704	NANOG shares a protein domain with HOXC13, a co-factor of ELF1	PFAM; BIOGRID
ELF1	STAT	no	0	ENSG00000120690	ENSG00000115415	co-expressed	Boldrick et al., 2002, PNAS
ELF1	STAT	no	0	ENSG00000120690	ENSG00000170581	co-expressed	Boldrick et al., 2002, PNAS
ELF1	STAT	no	0	ENSG00000120690	ENSG00000168610	co-expressed	Boldrick et al., 2002, PNAS
ELF1	STAT	no	0	ENSG00000120690	ENSG00000138378	co-expressed	Boldrick et al., 2002, PNAS
ELF1	STAT	no	0	ENSG00000120690	ENSG00000126561	co-expressed	Boldrick et al., 2002, PNAS
ELF1	STAT	no	0	ENSG00000120690	ENSG00000173757	co-expressed	Boldrick et al., 2002, PNAS
ELF1	STAT	no	0	ENSG00000120690	ENSG00000166888	co-expressed	Boldrick et al., 2002, PNAS
ELF1	STAT1	no	0	ENSG00000120690	ENSG00000115415	co-expressed	Boldrick et al., 2002, PNAS
ETS1	NANOG	no	0	ENSG00000134954	ENSG00000111704	ETS1 co-expressed with ONECUT, a protein-shared domain of NANOG	PFAM, Wu et al., 2007, Endocrine
FOXA	NANOG	no	0	ENSG00000129514	ENSG00000111704	FOXA1: NANOG co-localisation	Johnson et al., 2003, Science
FOXA	NANOG	no	0	ENSG00000125798	ENSG00000111704	FOXA1: NANOG co-localisation	Johnson et al., 2003, Science
FOXA	NANOG	no	0	ENSG00000170608	ENSG00000111704	FOXA1: NANOG co-localisation	Johnson et al., 2003, Science
FOXA	OCT4	no	0	ENSG00000129514	ENSG00000204531	-
FOXA	OCT4	no	0	ENSG00000125798	ENSG00000204531	-
FOXA	OCT4	no	0	ENSG00000170608	ENSG00000204531	-
FOXA	ZBTB16	no	0	ENSG00000129514	ENSG00000109906	FOXA2:ZBTB16 co-expressed	Dobbin et al., 2005, Clinical Cancer Res.
FOXA	ZBTB16	no	0	ENSG00000125798	ENSG00000109906	FOXA2:ZBTB16 co-expressed	Dobbin et al., 2005, Clinical Cancer Res.
FOXA	ZBTB16	no	0	ENSG00000170608	ENSG00000109906	FOXA2:ZBTB16 co-expressed	Dobbin et al., 2005, Clinical Cancer Res.
GATA1	MEF2A	no	0	ENSG00000102145	ENSG00000068305	common co-factor HDAC5	BIOGRID; Li et al., 2015, Mol Syst Biol.
GATA1	OCT4	no	0	ENSG00000102145	ENSG00000204531	GATA1 co-expressed with SALL4, a co-factor of OCT4	Noble et al., 2008, Gut; BIOGRID
GATA1	SRF	no	0	ENSG00000102145	ENSG00000112658	common co-factors GATA4 and CEBPE	BIOGRID
GATA1	YY1	no	0	ENSG00000102145	ENSG00000100811	predicted	Wu et al., 2010, Genome Biol.
GATA3	SRF	no	0	ENSG00000107485	ENSG00000112658	common co-factors GATA4 and CEBPE	BIOGRID
HNF4A	MYC:MAX	no	0	ENSG00000101076	ENSG00000125952	-
HNF4A	PAX5	no	0	ENSG00000101076	ENSG00000196092	common co-factors CREBBP and TBP	BIOGRID
HNF4A	REST	no	0	ENSG00000101076	ENSG00000084093	-
HNF4A	TCF7L2	no	0	ENSG00000101076	ENSG00000148737	predicted	Stark et al., 2006, Nucl. Acid Res.
HNF4A	TFAP2A	no	0	ENSG00000101076	ENSG00000137203	common co-factor CTNNB1	BIOGRID; Turner et al., 2010, Database
HNF4A	YY1	no	0	ENSG00000101076	ENSG00000100811	common co-factor CREBBP	BIOGRID
HNF4A	ZNF148	no	0	ENSG00000101076	ENSG00000163848	-
HSF1	HMGA	no	0	ENSG00000185122	ENSG00000149948	common co-factor CEBPB	BIOGRID
IRF	FOXA	no	0	ENSG00000140968	ENSG00000129514	IRF4 co-expressed with FOXF1, co-factor of FOXA1, FOXA2	Wu et al., 2010, Genome Biol., Wang et al., 2006, Cancer Res.
IRF	FOXA	no	0	ENSG00000140968	ENSG00000125798	IRF4 co-expressed with FOXF1, co-factor of FOXA1, FOXA2	Wu et al., 2010, Genome Biol., Wang et al., 2006, Cancer Res.
IRF	FOXA	no	0	ENSG00000140968	ENSG00000170608	IRF4 co-expressed with FOXF1, co-factor of FOXA1, FOXA2	Wu et al., 2010, Genome Biol., Wang et al., 2006, Cancer Res.
IRF	FOXA	no	0	ENSG00000125347	ENSG00000129514	IRF4 co-expressed with FOXF1, co-factor of FOXA1, FOXA2	Wu et al., 2010, Genome Biol., Wang et al., 2006, Cancer Res.
IRF	FOXA	no	0	ENSG00000125347	ENSG00000125798	IRF4 co-expressed with FOXF1, co-factor of FOXA1, FOXA2	Wu et al., 2010, Genome Biol., Wang et al., 2006, Cancer Res.
IRF	FOXA	no	0	ENSG00000125347	ENSG00000170608	IRF4 co-expressed with FOXF1, co-factor of FOXA1, FOXA2	Wu et al., 2010, Genome Biol., Wang et al., 2006, Cancer Res.
IRF	FOXA	no	0	ENSG00000168310	ENSG00000129514	IRF4 co-expressed with FOXF1, co-factor of FOXA1, FOXA2	Wu et al., 2010, Genome Biol., Wang et al., 2006, Cancer Res.
IRF	FOXA	no	0	ENSG00000168310	ENSG00000125798	IRF4 co-expressed with FOXF1, co-factor of FOXA1, FOXA2	Wu et al., 2010, Genome Biol., Wang et al., 2006, Cancer Res.
IRF	FOXA	no	0	ENSG00000168310	ENSG00000170608	IRF4 co-expressed with FOXF1, co-factor of FOXA1, FOXA2	Wu et al., 2010, Genome Biol., Wang et al., 2006, Cancer Res.
IRF	FOXA	no	0	ENSG00000126456	ENSG00000129514	IRF4 co-expressed with FOXF1, co-factor of FOXA1, FOXA2	Wu et al., 2010, Genome Biol., Wang et al., 2006, Cancer Res.
IRF	FOXA	no	0	ENSG00000126456	ENSG00000125798	IRF4 co-expressed with FOXF1, co-factor of FOXA1, FOXA2	Wu et al., 2010, Genome Biol., Wang et al., 2006, Cancer Res.
IRF	FOXA	no	0	ENSG00000126456	ENSG00000170608	IRF4 co-expressed with FOXF1, co-factor of FOXA1, FOXA2	Wu et al., 2010, Genome Biol., Wang et al., 2006, Cancer Res.
IRF	FOXA	no	0	ENSG00000137265	ENSG00000129514	IRF4 co-expressed with FOXF1, co-factor of FOXA1, FOXA2	Wu et al., 2010, Genome Biol., Wang et al., 2006, Cancer Res.
IRF	FOXA	no	0	ENSG00000137265	ENSG00000125798	IRF4 co-expressed with FOXF1, co-factor of FOXA1, FOXA2	Wu et al., 2010, Genome Biol., Wang et al., 2006, Cancer Res.
IRF	FOXA	no	0	ENSG00000137265	ENSG00000170608	IRF4 co-expressed with FOXF1, co-factor of FOXA1, FOXA2	Wu et al., 2010, Genome Biol., Wang et al., 2006, Cancer Res.
IRF	FOXA	no	0	ENSG00000128604	ENSG00000129514	IRF4 co-expressed with FOXF1, co-factor of FOXA1, FOXA2	Wu et al., 2010, Genome Biol., Wang et al., 2006, Cancer Res.
IRF	FOXA	no	0	ENSG00000128604	ENSG00000125798	IRF4 co-expressed with FOXF1, co-factor of FOXA1, FOXA2	Wu et al., 2010, Genome Biol., Wang et al., 2006, Cancer Res.
IRF	FOXA	no	0	ENSG00000128604	ENSG00000170608	IRF4 co-expressed with FOXF1, co-factor of FOXA1, FOXA2	Wu et al., 2010, Genome Biol., Wang et al., 2006, Cancer Res.
IRF	FOXA	no	0	ENSG00000117595	ENSG00000129514	IRF4 co-expressed with FOXF1, co-factor of FOXA1, FOXA2	Wu et al., 2010, Genome Biol., Wang et al., 2006, Cancer Res.
IRF	FOXA	no	0	ENSG00000117595	ENSG00000125798	IRF4 co-expressed with FOXF1, co-factor of FOXA1, FOXA2	Wu et al., 2010, Genome Biol., Wang et al., 2006, Cancer Res.
IRF	FOXA	no	0	ENSG00000117595	ENSG00000170608	IRF4 co-expressed with FOXF1, co-factor of FOXA1, FOXA2	Wu et al., 2010, Genome Biol., Wang et al., 2006, Cancer Res.
IRF	FOXA	no	0	ENSG00000185507	ENSG00000129514	IRF4 co-expressed with FOXF1, co-factor of FOXA1, FOXA2	Wu et al., 2010, Genome Biol., Wang et al., 2006, Cancer Res.
IRF	FOXA	no	0	ENSG00000185507	ENSG00000125798	IRF4 co-expressed with FOXF1, co-factor of FOXA1, FOXA2	Wu et al., 2010, Genome Biol., Wang et al., 2006, Cancer Res.
IRF	FOXA	no	0	ENSG00000185507	ENSG00000170608	IRF4 co-expressed with FOXF1, co-factor of FOXA1, FOXA2	Wu et al., 2010, Genome Biol., Wang et al., 2006, Cancer Res.
IRF	NANOG	no	0	ENSG00000140968	ENSG00000111704	-
IRF	NANOG	no	0	ENSG00000125347	ENSG00000111704	-
IRF	NANOG	no	0	ENSG00000168310	ENSG00000111704	-
IRF	NANOG	no	0	ENSG00000126456	ENSG00000111704	-
IRF	NANOG	no	0	ENSG00000137265	ENSG00000111704	-
IRF	NANOG	no	0	ENSG00000128604	ENSG00000111704	-
IRF	NANOG	no	0	ENSG00000117595	ENSG00000111704	-
IRF	NANOG	no	0	ENSG00000185507	ENSG00000111704	-
IRF	OCT4	no	0	ENSG00000140968	ENSG00000204531	-
IRF	OCT4	no	0	ENSG00000125347	ENSG00000204531	-
IRF	OCT4	no	0	ENSG00000168310	ENSG00000204531	-
IRF	OCT4	no	0	ENSG00000126456	ENSG00000204531	-
IRF	OCT4	no	0	ENSG00000137265	ENSG00000204531	-
IRF	OCT4	no	0	ENSG00000128604	ENSG00000204531	-
IRF	OCT4	no	0	ENSG00000117595	ENSG00000204531	-
IRF	OCT4	no	0	ENSG00000185507	ENSG00000204531	-
IRF	TBP	no	0	ENSG00000140968	ENSG00000112592	IRF4 in a functional pathway and co-localized with GTF2B, a co-factor of TBP	Wu et al., 2010, Genome Biol., Johnson et al., 2003, Science
IRF	TBP	no	0	ENSG00000125347	ENSG00000112592	IRF4 in a functional pathway and co-localized with GTF2B, a co-factor of TBP	Wu et al., 2010, Genome Biol., Johnson et al., 2003, Science
IRF	TBP	no	0	ENSG00000168310	ENSG00000112592	IRF4 in a functional pathway and co-localized with GTF2B, a co-factor of TBP	Wu et al., 2010, Genome Biol., Johnson et al., 2003, Science
IRF	TBP	no	0	ENSG00000126456	ENSG00000112592	IRF4 in a functional pathway and co-localized with GTF2B, a co-factor of TBP	Wu et al., 2010, Genome Biol., Johnson et al., 2003, Science
IRF	TBP	no	0	ENSG00000137265	ENSG00000112592	IRF4 in a functional pathway and co-localized with GTF2B, a co-factor of TBP	Wu et al., 2010, Genome Biol., Johnson et al., 2003, Science
IRF	TBP	no	0	ENSG00000128604	ENSG00000112592	IRF4 in a functional pathway and co-localized with GTF2B, a co-factor of TBP	Wu et al., 2010, Genome Biol., Johnson et al., 2003, Science
IRF	TBP	no	0	ENSG00000117595	ENSG00000112592	IRF4 in a functional pathway and co-localized with GTF2B, a co-factor of TBP	Wu et al., 2010, Genome Biol., Johnson et al., 2003, Science
IRF	TBP	no	0	ENSG00000185507	ENSG00000112592	IRF4 in a functional pathway and co-localized with GTF2B, a co-factor of TBP	Wu et al., 2010, Genome Biol., Johnson et al., 2003, Science
IRF	ZBTB16	no	0	ENSG00000140968	ENSG00000109906	IRF6 co-expressed with IL6, a co-factor of ZBTB16	BIOGRID, Roth et al., 2006, Neurogenetics
IRF	ZBTB16	no	0	ENSG00000125347	ENSG00000109906	IRF6 co-expressed with IL6, a co-factor of ZBTB16	BIOGRID, Roth et al., 2006, Neurogenetics
IRF	ZBTB16	no	0	ENSG00000168310	ENSG00000109906	IRF6 co-expressed with IL6, a co-factor of ZBTB16	BIOGRID, Roth et al., 2006, Neurogenetics
IRF	ZBTB16	no	0	ENSG00000126456	ENSG00000109906	IRF6 co-expressed with IL6, a co-factor of ZBTB16	BIOGRID, Roth et al., 2006, Neurogenetics
IRF	ZBTB16	no	0	ENSG00000137265	ENSG00000109906	IRF6 co-expressed with IL6, a co-factor of ZBTB16	BIOGRID, Roth et al., 2006, Neurogenetics
IRF	ZBTB16	no	0	ENSG00000128604	ENSG00000109906	IRF6 co-expressed with IL6, a co-factor of ZBTB16	BIOGRID, Roth et al., 2006, Neurogenetics
IRF	ZBTB16	no	0	ENSG00000117595	ENSG00000109906	IRF6 co-expressed with IL6, a co-factor of ZBTB16	BIOGRID, Roth et al., 2006, Neurogenetics
IRF	ZBTB16	no	0	ENSG00000185507	ENSG00000109906	IRF6 co-expressed with IL6, a co-factor of ZBTB16	BIOGRID, Roth et al., 2006, Neurogenetics
MEF2A	FOXA	no	0	ENSG00000068305	ENSG00000129514	-
MEF2A	FOXA	no	0	ENSG00000068305	ENSG00000125798	-
MEF2A	FOXA	no	0	ENSG00000068305	ENSG00000170608	-
MEF2A	HMGA	no	0	ENSG00000068305	ENSG00000149948	-
MEF2A	NANOG	no	0	ENSG00000068305	ENSG00000111704	-
MEF2A	OCT4	no	0	ENSG00000068305	ENSG00000204531	-
MEF2A	SRF	no	0	ENSG00000068305	ENSG00000112658	shared protein domains	Wu et al., 2010, Genome Biol., PFAM
MEF2A	ZBTB16	no	0	ENSG00000068305	ENSG00000109906	common co-factor HDAC5	BIOGRID; Li et al., 2015, Mol Syst Biol.
MYC:MAX	EGR1	no	0	ENSG00000125952	ENSG00000120738	MYC:EGF1 co-expressed	Innocenti et al., 2011, PLoS Genet.
NR2F	ESRRA	no	0	ENSG00000175745	ENSG00000173153	shared protein domains	PFAM
NR2F	ESRRA	no	0	ENSG00000185551	ENSG00000173153	shared protein domains	PFAM
NR2F	PAX5	no	0	ENSG00000175745	ENSG00000196092	-
NR2F	PAX5	no	0	ENSG00000185551	ENSG00000196092	-
NR3C1	ESRRA	no	0	ENSG00000113580	ENSG00000173153	shared protein domains	PFAM
NR3C1	HSF1	no	0	ENSG00000113580	ENSG00000185122	common co-factor NCOA6	BIOGRID
NR3C1	NANOG	no	0	ENSG00000113580	ENSG00000111704	-
PAX5	REST	no	0	ENSG00000196092	ENSG00000084093	common co-factor TBP	BIOGRID
PAX5	TFAP2A	no	0	ENSG00000196092	ENSG00000137203	common co-factor RB1	BIOGRID; Turner et al., 2010, Database
PPARA:RXRA	EGR1	no	0	ENSG00000186951	ENSG00000120738	EGR1 co-expressed with NR4A1, a co-factor of RXRA	Wang et al., 2006, Cancer Res.; BIOGRID
PPARA:RXRA	EGR1	no	0	ENSG00000186350	ENSG00000120738	EGR1 co-expressed with NR4A1, a co-factor of RXRA
PPARA:RXRA	GATA1	no	0	ENSG00000186951	ENSG00000102145	GATA1 co-expressed with HELZ2, a co-factor of PPARA	BIOGRID, Roth et al., 2006, Neurogenetics
PPARA:RXRA	GATA1	no	0	ENSG00000186350	ENSG00000102145	GATA1 co-expressed with HELZ2, a co-factor of PPARA	BIOGRID, Roth et al., 2006, Neurogenetics
PPARA:RXRA	SREBF1	no	0	ENSG00000186951	ENSG00000072310	SREBF1 functional pathway with RARA, a co-factor of RXRA	Wu et al., 2010, Genome Biol.
PPARA:RXRA	SREBF1	no	0	ENSG00000186350	ENSG00000072310	SREBF1 functional pathway with RARA, a co-factor of RXRA	Wu et al., 2010, Genome Biol.
PPARA:RXRA	ZNF148	no	0	ENSG00000186951	ENSG00000163848	-
PPARA:RXRA	ZNF148	no	0	ENSG00000186350	ENSG00000163848	-
REST	ZNF148	no	0	ENSG00000084093	ENSG00000163848	co-expressed	Perou et al., 2000, Nature
SP1	ZNF148	no	0	ENSG00000185591	ENSG00000163848	shared protein domains	PFAM
SP1	ZNF148	no	0	ENSG00000167182	ENSG00000163848	shared protein domains	PFAM
SP1	ZNF148	no	0	ENSG00000172845	ENSG00000163848	shared protein domains	PFAM
SP1	ZNF148	no	0	ENSG00000105866	ENSG00000163848	shared protein domains	PFAM
SREBF1	ZNF148	no	0	ENSG00000072310	ENSG00000163848	-
SRF	FOXA	no	0	ENSG00000112658	ENSG00000125798	SRF:FOXA1 common co-factor HMGA1	BIOGRID
SRF	TBP	no	0	ENSG00000112658	ENSG00000112592	common co-factor GTF2F1	BIOGRID
SRF	YY1	no	0	ENSG00000112658	ENSG00000100811	-
STAT1	HMGA	no	0	ENSG00000115415	ENSG00000149948	HMGA1 co-expressed with TAP1, a co-factor of STAT1	Lynn et al. 2008, Mol Syst Biol.; Bild et al., 2006, Nature.
STAT1	NANOG	no	0	ENSG00000115415	ENSG00000111704	-
STAT1	NFKB1	no	0	ENSG00000115415	ENSG00000109320	co-localised, co-expressed	Johnson et al., 2003, Science; Innocenti et al., 2011, PLoS Genet.
STAT1	PRDM1	no	0	ENSG00000115415	ENSG00000057657	co-expressed	Perou et al., 2000, Nature
TBP	FOXA	no	0	ENSG00000112592	ENSG00000129514	FOXA1 shared protein domain with FOXN1, a co-factor of TBP	PFAM; BIOGRID
TBP	FOXA	no	0	ENSG00000112592	ENSG00000125798	FOXA1 shared protein domain with FOXN1, a co-factor of TBP	PFAM; BIOGRID
TBP	FOXA	no	0	ENSG00000112592	ENSG00000170608	FOXA1 shared protein domain with FOXN1, a co-factor of TBP	PFAM; BIOGRID
TBP	HMGA	no	0	ENSG00000112592	ENSG00000149948	common co-factor RNF4	BIOGRID
TBP	NANOG	no	0	ENSG00000112592	ENSG00000111704	-
TBP	OCT4	no	0	ENSG00000112592	ENSG00000204531	-
TBP	ZBTB16	no	0	ENSG00000112592	ENSG00000109906	-
TCF12	REST	no	0	ENSG00000140262	ENSG00000084093	-
TFAP2A	E2F	no	0	ENSG00000137203	ENSG00000101412	co-expressed	Wu et al., 2007, Endocrine
TFAP2A	E2F	no	0	ENSG00000137203	ENSG00000112242	co-expressed	Wu et al., 2007, Endocrine
TFAP2A	E2F	no	0	ENSG00000137203	ENSG00000205250	co-expressed	Wu et al., 2007, Endocrine
TFAP2A	E2F	no	0	ENSG00000137203	ENSG00000198176	co-expressed	Wu et al., 2007, Endocrine
TFAP2A	E2F	no	0	ENSG00000137203	ENSG00000165891	co-expressed	Wu et al., 2007, Endocrine
TFAP2A	EGR1	no	0	ENSG00000137203	ENSG00000120738	functional pathway	Wu et al., 2010, Genome Biol.
TFAP2A	REST	no	0	ENSG00000137203	ENSG00000084093	-
YY1	OCT4	no	0	ENSG00000100811	ENSG00000204531	OCT4 in functional pathway with SP1, a co-factor of YY1	Wu et al., 2010, Genome Biol.
ZBTB16	NANOG	no	0	ENSG00000109906	ENSG00000111704	common co-factor MBD3	BIOGRID
ZBTB16	OCT4	no	0	ENSG00000109906	ENSG00000204531	common co-factor NCOR2	BIOGRID; Oliviero et al., 2015, Sci Rep
